# Supplementary material for: Melatonin-Induced Transcriptome Variation of Sweet Potato Under Heat Stress
Source: Plants (Basel). 2025 Feb 1;14(3):430. doi: 10.3390/plants14030430 (PMC11820355; doi:10.3390/plants14030430)
Supplement: Supplementary file 1 [file plants-14-00430-s001.zip › Table S1.xlsx]

## Sheet: Table S1
Table S1. Summary of RNA-seq reads statistics.
SampleID	Clean reads	Uniquely mapped reads	% Uniquely mapped reads	unmapped reads	% unmapped reads
CK-1	18233898	15447896	0.847208	1701699	0.0933261
CK-2	19755451	16749886	0.847861	1823844	0.0923211
CK-3	23799056	20003274	0.840507	2284435	0.0959885
HS-1	21531300	18302889	0.85006	1919215	0.089136
HS-2	20359218	17291280	0.84931	1828805	0.0898269
HS-3	21313923	18155166	0.851798	1837948	0.0862323
MH-1	18861438	16077812	0.852417	1643617	0.0871417
MH-2	19312834	16503923	0.854557	1616085	0.0836793
MH-3	18537991	15691581	0.846455	1736566	0.0936761
