# Supplementary material for: Melatonin-Induced Transcriptome Variation of Sweet Potato Under Heat Stress
Source: Plants (Basel). 2025 Feb 1;14(3):430. doi: 10.3390/plants14030430 (PMC11820355; doi:10.3390/plants14030430)
Supplement: Supplementary file 1 [file plants-14-00430-s001.zip › Table S2.xlsx]

## Sheet: CK vs. HS
Gene	Regulation	log2FoldChange	lfcSE	stat	pvalue	padj	CK.1	CK.2	CK.3	HS.1	HS.2	HS.3	Best hint in Arabidopsis	Symbol	Name	Description
IB05G26700	Up	5.81179	0.132428	43.8863	0	0	104.339	110.815	151.525	6835.07	7061.94	6903.27	AT5G52640	HSP90.1	heat shock protein 90.1	Encodes a cytosolic heat shock protein AtHSP90.1. AtHSP90.1 interacts with disease resistance signaling components SGT1b and RAR1 and is required for RPS2-mediated resistance. The mRNA is cell-to-cell mobile.
IB07G02630	Up	6.94782	0.172287	40.3269	0	0	39.1271	29.6239	47.8026	5070.65	4866.64	4621.53	AT1G53540			Member of the class I small heat-shock protein (sHSP) family, which accounts for the majority of sHSPs in maturing seeds
IB08G00330	Up	4.63195	0.0845203	54.8028	0	0	8884.23	8239.83	9153.75	217835	218867	214881	AT2G46240	BAG6	BCL-2-associated athanogene 6	A member of Arabidopsis BAG (Bcl-2-associated athanogene) proteins, plant homologs of mammalian regulators of apoptosis. Expression of BAG6 in leaves was strongly induced by heat stress. Knockout mutants exhibited enhanced susceptibility to fungal pathogen Botrytis cinerea. Plant BAG proteins are multi-functional and remarkably similar to their animal counterparts, as they regulate apoptotic-like…
IB12G21990	Up	4.52452	0.132507	34.1456	1.55357e-255	1.33098e-251	118.567	113.01	109.134	2716.55	2514.61	2594.46	AT4G27670	HSP21	heat shock protein 21	Encodes Hsp21, a chloroplast located small heat shock protein. A structure model of Hsp21, obtained by homology modeling, single-particle electron microscopy, and lysine-specific chemical crosslinking, shows that the Hsp21 subunits are arranged in two hexameric discs, rotated by 25 degree in relation to each other.
IB15G01210	Up	4.46508	0.133792	33.3734	3.34027e-244	2.28935e-240	149.395	109.718	121.761	2791.06	2776.49	2814.49	AT1G74310	HSP101	heat shock protein 101	Encodes ClpB1, which belongs to the Casein lytic proteinase/heat shock protein 100 (Clp/Hsp100) family. Involved in refolding of proteins which form aggregates under heat stress. Also known as AtHsp101. AtHsp101 is a cytosolic heat shock protein required for acclimation to high temperature.
IB11G34820	Up	4.02435	0.122179	32.938	6.27625e-238	3.58468e-234	206.307	204.076	244.425	3578.52	3770.46	3342.56	AT4G21320	HSA32	HEAT-STRESS-ASSOCIATED 32	Encodes heat-stress-associated 32-kD protein. Up-regulated by heat shock. Thermotolerance in a knockout mutant was compromised following a long recovery period (> 24 h) after acclimation heat shock treatment.
IB02G32540	Up	4.31001	0.131886	32.6797	3.03116e-234	1.48393e-230	155.323	139.342	118.154	2651.23	2741.44	2747.08	AT2G45380			myeloid leukemia factor;(source:Araport11)
IB04G17910	Up	3.65785	0.112461	32.5255	4.64576e-232	1.99007e-228	260.848	288.559	257.954	3398.22	3481.32	3304.17	AT4G25200	HSP23.6-MITO	mitochondrion-localized small heat shock protein 23.6	AtHSP23.6-mito mRNA, nuclear gene encoding mitochondrial
IB02G27250	Up	3.14855	0.0985766	31.9402	7.39618e-224	2.81622e-220	575.05	582.603	585.356	5203.12	5313.49	4942.68	AT5G49910	HSC70-7	HEAT SHOCK PROTEIN 70-7	Stromal heat shock protein involved in protein import into chloroplast. The mRNA is cell-to-cell mobile.
IB03G09960	Up	4.43277	0.139615	31.7501	3.1686e-221	1.08585e-217	135.167	116.301	96.5071	2477.37	2421.15	2559.82	AT5G22060	J2	DNAJ homologue 2	Co-chaperonin similar to E. coli DnaJ
IB07G08380	Up	3.35121	0.112535	29.7792	7.26659e-195	2.07516e-191	356.887	341.223	321.089	3427.65	3272.01	3686.18	AT3G22142			Encodes a Protease inhibitor/seed storage/LTP family protein
IB01G29010	Up	2.59138	0.0881061	29.4121	3.84898e-190	9.42149e-187	3702.85	3650.32	3313.71	21285.3	21404.9	21578.7	AT3G12580	HSP70	heat shock protein 70	heat shock protein 70;(source:Araport11)
IB11G09500	Up	6.62966	0.226434	29.2786	1.94516e-188	4.44391e-185	10.671	16.4577	33.3716	2179.31	2088.21	1993.36	AT5G48570	ROF2		Encodes one of the 36 carboxylate clamp (CC)-tetratricopeptide repeat (TPR) proteins (Prasad 2010, Pubmed ID: 20856808) with potential to interact with Hsp90/Hsp70 as co-chaperones.
IB07G04020	Up	2.81426	0.0968949	29.0445	1.80718e-185	3.87064e-182	754.087	773.513	721.549	5089.97	5355.35	5366.82	AT3G04500			RNA-binding (RRM/RBD/RNP motifs) family protein;(source:Araport11)
IB02G02770	Up	4.527	0.167643	27.0038	1.33337e-160	2.17587e-157	111.453	130.565	69.4491	2250.15	2310.17	2552.33	AT5G22430			Pollen Ole e 1 allergen and extensin family protein;(source:Araport11)
IB07G06780	Up	2.96105	0.111678	26.5142	6.64079e-155	1.03442e-151	340.288	357.681	317.481	2631.92	2665.51	2600.08	AT3G24500	MBF1C	multiprotein bridging factor 1C	One of three genes in A. thaliana encoding multiprotein bridging factor 1, a highly conserved transcriptional coactivator. May serve as a bridging factor between a bZIP factor and TBP. Its expression is specifically elevated in response to pathogen infection, salinity, drought, heat, hydrogen peroxide, and application of abscisic acid or salicylic acid. Constitutive expression enhances the tolera…
IB03G07960	Up	2.4832	0.0943797	26.3107	1.44565e-152	2.06421e-149	930.752	895.3	915.465	4959.34	5168.44	5200.16	AT5G42820	U2AF35B		U2 auxiliary factor small subunit. The atU2AF35b protein and its homolog, atU2AF35a, contain most of the conserved domains of hsU2AF35, including the psiRRM, one RS domain, two zinc fingers, and the two regions for interacting with U2AF large subunit. Both proteins lack the stretch of glycines present in human U2AF35. The sequences are overall 83% identical, and each Arabidopsis homolog shows app…
IB07G04480	Up	6.51279	0.253064	25.7358	4.6509e-146	5.90302e-143	16.5994	10.9718	17.1368	1393.69	1365.85	1349.2	AT2G27510	FD3	ferredoxin 3	ferredoxin 3;(source:Araport11)
IB05G02290	Up	6.13199	0.239797	25.5716	3.15811e-144	3.86519e-141	23.7134	16.4577	14.431	1210.63	1244.16	1306.13	AT5G15250	FTSH6	FTSH protease 6	Encodes an FtsH protease that is localized to the chloroplast. AtFtsH6 is involved in the degradation of both Lhcb3 and Lhcb1 during senescence and high-light acclimation.
IB15G09520	Up	2.80585	0.112168	25.0147	4.23111e-138	4.53112e-135	1138.24	1157.53	899.23	7247.2	7385.15	7682.27	AT1G72610	GLP1	GERMIN-LIKE PROTEIN 1	germin-like protein (GLP1)
IB14G08020	Up	4.23559	0.171229	24.7365	4.3371e-135	4.50388e-132	72.3259	50.4703	67.6452	1153.59	1286.02	1149.77	AT2G45380			myeloid leukemia factor;(source:Araport11)
IB08G14390	Up	3.14048	0.130383	24.0866	3.45807e-128	3.38585e-125	195.636	188.715	232.699	1893.21	1765.97	1800.49	AT5G05920	EDA22	embryo sac development arrest 22	Encodes a deoxyhypusine synthase.
IB07G29940	Up	3.78147	0.157487	24.0114	2.11349e-127	2.01187e-124	118.567	82.2886	91.9975	1416.69	1320.1	1272.42	AT5G15780			Pollen Ole e 1 allergen and extensin family protein;(source:Araport11)
IB02G24440	Up	3.07743	0.128371	23.9729	5.32815e-127	4.93488e-124	507.467	494.829	690.883	4953.82	4736.19	4637.45	AT3G03300	DCL2	dicer-like 2	Encodes a Dicer-like protein that functions in the antiviral silencing response in turnip-crinkle virus-infected plants but not in TMV or CMV-strain-Y-infected plants. Involved in the production of ta-siRNAs. Partially antagonizes the production of miRNAs by DCL1. Substitutes for DCL4 to produce viral siRNA when DCL4 is missing or inhibited. Able to produce siRNAs but not miRNAs.
IB07G08490	Up	3.4017	0.143606	23.6878	4.81852e-124	4.34541e-121	429.213	459.719	287.718	4233.51	4111.19	4050.39	AT3G22125			transmembrane protein;(source:Araport11)
IB01G31610	Up	3.39114	0.146681	23.1191	2.97592e-118	2.54955e-115	106.71	134.953	113.644	1257.54	1251.95	1218.11	AT5G05250			hypothetical protein;(source:Araport11)
IB13G26460	Up	3.41633	0.148402	23.0208	2.88326e-117	2.40992e-114	142.281	130.565	115.448	1370.69	1499.23	1259.31	AT3G16240	TIP2;1		Delta tonoplast intrinsic protein, functions as a water channel and ammonium (NH3) transporter. Highly expressed in flower, shoot, and stem. Expression shows diurnal regulation and is induced by ammonium (NH3). Protein localized to vacuolar membrane. The mRNA is cell-to-cell mobile.
IB15G09860	Up	3.36996	0.14698	22.928	2.44503e-116	1.99497e-113	149.395	200.784	142.506	1578.6	1734.82	1769.59	AT3G21330			basic helix-loop-helix (bHLH) DNA-binding superfamily protein;(source:Araport11)
IB06G00400	Up	2.56066	0.111723	22.9197	2.95649e-116	2.35619e-113	2440.11	2433.55	1871.52	13293	13164	13312.2	AT2G45180			nsLTP family-related gene. Expression is strongly suppressed by bacterial pathogens. Mutants are more susceptible to pathogens and abiotic stressors suggesting a function in basal stress response.
IB12G06020	Up	2.3607	0.105172	22.4461	1.39574e-111	1.08706e-108	1728.71	1961.76	1555.84	8831.32	8800.65	9301.11	AT2G28190	CZSOD2	COPPER/ZINC SUPEROXIDE DISMUTASE 2	Encodes a chloroplastic copper/zinc superoxide dismutase CSD2 that can detoxify superoxide radicals. Its expression is affected by miR398-directed mRNA cleavage. Activation depends totally on CCS. Overexpression of a miR398-resistant form of CSD2 leads to more dramatic improvements in stress (hight light, Cu2+ and methyl viologen) tolerance than overexpression of wild-type CSD2. The mRNA is cell-…
IB02G22280	Up	2.43685	0.112644	21.6332	8.75837e-104	6.12531e-101	2275.3	2220.69	1736.23	11145.9	11672.5	10903.1	AT3G23730	XTH16	xyloglucan endotransglucosylase/hydrolase 16	xyloglucan endotransglucosylase/hydrolase 16;(source:Araport11)
IB14G13290	Up	7.10302	0.346693	20.488	2.75712e-93	1.65761e-90	11.8567	1.09718	9.01936	995.363	944.318	1083.29	AT4G05320	UBQ10	polyubiquitin 10	One of five polyubiquitin genes in A. thaliana. These genes encode the highly conserved 76-amino acid protein ubiquitin that is covalently attached to substrate proteins targeting most for degradation. Polyubiquitin genes are characterized by the presence of tandem repeats of the 228 bp that encode a ubiquitin monomer. Induced by salicylic acid. Independent of NPR1 for their induction by salicyli…
IB02G15080	Up	2.9602	0.145101	20.401	1.63833e-92	9.67999e-90	193.264	242.477	275.09	1971.41	1935.36	1646.94	AT5G50915			basic helix-loop-helix (bHLH) DNA-binding superfamily protein;(source:Araport11)
IB04G19950	Up	5.01051	0.247121	20.2756	2.11378e-91	1.20728e-88	23.7134	21.9436	18.9407	707.425	588.008	770.567	AT4G11650	OSM34	osmotin 34	osmotin-like protein
IB14G27410	Up	3.12459	0.154471	20.2277	5.58882e-91	3.13973e-88	113.824	129.467	164.152	1224.43	1216.9	1135.72	AT5G09570			Twin CX9C domain protein. Induced by low phosphate or iron, drought and heat stress. Loss of both At12cys-1 and At12cys-2 lead to enhanced tolerance to drought and light stress and increased anti-oxidant capacity.
IB05G18950	Up	4.008	0.201067	19.9337	2.0773e-88	1.1123e-85	36.7558	37.3042	46.9007	643.03	655.181	663.83	AT5G41470			Nuclear transport factor 2 (NTF2) family protein;(source:Araport11)
IB03G15530	Up	2.52096	0.127095	19.8352	1.47892e-87	7.67896e-85	256.105	252.352	284.11	1476.49	1618.97	1461.55	AT4G30810	scpl29	serine carboxypeptidase-like 29	serine carboxypeptidase-like 29;(source:Araport11)
IB15G16090	Up	4.82109	0.248374	19.4106	6.27675e-84	2.94655e-81	13.0424	27.4295	23.4503	557.477	618.187	652.595	AT1G62510			Expressed in the root cortex.
IB11G38710	Up	2.96705	0.15343	19.3381	2.56542e-83	1.17219e-80	149.395	153.605	115.448	1066.2	1154.6	1035.54	AT1G03870	FLA9	FASCICLIN-like arabinoogalactan 9	fasciclin-like arabinogalactan-protein 9 (Fla9). Possibly involved in embryogenesis and seed development.
IB12G06030	Up	2.29421	0.118644	19.337	2.62262e-83	1.18256e-80	2423.51	2270.07	1744.34	10464.2	10358.3	10731.8	AT2G36830	TIP1;1	TONOPLAST INTRINSIC PROTEIN 1;1	Encodes a tonoplast intrinsic protein, which functions as water channel. It has also been shown to be able to facilitate the transport of urea and hydrogen peroxide. Highly expressed in vascular tissues of the root, stem, cauline leaves and flowers but not in the apical meristems. The mRNA is cell-to-cell mobile.
IB08G14190	Up	3.13257	0.162066	19.3289	3.06609e-83	1.36457e-80	157.694	160.188	110.036	1380.81	1170.18	1179.73	AT1G74310	HSP101	heat shock protein 101	Encodes ClpB1, which belongs to the Casein lytic proteinase/heat shock protein 100 (Clp/Hsp100) family. Involved in refolding of proteins which form aggregates under heat stress. Also known as AtHsp101. AtHsp101 is a cytosolic heat shock protein required for acclimation to high temperature.
IB15G06970	Up	2.62576	0.137185	19.1402	1.16752e-81	5.12946e-79	350.959	391.694	282.306	2279.58	1935.36	2095.42	AT3G22370	HSR3	hyper-sensitivity-related 3	Encodes AOX1a, an isoform of alternative oxidase that is expressed in rosettes, flowers, and root. The alternative oxidase of plant mitochondria transfers electrons from the ubiquinone pool to oxygen without energy conservations. It is regulated through transcriptional control and by pyruvate. Plays a role in shoot acclimation to low temperature. Also is capable of ameliorating reactive oxygen sp…
IB13G23810	Up	1.80238	0.0949163	18.9891	2.09911e-80	9.10564e-78	2631	2637.62	2293.62	8795.44	8700.38	8869.48	AT5G20720	CPN21		Encodes a chloroplast co-chaperonin with similarity to CPN21 from spinach, E.coli GroES.
IB06G18250	Up	2.57867	0.135885	18.9769	2.64984e-80	1.12108e-77	266.776	204.076	257.954	1490.28	1394.09	1470.91	AT3G09270	GSTU8	glutathione S-transferase TAU 8	Encodes glutathione transferase belonging to the tau class of GSTs. Naming convention according to Wagner et al. (2002).
IB10G03620	Up	2.0073	0.106161	18.9081	9.7762e-80	4.03639e-77	695.989	628.685	679.158	2814.06	2625.59	2616	AT4G38540			FAD/NAD(P)-binding oxidoreductase family protein;(source:Araport11)
IB11G26570	Up	3.93613	0.210263	18.7201	3.39714e-78	1.35368e-75	55.7265	34.0126	35.1755	599.794	642.526	648.85	AT2G32120	HSP70T-2	heat-shock protein 70T-2	heat-shock protein 70T-2;(source:Araport11)
IB02G30100	Up	1.83597	0.0981051	18.7143	3.78733e-78	1.49182e-75	1917.23	1924.46	2225.98	7409.11	7143.72	7121.43	AT5G05170	MRE1	multiple response expansion 1	Encodes a cellulose synthase isomer. CESA3 mutants have cellulose defect in the primary cell wall. Multiple lines of evidence suggest that CESA3, along with CESA1 and CESA6 are present in the same plasma membrane complex for cellulose biosynthesis. As inferred from the null role of secondary wall-type CesAs, included in a set of five primary wall-type CesAs that may support trichome cell wall thi…
IB15G15320	Up	6.57093	0.354047	18.5595	6.83525e-77	2.60264e-74	1.18567	13.1662	7.21549	743.302	680.493	663.83	AT4G10250	ATHSP22.0		Columbia endomembrane-localized small heat shock protein
IB13G03470	Up	4.43146	0.239901	18.472	3.46934e-76	1.27839e-73	24.8991	41.6929	18.0387	623.712	568.538	609.525	AT1G16030	Hsp70b	heat shock protein 70B	heat shock protein 70B;(source:Araport11)
IB13G24910	Up	2.91064	0.159776	18.217	3.78489e-74	1.29704e-71	104.339	107.524	104.625	838.055	737.931	803.338	AT3G14310	PME3	pectin methylesterase 3	encodes a pectin methylesterase, targeted by a cellulose binding protein (CBP) from the parasitic nematode Heterodera schachtii during parasitism.
IB04G08490	Up	2.43495	0.13434	18.1253	2.01118e-73	6.69137e-71	196.821	233.7	214.661	1200.51	1137.08	1153.51
IB08G06940	Up	2.36863	0.131704	17.9845	2.57727e-72	8.49235e-70	288.118	241.38	307.56	1468.21	1470.02	1391.33	AT3G07770	Hsp89.1	HEAT SHOCK PROTEIN 89.1	HEAT SHOCK PROTEIN 89.1;(source:Araport11)
IB11G30680	Up	2.66867	0.148567	17.9628	3.8111e-72	1.2321e-69	1723.97	1763.17	2781.57	13147.6	13194.2	13549.1	AT1G30070			SGS domain-containing protein;(source:Araport11)
IB06G23620	Up	2.38657	0.133091	17.9318	6.65428e-72	2.11144e-69	211.049	234.797	258.856	1213.39	1247.08	1234.97	AT5G06900	CYP93D1	cytochrome P450, family 93, subfamily D, polypeptide 1	member of CYP93D
IB07G02620	Up	1.98511	0.110726	17.9281	7.11466e-72	2.23681e-69	1320.84	1441.7	1135.54	5406.42	4908.51	5105.59	AT1G53540			Member of the class I small heat-shock protein (sHSP) family, which accounts for the majority of sHSPs in maturing seeds
IB11G05620	Up	1.94785	0.109165	17.8432	3.26205e-71	9.98101e-69	937.866	977.588	799.115	3404.66	3479.37	3577.57	AT4G08950	EXO	EXORDIUM	Phosphate-responsive 1 family protein;(source:Araport11)
IB11G33610	Up	1.96506	0.111634	17.6027	2.34672e-69	6.99302e-67	891.625	955.645	787.39	3310.82	3294.4	3672.13	AT1G28400			GATA zinc finger protein;(source:Araport11)
IB02G11070	Up	2.72237	0.15571	17.4836	1.91132e-68	5.55076e-66	151.766	131.662	121.761	850.934	852.807	960.635	AT1G02700			GATA transcription factor-like protein;(source:Araport11)
IB03G02620	Up	3.4533	0.199111	17.3436	2.20519e-67	6.19425e-65	52.1695	43.8872	56.822	542.758	604.558	533.686	AT1G32580			Member of MORF family consisting of of nine full-length proteins encoded in the nuclear genome. MORF proteins are required for all RNA editing events in plastids and for many, possibly also all, sites in mitochondria. Potential link between the RNA binding PPR protein and the protein contributing the enzymatic activity in RNA editing.
IB08G06950	Up	2.11875	0.122765	17.2586	9.63654e-67	2.60027e-64	669.904	645.142	856.839	3085.44	3252.54	3111.29	AT3G07770	Hsp89.1	HEAT SHOCK PROTEIN 89.1	HEAT SHOCK PROTEIN 89.1;(source:Araport11)
IB08G11930	Up	3.20237	0.186377	17.1823	3.60534e-66	9.65244e-64	54.5409	76.8027	88.3897	666.948	673.678	700.346	AT3G16780			Ribosomal protein L19e family protein;(source:Araport11)
IB10G00590	Up	1.99739	0.116926	17.0825	2.00296e-65	5.27996e-63	529.995	495.926	444.654	1946.57	1880.85	2034.56	AT1G12520	CCS	copper chaperone for SOD1	Copper-zinc superoxide dismutase copper chaperone (delivers copper to the Cu-Zn superoxide dismutase). Localized to the chloroplast. Expressed in roots and shoots. Up-regulated in response to copper and senescence. The AtACC activates all three CuZnSOD activities located in three different subcellular compartments. Contains three domains, central, ATX-1 like and C-terminal. ATX-1 like domain esse…
IB04G08550	Up	2.1742	0.127628	17.0355	4.47886e-65	1.16277e-62	329.617	325.863	275.09	1437.85	1387.27	1365.11
IB05G25160	Up	2.25281	0.132504	17.0018	7.95918e-65	2.03547e-62	254.919	295.142	238.111	1239.14	1244.16	1267.74	AT5G05250			hypothetical protein;(source:Araport11)
IB05G02780	Up	2.71969	0.160003	16.9978	8.52807e-65	2.1648e-62	136.352	129.467	117.252	930.968	766.163	819.255	AT3G12500	PR3	PATHOGENESIS-RELATED 3	encodes a basic chitinase involved in ethylene/jasmonic acid mediated signalling pathway during systemic acquired resistance based on expression analyses.
IB09G12350	Up	1.8087	0.1066	16.9672	1.43646e-64	3.61957e-62	1267.48	1308.94	1093.15	4049.53	4349.7	4446.45	AT3G26744	SCRM	SCREAM	Encodes a MYC-like bHLH transcriptional activator that binds specifically to the MYC recognition sequences in the CBF3 promoter. It also binds to and inhibits the expression of ABI3. Mutants are defective in cold-regulated gene expression and ABA signaling druing seed germination.. Cold stress triggers protein degradation of nuclear GFPICE1 protein, and the RING finger protein HOS1 is required. S…
IB08G08860	Up	3.23262	0.191193	16.9076	3.95222e-64	9.8144e-62	68.7689	74.6083	51.4103	582.315	594.823	640.423	AT1G54050			HSP20-like chaperones superfamily protein;(source:Araport11)
IB15G24830	Up	2.63856	0.156372	16.8737	7.03048e-64	1.73329e-61	136.352	175.549	136.192	970.525	960.868	855.77	AT1G78860			curculin-like (mannose-binding) lectin family protein, low similarity to Ser/Thr protein kinase (Zea mays) GI:2598067; contains Pfam profile PF01453: Lectin (probable mannose binding) but not the protein kinase domain of the Z. mays protein
IB01G07680	Up	1.54866	0.0928328	16.6823	1.76421e-62	4.14094e-60	1778.51	1671.01	1646.03	4843.42	5076.93	4982	AT4G33420			Peroxidase superfamily protein;(source:Araport11)
IB09G07220	Up	1.93781	0.116952	16.5692	1.16366e-61	2.69443e-59	575.05	468.496	511.398	2014.64	1939.26	1998.98	AT5G46540	PGP7	P-glycoprotein 7	P-glycoprotein 7;(source:Araport11)
IB11G10840	Up	2.79641	0.169145	16.5326	2.1374e-61	4.85076e-59	239.506	233.7	140.702	1413.01	1362.93	1465.3	AT1G08450	PSL1	PRIORITY IN SWEET LIFE 1	Encodes one of three Arabidopsis calreticulins. In CRT-deficient mouse fibroblasts, this protein restores ER Ca2+ levels. Non-receptor component required for EFR-mediated immunity. Mutants show de-repressed anthocyanin accumulation in the presence of elf18, and EFR accumulation and signalling.
IB07G01490	Up	2.55928	0.154904	16.5217	2.5587e-61	5.73099e-59	181.408	219.436	147.016	1077.24	1075.74	1064.56	AT3G10870	MES17	methyl esterase 17	Encodes a methyl IAA esterase. Methyl IAA is believed to be an inactive form of auxin that needs to be demethylated to exert a biological effect. MES17 does not act on methyl JA, MeSA, MeGA4, or MEGA9 in vitro. This gene is expressed in several tissues of seedlings and adult plants, with a higher relative level of expression in the seedling shoot apex and the adult stem.
IB14G28650	Up	2.40823	0.147126	16.3685	3.21026e-60	7.09758e-58	251.362	224.922	189.407	1291.58	1131.23	1098.27	AT4G34131	UGT73B3	UDP-glucosyl transferase 73B3	UDP-glucosyl transferase 73B3;(source:Araport11)
IB07G25060	Up	1.75897	0.108317	16.2391	2.66764e-59	5.82276e-57	705.474	727.431	680.962	2214.27	2447.44	2490.53	AT5G66090			cell wall integrity/stress response component;(source:Araport11)
IB06G11490	Up	4.74467	0.293626	16.1589	9.83645e-59	2.08077e-56	13.0424	17.5549	12.6271	412.128	390.383	351.109	AT1G50060			CAP (Cysteine-rich secretory proteins, Antigen 5, and Pathogenesis-related 1 protein) superfamily protein;(source:Araport11)
IB02G04110	Up	1.66992	0.1036	16.1189	1.87799e-58	3.90041e-56	1124.02	1086.21	1276.24	3644.76	3654.61	3803.21	AT2G28000	SLP	SCHLEPPERLESS	Encodes chaperonin-60 alpha, a molecular chaperone involved in Rubisco folding. Mutants display aberrant chloroplast and embryo development. The mRNA is cell-to-cell mobile.
IB11G20630	Up	5.7697	0.358291	16.1034	2.41522e-58	4.95612e-56	10.671	8.77745	5.41162	419.488	383.568	518.705	AT5G12020	HSP17.6II	17.6 kDa class II heat shock protein	17.6 kDa class II heat shock protein;(source:Araport11)
IB07G29170	Up	2.79397	0.173616	16.0928	2.86573e-58	5.84558e-56	101.968	82.2886	88.3897	647.63	650.314	588.927	AT4G37180			UIF1 is a nuclear and cytoplasmically localized myb-domain containing member of the GARP G2-like subfamily of transcription factors. Interacts with ULT1 and binds to the WUS promoter. UIF1 binding domains are also found in CUC and AG promoters suggesting they are also direct targets. This locus was also identified as a putative cytoskeletal protein in a yeast screen.
IB06G07540	Up	3.19511	0.198949	16.0599	4.86946e-58	9.87405e-56	65.2119	61.4421	53.2142	616.352	533.491	489.68	AT2G25140	HSP98.7	HEAT SHOCK PROTEIN 98.7	Encodes ClpB4, which belongs to the Casein lytic proteinase/heat shock protein 100 (Clp/Hsp100) family. Targeted to the mitochondrion, also referred to as ClpB-m. Transcripts of ClpB4 accumulate dramatically at high temperatures, suggesting that it may be involved in response to heat stress.
IB09G07530	Up	1.63995	0.102483	16.0021	1.23564e-57	2.47627e-55	1895.89	1725.87	1552.23	5451.5	5350.49	5311.58	AT5G46290	KASI	3-ketoacyl-acyl carrier protein synthase I	Encodes beta-ketoacyl-[acyl carrier protein] synthase I (KASI). Crucial for fatty acid synthesis. Plays a role in chloroplast division and embryo development.
IB14G28630	Up	3.34872	0.210207	15.9306	3.88835e-57	7.65805e-55	54.5409	38.4013	45.0968	449.845	480.921	470.954	AT4G34131	UGT73B3	UDP-glucosyl transferase 73B3	UDP-glucosyl transferase 73B3;(source:Araport11)
IB06G26740	Up	1.65009	0.103851	15.889	7.54904e-57	1.47828e-54	810.999	919.438	885.701	2679.75	2722.95	2811.68	AT5G23340			RNI-like superfamily protein;(source:Araport11)
IB15G19120	Up	2.1502	0.136154	15.7924	3.50951e-56	6.79477e-54	435.141	397.18	552.887	2130.55	2138.83	1893.18	AT1G52190	NRT1.11	nitrate transporter 1.11	Encodes a low affinity nitrate transporter that is expressed in the plasma membrane and found in the phloem of the major veins of leaves. It is responsible for nitrate redistribution to young leaves.
IB13G24900	Up	3.99882	0.253935	15.7474	7.15236e-56	1.3693e-53	22.5278	34.0126	25.2542	517.92	413.748	375.453	AT3G14310	PME3	pectin methylesterase 3	encodes a pectin methylesterase, targeted by a cellulose binding protein (CBP) from the parasitic nematode Heterodera schachtii during parasitism.
IB11G18200	Up	1.78835	0.113866	15.7058	1.38078e-55	2.62877e-53	2495.84	2373.2	1875.12	7800.08	7899.17	7581.15
IB15G05630	Up	1.55141	0.0989444	15.6796	2.08485e-55	3.92559e-53	923.638	950.159	925.386	2807.62	2709.32	2687.16	AT5G18570	EMB3138	EMBRYO DEFECTIVE 3138	Encodes AtObgC, a plant ortholog of bacterial Obg. AtObgC is a chloroplast-targeting GTPase essential for early embryogenesis. Mutations in this locus result in embryo lethality. The protein is dually localized in the stroma and the inner envelope membrane and is involved in thylakoid membrane biogenesis and functions primarily in plastid ribosome biogenesis during chloroplast development.
IB02G21410	Up	1.93597	0.124151	15.5937	8.03176e-55	1.50405e-52	322.503	377.43	337.324	1301.7	1348.33	1319.23	AT3G28040			Leucine-rich receptor-like protein kinase family protein;(source:Araport11)
IB14G18370	Up	1.86705	0.119794	15.5854	9.14563e-55	1.70332e-52	566.751	459.719	478.026	1800.3	1853.59	1827.64	AT1G28110	SCPL45	serine carboxypeptidase-like 45	serine carboxypeptidase-like 45;(source:Araport11)
IB14G21780	Up	5.62527	0.369803	15.2115	2.96554e-52	5.18501e-50	8.2997	7.68027	7.21549	308.176	404.012	426.949
IB04G00430	Up	1.59812	0.105324	15.1733	5.31484e-52	9.19869e-50	806.256	878.842	926.288	2629.16	2571.08	2712.43	AT3G23990	HSP60-3B	HEAT SHOCK PROTEIN 60-3B	mitochondrial chaperonin HSP. assist in rapid assembly of the oligomeric protein structures in the mitochondria.
IB11G37420	Up	1.66057	0.109663	15.1425	8.49402e-52	1.45565e-49	1041.02	1149.85	928.994	3200.43	3260.33	3394.99	AT1G73260	KTI1	kunitz trypsin inhibitor 1	Encodes a trypsin inhibitor involved in modulating programmed cell death in plant-pathogen interactions.
IB15G04960	Up	1.44488	0.0963949	14.9892	8.64214e-51	1.46613e-48	1268.67	1308.94	1198.67	3414.78	3446.27	3415.59	AT1G74970	TWN3		ribosomal protein S9, nuclear encoded component of the chloroplast ribosome
IB13G25270	Up	1.78077	0.11887	14.9808	9.79894e-51	1.64608e-48	650.933	665.989	533.044	2076.28	2153.43	2116.95	AT3G14067			Encodes a protein with similarity to serine protease, subtilisin, that is upregulated during senescence and expressed in the arial portions of the plant.Loss of function mutations have increased branch number but normal silique length and seed set and therefore have increased fertility.
IB02G21650	Up	2.05793	0.137447	14.9726	1.10952e-50	1.85474e-48	336.731	375.236	337.324	1682.55	1365.85	1319.23	AT4G16260			Encodes a putative beta-1,3-endoglucanase that interacts with the 30C02 cyst nematode effector. May play a role in host defense.
IB09G02620	Up	3.63726	0.242947	14.9714	1.12921e-50	1.8785e-48	27.2704	35.1098	67.6452	585.995	523.756	541.176	AT5G10530	LecRK-IX.1	L-type lectin receptor kinase IX.1	Concanavalin A-like lectin protein kinase family protein;(source:Araport11)
IB12G18960	Up	1.39269	0.0930972	14.9595	1.34992e-50	2.23365e-48	5478.99	5331.2	4706.3	13733.6	13369.4	13628.7	AT1G23180			ARM repeat superfamily protein;(source:Araport11)
IB01G31890	Up	1.42496	0.0954412	14.9302	2.09599e-50	3.43672e-48	1294.75	1237.62	1287.06	3518.73	3358.66	3378.14	AT3G14172			GPI-anchored adhesin-like protein;(source:Araport11)
IB12G01490	Up	2.15352	0.144441	14.9094	2.86521e-50	4.67561e-48	456.483	616.616	404.067	2150.79	2113.52	2299.53
IB01G13840	Up	1.90304	0.127661	14.907	2.96667e-50	4.81824e-48	463.597	380.722	496.967	1631.03	1736.77	1654.43	AT5G38280	PR5K	PR5-like receptor kinase	putative receptor serine/threonine kinase PR5K (PR5K) mRNA, PR5-like receptor kinase
IB10G16370	Up	2.78351	0.187678	14.8313	9.18728e-50	1.47121e-47	81.8113	66.928	68.5471	509.641	502.338	479.381	AT5G51970			Encodes a putative sorbitol dehydrogenase that can be thiolated in vitro.
IB05G17650	Up	1.31639	0.0890599	14.781	1.94369e-49	3.08372e-47	2695.03	2486.21	2566.91	6464.34	6380.47	6449.17	AT5G42020	BIP2		Luminal binding protein (BiP2) involved in polar nuclei fusion during proliferation of endosperm nuclei.
IB05G25830	Up	2.4069	0.162956	14.7702	2.28128e-49	3.58611e-47	124.495	114.107	133.487	645.79	625.002	705.963	AT1G62870			hypothetical protein;(source:Araport11)
IB07G08640	Up	4.02287	0.272451	14.7655	2.44497e-49	3.80848e-47	23.7134	21.9436	18.9407	404.769	330.024	308.04	AT1G74310	HSP101	heat shock protein 101	Encodes ClpB1, which belongs to the Casein lytic proteinase/heat shock protein 100 (Clp/Hsp100) family. Involved in refolding of proteins which form aggregates under heat stress. Also known as AtHsp101. AtHsp101 is a cytosolic heat shock protein required for acclimation to high temperature.
IB02G12780	Up	2.1067	0.142798	14.7531	2.94065e-49	4.55987e-47	253.734	223.825	306.658	1118.63	1132.21	1136.66	AT3G07880	SCN1	SUPERCENTIPEDE1	RhoGTPase GDP dissociation inhibitor (RhoGDI) that spatially restricts the sites of growth to a single point on the trichoblast. It regulates the NADPH oxidase RHD2/AtrbohC, which is required for hair growth.
IB12G09740	Up	1.76085	0.120306	14.6364	1.64514e-48	2.50565e-46	489.682	425.706	424.812	1513.28	1568.35	1455	AT3G47340	DIN6	DARK INDUCIBLE 6	encodes a glutamine-dependent asparagine synthetase, the predicted ASN1 peptide contains a purF-type glutamine-binding domain, and is expressed predominantly in shoot tissues, where light has a negative effect on its mRNA accumulation. Expression is induced within 3 hours of dark treatment, in senescing leaves and treatment with exogenous photosynthesis inhibitor. Induction of gene expression was…
IB07G22620	Up	1.81014	0.123751	14.6273	1.88195e-48	2.84108e-46	419.728	371.944	381.519	1459.01	1296.73	1354.81	AT4G37920			endoribonuclease E-like protein;(source:Araport11)
IB12G11010	Up	1.48358	0.101475	14.6201	2.09076e-48	3.14246e-46	6695.48	6634.65	8133.66	20363.5	19668.1	20002	AT3G25230	ROF1	rotamase FKBP 1	Encodes a a high molecular weight member of the FK506 binding protein (FKBP) family. It has three FKBP12-like domains, tetratricopeptide repeats, and a putative calmodulin binding domain. Modulates thermotolerance by interacting with HSP90.1 and affecting the accumulation of HsfA2-regulated sHSPs. Belongs to one of the 36 carboxylate clamp (CC)-tetratricopeptide repeat (TPR) proteins (Prasad 2010…
IB08G15260	Up	7.50007	0.513158	14.6155	2.23659e-48	3.34698e-46	1.18567	1.09718	6.31355	617.272	577.299	502.788	AT1G53540			Member of the class I small heat-shock protein (sHSP) family, which accounts for the majority of sHSPs in maturing seeds
IB06G25710	Up	10.6724	0.730617	14.6073	2.52232e-48	3.75815e-46	2.37134	0	1.80387	2358.7	2149.54	2329.49	AT3G10020			plant/protein;(source:Araport11)
IB06G05310	Up	2.13748	0.146973	14.5434	6.43449e-48	9.50446e-46	367.558	307.211	247.13	1402.89	1328.86	1309.87	AT2G02650			Ribonuclease H-like superfamily protein;(source:Araport11)
IB01G12610	Up	1.78922	0.123861	14.4454	2.68106e-47	3.90967e-45	1007.82	875.55	726.058	2964.93	2985.8	3054.18	AT3G28860	PGP19	P-GLYCOPROTEIN 19	Encodes a member of the ATP-binding cassette (ABC) transporter family that is involved in auxin transport and is involved in postembryonic organ separation. Also known as AtMDR11 and PGP19. Possibly regulates auxin-dependent responses by influencing basipetal auxin transport in the root. Acts upstream of phyA in regulating hypocotyl elongation and gravitropic response. Exerts nonredundant, partia…
IB02G25440	Up	1.55188	0.107559	14.4282	3.44092e-47	4.99648e-45	660.419	675.864	703.51	1983.37	1918.81	2081.37	AT3G23530			Cyclopropane-fatty-acyl-phospholipid synthase;(source:Araport11)
IB12G07950	Up	2.94355	0.204296	14.4082	4.59455e-47	6.56045e-45	116.196	80.0942	62.2336	692.706	695.096	582.373	AT3G12580	HSP70	heat shock protein 70	heat shock protein 70;(source:Araport11)
IB03G06390	Up	4.5648	0.317967	14.3562	9.74192e-47	1.38525e-44	15.4137	8.77745	14.431	267.699	337.813	310.849	AT1G07400			HSP20-like chaperones superfamily protein;(source:Araport11)
IB15G23970	Up	1.6067	0.112324	14.3042	2.06115e-46	2.90673e-44	810.999	873.356	716.137	2493.01	2348.14	2462.45	AT2G36750	UGT73C1	UDP-glucosyl transferase 73C1	UDP-glucosyl transferase 73C1;(source:Araport11)
IB07G01020	Up	1.78024	0.125099	14.2306	5.91569e-46	8.17439e-44	342.659	396.082	383.323	1269.5	1354.17	1234.03	AT5G09380			RNA polymerase III RPC4;(source:Araport11)
IB06G23790	Up	1.63749	0.115212	14.2128	7.63005e-46	1.0501e-43	605.878	726.334	643.08	2107.56	1940.23	2098.23	AT2G05990	MOD1	MOSAIC DEATH 1	Encodes enoyl-ACP reductase a component of the fatty acid synthase complex. A reduced function mutation in this gene, mod1, was found in a screen for premature cell death mutants. Mutant plants have reduced lipid level and pleiotropic morphological defects, including chlorotic and abnormally shaped leaves. The mRNA is cell-to-cell mobile.
IB01G29220	Up	1.70954	0.120301	14.2106	7.87508e-46	1.07948e-43	524.067	583.7	496.065	1652.19	1708.53	1881.01	AT3G55430			O-Glycosyl hydrolases family 17 protein;(source:Araport11)
IB02G05980	Up	2.61324	0.184514	14.1628	1.55673e-45	2.11697e-43	115.01	87.7745	82.9781	539.998	562.697	636.678	AT5G59480			Haloacid dehalogenase-like hydrolase (HAD) superfamily protein;(source:Araport11)
IB07G05130	Up	2.1882	0.15474	14.1411	2.118e-45	2.83523e-43	147.023	175.549	177.681	712.945	819.707	752.778	AT4G29820	CFIM-25	homolog of CFIM-25	Encodes a homolog of the protein CFI-25, a polyadenylation factor subunit.
IB02G31390	Up	1.81359	0.128804	14.0802	5.02677e-45	6.62548e-43	1269.85	1302.35	929.896	4035.73	3917.46	4343.45	AT3G60210			GroES-like family protein;(source:Araport11)
IB11G02180	Up	2.59071	0.184403	14.0492	7.79306e-45	1.02322e-42	86.554	80.0942	73.9587	460.884	490.656	493.425	AT1G19850	MP	MONOPTEROS	Encodes a transcription factor (IAA24) mediating embryo axis formation and vascular development. Similar to AUXIN RESPONSIVE FACTOR 1 (ARF1) shown to bind to auxin responsive elements (AREs), and to the maize transcriptional activator VIVIPAROUS 1( VP1). In situ hybridization shows expression in provascular tissue of embryos, the emerging shoot primordia, then is restricted to provascular tissue,…
IB14G20050	Up	3.86089	0.274943	14.0425	8.56351e-45	1.12009e-42	29.6418	36.207	12.6271	379.011	382.595	354.854	AT5G05340	PRX52	peroxidase 52	Encodes a protein with sequence similarity to peroxidases that is involved in lignin biosynthesis. Loss of function mutations show abnormal development of xylem fibers and reduced levels of lignin biosynthetic enxymes.
IB10G00660	Up	2.19594	0.156622	14.0206	1.16593e-44	1.51921e-42	176.665	181.035	239.013	983.404	905.377	856.706
IB06G17190	Up	2.31932	0.166866	13.8993	6.39292e-44	8.17459e-42	112.639	106.427	111.84	550.117	553.935	547.73	AT5G13750	ZIFL1	zinc induced facilitator-like 1	zinc induced facilitator-like 1;(source:Araport11)
IB02G06370	Up	1.80453	0.129872	13.8947	6.82467e-44	8.69422e-42	767.129	817.4	582.651	2452.53	2526.29	2579.48	AT3G46980	PHT4;3	phosphate transporter 4;3	Encodes an inorganic phosphate transporter (PHT4;3).
IB01G03240	Up	1.51001	0.108774	13.8821	8.13226e-44	1.02458e-41	3034.13	3029.32	2524.52	7748.56	7758.98	8942.52	AT3G27830	RPL12-A	ribosomal protein L12-A	50S ribosomal protein L12-A The mRNA is cell-to-cell mobile.
IB06G11890	Up	1.51226	0.109035	13.8694	9.70367e-44	1.21808e-41	1185.67	1176.18	1427.76	3496.65	3670.18	3653.41	AT4G16155			dihydrolipoamide dehydrogenase;(source:Araport11)
IB08G09990	Up	1.19042	0.0858336	13.8689	9.77734e-44	1.22285e-41	7327.45	7228.23	7926.21	17256	16912.1	17145.4	AT1G55490	LEN1	LESION INITIATION 1	encodes the beta subunit of the chloroplast chaperonin 60, a homologue of bacterial GroEL. Mutants in this gene develops lesions on its leaves, expresses systemic acquired resistance (SAR) and develops accelerated cell death to heat shock stress. The protein has molecular chaperone activity for suppressing protein aggregation in vitro.
IB04G16460	Up	1.62008	0.117226	13.8201	1.92745e-43	2.40188e-41	731.559	784.484	666.531	2336.62	2342.3	2025.2	AT3G47340	DIN6	DARK INDUCIBLE 6	encodes a glutamine-dependent asparagine synthetase, the predicted ASN1 peptide contains a purF-type glutamine-binding domain, and is expressed predominantly in shoot tissues, where light has a negative effect on its mRNA accumulation. Expression is induced within 3 hours of dark treatment, in senescing leaves and treatment with exogenous photosynthesis inhibitor. Induction of gene expression was…
IB14G23570	Up	2.60462	0.189326	13.7573	4.60396e-43	5.67529e-41	67.5833	92.1632	85.6839	494.002	535.438	468.145	AT4G27460	CBSX5	CBS domain containing protein 5	Cystathionine beta-synthase (CBS) family protein;(source:Araport11)
IB01G02910	Up	1.528	0.111206	13.7403	5.82686e-43	7.15701e-41	576.236	547.493	596.18	1678.87	1606.31	1676.9	AT3G48440			Zinc finger C-x8-C-x5-C-x3-H type family protein;(source:Araport11)
IB07G13120	Up	1.54953	0.113194	13.6891	1.17981e-42	1.43882e-40	3104.09	2649.69	3539.2	9544.26	8709.14	8957.5	AT3G59140	MRP14	multidrug resistance-associated protein 14	member of MRP subfamily
IB06G16310	Up	2.21594	0.162049	13.6745	1.4425e-42	1.74676e-40	138.724	157.994	125.369	683.507	650.314	622.634	AT2G30860	GSTF9	glutathione S-transferase PHI 9	Encodes glutathione transferase belonging to the phi class of GSTs. Naming convention according to Wagner et al. (2002).
IB05G26770	Up	5.64044	0.413689	13.6345	2.49663e-42	3.00201e-40	8.2997	2.19436	7.21549	316.455	255.063	315.53	AT5G52860	ABCG8	ATP-binding cassette G8	ABC-2 type transporter family protein;(source:Araport11)
IB15G26010	Up	2.3283	0.171152	13.6037	3.80746e-42	4.53048e-40	100.782	117.398	102.821	551.957	527.65	531.813	AT3G26960			Pollen Ole e 1 allergen and extensin family protein;(source:Araport11)
IB03G02820	Up	2.40673	0.177036	13.5946	4.31361e-42	5.11499e-40	98.4107	118.496	152.427	639.35	659.075	673.193	AT4G28706			pfkB-like carbohydrate kinase family protein;(source:Araport11)
IB01G12130	Up	1.60401	0.118379	13.5498	7.94456e-42	9.388e-40	995.964	785.582	1013.78	2907.89	2771.62	2821.04	AT3G29320	PHS1	alpha-glucan phosphorylase 1	Encodes a plastidic alpha-glucan phosphorylase. In vitro, the enzyme has a preference for maltooligosaccharides, such as maltoheptaose. The mRNA is cell-to-cell mobile.
IB07G31450	Up	2.06998	0.152788	13.5481	8.1313e-42	9.57565e-40	220.535	198.59	209.249	981.564	758.375	896.967	AT5G14570	NRT2.7	high affinity nitrate transporter 2.7	Encodes ATNRT2.7, a nitrate transporter that controls nitrate content in seeds. Expression is detected in reproductive organs and peaks in seeds. Localized to the vacuolar membrane.
IB15G05510	Up	3.23482	0.238776	13.5475	8.19623e-42	9.61906e-40	34.3845	36.207	35.1755	342.213	294.978	358.599	AT3G50930	BCS1	cytochrome BC1 synthesis	Encodes a protein that is present in a homo-multimeric protein complex on the outer mitochondrial membrane and plays a role in cell death and amplifying salicylic acid signalling. The mRNA is cell-to-cell mobile.
IB02G10880	Up	1.26419	0.093448	13.5283	1.0647e-41	1.24103e-39	1755.98	1724.77	1627.09	4023.77	4073.22	4167.43	AT4G02280	SUS3	sucrose synthase 3	Encodes a protein with sucrose synthase activity (SUS3). It appears to be important for sucrose metabolism in developing seeds, especially during the late maturation phase, about 18 days after flowering.
IB05G01790	Up	5.44352	0.40389	13.4777	2.11465e-41	2.44821e-39	80.6256	86.6773	31.5678	2825.1	2821.27	2965.23	AT5G37670			HSP20-like chaperones superfamily protein;(source:Araport11)
IB12G05900	Up	2.78596	0.208133	13.3855	7.35429e-41	8.4008e-39	87.7397	74.6083	50.5084	505.041	491.629	456.91	AT5G51970			Encodes a putative sorbitol dehydrogenase that can be thiolated in vitro.
IB04G00600	Up	1.35998	0.101781	13.3618	1.01123e-40	1.14747e-38	1763.09	1774.14	1538.7	4155.32	4330.23	4536.33	AT1G68560	XYL1	alpha-xylosidase 1	Encodes a bifunctional alpha-l-arabinofuranosidase/beta-d-xylosidase that belongs to family 3 of glycoside hydrolases.
IB11G00720	Up	3.37189	0.252419	13.3583	1.05948e-40	1.19826e-38	47.4268	32.9154	23.4503	324.735	361.177	371.708	AT4G29090			Ribonuclease H-like superfamily protein;(source:Araport11)
IB14G29030	Up	1.71807	0.129097	13.3084	2.06941e-40	2.32513e-38	301.16	302.822	300.345	1040.44	955.027	979.36	AT2G15790	SQN	SQUINT	SQN encodes the Arabidopsis homolog of cyclophilin 40 (CyP40). It is specifically required for the vegetative but not the reproductive maturation of the shoot. Belongs to one of the 36 carboxylate clamp (CC)-tetratricopeptide repeat (TPR) proteins (Prasad 2010, Pubmed ID: 20856808) with potential to interact with Hsp90/Hsp70 as co-chaperones.
IB02G14870	Up	1.72404	0.129795	13.2828	2.91252e-40	3.25111e-38	513.396	399.374	446.458	1528.92	1389.22	1568.29	AT3G06790	MORF3	multiple organellar RNA editing factor 3	Encodes a protein involved in RNA editing in mitochondria. Member of MORF family consisting of of nine full-length proteins encoded in the nuclear genome. MORF proteins are required for all RNA editing events in plastids and for many, possibly also all, sites in mitochondria. Potential link between the RNA binding PPR protein and the protein contributing the enzymatic activity in RNA editing.
IB12G09040	Up	3.36457	0.255628	13.1619	1.45296e-39	1.59588e-37	28.4561	35.1098	24.3523	317.375	305.686	277.142	AT3G12580	HSP70	heat shock protein 70	heat shock protein 70;(source:Araport11)
IB11G04500	Up	2.06484	0.157043	13.1483	1.74144e-39	1.89452e-37	164.808	179.938	150.623	747.902	653.234	667.575	AT1G58440	XF1		Encodes a putative protein that has been speculated, based on sequence similarities, to have squalene monooxygenase activity.
IB07G30710	Up	1.82871	0.139839	13.0773	4.44058e-39	4.77035e-37	258.476	244.671	222.778	833.455	902.456	837.98	AT3G28760			3-dehydroquinate synthase;(source:Araport11)
IB08G00100	Up	3.85494	0.294977	13.0686	4.97756e-39	5.3305e-37	23.7134	27.4295	12.6271	354.173	294.978	257.48	AT4G05120	FUR1	FUDR RESISTANT 1	Encodes an equilibrative nucleoside transporter AtENT3. Mutations of this locus allow mutants to grow on uridine analogue fluorouridine.
IB02G15100	Up	2.4974	0.19158	13.0358	7.65437e-39	8.17157e-37	107.896	74.6083	119.056	518.84	607.479	582.373	AT5G50915			basic helix-loop-helix (bHLH) DNA-binding superfamily protein;(source:Araport11)
IB07G13090	Up	1.27564	0.0978817	13.0325	7.99292e-39	8.5065e-37	1815.26	1731.35	2004.1	4488.33	4528.83	4427.72	AT5G52920	PKP2	PLASTIDIAL PYRUVATE KINASE 2	encodes a dominant chloroplast pyruvate kinase beta subunit. Important for seed oil biosynthesis. Ubiquitously expressed, with significantly increased expression in maturing seeds. The mutant plant has wrinkled seeds, with a 50-70% reduction in seed fatty acid content. The mRNA is cell-to-cell mobile.
IB03G00100	Up	1.65337	0.127101	13.0084	1.09638e-38	1.15963e-36	918.895	953.45	704.412	2531.64	2763.83	2799.51	AT3G62370			heme binding protein;(source:Araport11)
IB06G04570	Up	1.81316	0.139434	13.0037	1.165e-38	1.22464e-36	327.245	297.336	250.738	999.043	1024.15	1043.96	AT5G21920	YLMG2		One of four Arabidopsis homologs of bacterial ymlg proteins.
IB01G10710	Up	1.75929	0.135468	12.9868	1.45398e-38	1.52375e-36	276.261	317.085	277.796	935.568	964.762	1047.71	AT3G50560			NAD(P)-binding Rossmann-fold superfamily protein;(source:Araport11)
IB11G23160	Up	1.93331	0.14889	12.9848	1.49241e-38	1.55925e-36	305.903	319.28	229.092	1033.08	1069.9	1149.77	AT5G03560			Tetratricopeptide repeat (TPR)-like superfamily protein;(source:Araport11)
IB13G17880	Up	3.97181	0.306204	12.9711	1.7842e-38	1.85844e-36	20.1564	21.9436	10.8232	251.141	251.169	312.721	AT2G20870			cell wall protein precursor;(source:Araport11)
IB03G12040	Up	1.32259	0.102757	12.871	6.55523e-38	6.74598e-36	1065.92	962.228	974.091	2569.36	2446.46	2489.6	AT3G12080	emb2738	embryo defective 2738	Encodes a putative plastid-targeted GTP-binding protein that is essential for embryogenesis and chloroplast development.
IB14G28280	Up	1.63649	0.127149	12.8706	6.58932e-38	6.76076e-36	346.216	321.474	327.403	998.123	1020.25	1073.93	AT2G14880			SWIB/MDM2 domain superfamily protein;(source:Araport11)
IB07G12160	Up	1.35185	0.105183	12.8523	8.34796e-38	8.4889e-36	1023.23	916.146	912.759	2367.9	2511.69	2395.97	AT2G24120	SCA3	SCABRA 3	DNA/RNA polymerases superfamily protein;(source:Araport11)
IB03G17710	Up	2.37844	0.185246	12.8393	9.87556e-38	9.98305e-36	126.867	98.7463	168.662	704.665	706.778	649.786	AT2G02740	WHY3	WHIRLY 3	Encodes a homolog of the potato p24 protein. It shares the conserved KGKAAL domain, a putative DNA-binding domain, with potato p24 and is localized to the plastid and not the nucleus.
IB11G34810	Up	4.53547	0.354229	12.8038	1.5614e-37	1.55999e-35	77.0686	58.1506	138.898	2062.48	2219.63	2102.91	AT5G54630			zinc finger protein-like protein;(source:Araport11)
IB04G11280	Up	1.41213	0.110538	12.775	2.26196e-37	2.24032e-35	2275.3	2264.58	2866.35	6725.6	6516.77	6479.13	AT5G48570	ROF2		Encodes one of the 36 carboxylate clamp (CC)-tetratricopeptide repeat (TPR) proteins (Prasad 2010, Pubmed ID: 20856808) with potential to interact with Hsp90/Hsp70 as co-chaperones.
IB14G11120	Up	2.33141	0.182572	12.7698	2.41762e-37	2.38759e-35	145.838	163.48	252.542	976.044	871.304	997.15	AT3G46530	RPP13	RECOGNITION OF PERONOSPORA PARASITICA 13	Confers resistance to the biotrophic oomycete, Peronospora parasitica. Encodes an NBS-LRR type R protein with a putative amino-terminal leucine zipper. Fungal protein ATR13 induces RPP13 gene expression and disease resistance. The mRNA is cell-to-cell mobile.
IB06G09340	Up	2.2796	0.178596	12.764	2.60443e-37	2.56469e-35	227.649	163.48	300.345	1157.27	1039.72	1172.24
IB01G24240	Up	2.13222	0.167159	12.7556	2.89955e-37	2.8309e-35	292.861	206.27	183.995	1047.8	1002.73	931.61	AT4G08950	EXO	EXORDIUM	Phosphate-responsive 1 family protein;(source:Araport11)
IB12G12980	Up	2.14151	0.16792	12.7532	2.9926e-37	2.91345e-35	167.18	149.217	127.173	590.594	651.287	707.836	AT3G24100			Encodes a secreted peptide that enhances stress indued cell death.
IB03G21010	Up	2.14399	0.168136	12.7515	3.05639e-37	2.96712e-35	138.724	120.69	123.565	609.913	552.961	527.132	AT4G09140	MLH1	MUTL-homologue 1	Encodes a protein with similarity to Mut1 DNA mismatch repair protein, from E.coli. The protein is expressed during prophase I of meiosis, colocalizes with MLH3 throughout pachytene and is dependent on MLH3 for proper localization.
IB12G27410	Up	1.66368	0.131124	12.6878	6.90677e-37	6.64854e-35	282.19	319.28	316.58	999.963	948.212	963.443	AT2G36390	SBE2.1	starch branching enzyme 2.1	Encodes a starch branching enzyme (EC.2.4.1.18) similar to SBE2 from maize and rice. Expressed throughout plant tissues. The mRNA is cell-to-cell mobile.
IB09G07230	Up	1.61914	0.128352	12.6148	1.74933e-36	1.66986e-34	974.622	911.757	1269.93	3407.42	3155.19	3145	AT4G18050	PGP9	P-glycoprotein 9	P-glycoprotein 9;(source:Araport11)
IB06G12220	Up	1.86296	0.147695	12.6135	1.77864e-36	1.69312e-34	205.121	215.047	257.954	861.053	829.442	783.676	AT5G27920			F-box family protein;(source:Araport11)
IB12G19010	Up	4.21766	0.33445	12.6108	1.84211e-36	1.74868e-34	18.9707	19.7493	5.41162	296.217	243.381	255.607	AT1G14890			Plant invertase/pectin methylesterase inhibitor superfamily protein;(source:Araport11)
IB12G00690	Up	1.66944	0.132451	12.6042	2.0011e-36	1.88394e-34	345.03	285.267	335.52	1036.76	1014.41	1021.49	AT1G19250	FMO1	flavin-dependent monooxygenase 1	FMO1 is required for full expression of TIR-NB-LRR conditioned resistance to avirulent pathogens and for basal resistance to invasive virulent pathogens. Functions in an EDS1-regulated but SA-independent mechanism that promotes resistance and cell death at pathogen infection sites. FMO1 functions as a pipecolate N-hydroxylase and catalyzes the biochemical conversion of pipecolic acid to N-hydroxy…
IB11G37710	Up	1.6764	0.133167	12.5887	2.43758e-36	2.26993e-34	311.831	403.763	378.813	1180.27	1160.44	1161.94	AT5G09590	MTHSC70-2	mitochondrial HSO70 2	heat shock protein 70 (Hsc70-5); nuclear
IB13G00270	Up	3.01886	0.240041	12.5764	2.84662e-36	2.64366e-34	36.7558	43.8872	66.7433	413.048	457.556	338.937	AT2G25140	HSP98.7	HEAT SHOCK PROTEIN 98.7	Encodes ClpB4, which belongs to the Casein lytic proteinase/heat shock protein 100 (Clp/Hsp100) family. Targeted to the mitochondrion, also referred to as ClpB-m. Transcripts of ClpB4 accumulate dramatically at high temperatures, suggesting that it may be involved in response to heat stress.
IB15G04580	Up	1.72303	0.138167	12.4707	1.07905e-35	9.83454e-34	294.046	300.628	361.676	981.564	1069.9	1113.25	AT1G45249	ATAREB1		Leucine zipper transcription factor that binds to the abscisic acid (ABA)?responsive element (ABRE) motif in the promoter region of ABA-inducible genes. Enhances drought tolerance in vegetative tissues. Required for normal glucose response. Localized in the nucleus. Expressed constitutively in roots, leaf vascular tissues, and hydathodes or in all tissues under stress conditions. It's phosphoryla…
IB10G05610	Up	1.94401	0.155917	12.4682	1.11299e-35	1.0117e-33	215.792	177.743	163.25	698.226	722.354	714.39	AT2G22840	GRF1	growth-regulating factor 1	Growth regulating factor encoding transcription activator. One of the nine members of a GRF gene family, containing nuclear targeting domain. Mutants result in smaller leaves indicating the role of the gene in leaf development. Expressed in root, shoot and flower
IB01G17480	Up	3.65302	0.293088	12.4639	1.17448e-35	1.06477e-33	16.5994	19.7493	19.8426	226.302	233.646	249.99
IB13G23880	Up	1.33741	0.107588	12.4309	1.77612e-35	1.60596e-33	692.432	736.208	699	1790.18	1736.77	1849.17	AT3G26060	PRXQ	peroxiredoxin Q	encodes periredoxin Q which decomposes peroxides and plays a role in the protection of the photosynthetic apparatus
IB14G30190	Up	3.91701	0.315152	12.429	1.81938e-35	1.63644e-33	9.48537	24.138	15.3329	222.623	255.063	264.97	AT2G16850	PIP3B	PLASMA MEMBRANE INTRINSIC PROTEIN 3B	plasma membrane intrinsic protein 2;(source:Araport11)
IB01G22050	Up	2.15504	0.17345	12.4246	1.92272e-35	1.72486e-33	132.795	105.329	110.938	533.559	501.365	515.896	AT4G08950	EXO	EXORDIUM	Phosphate-responsive 1 family protein;(source:Araport11)
IB12G01240	Up	1.36109	0.10957	12.4221	1.98273e-35	1.77405e-33	762.386	831.663	721.549	2037.64	1933.42	1973.7	AT4G30720	PDE327	PIGMENT DEFECTIVE 327	Encodes a putative oxidoreductase/electron carrier detected in the chloroplast stroma that is essential to ensure a correct electron flow through the photosynthetic chain and, hence, photosynthesis efficiency and normal growth. Mutations in the Col-0 allele result in pale green pigmentation and defective growth.
IB02G14020	Up	1.35768	0.10938	12.4126	2.23381e-35	1.9935e-33	5090.09	5638.41	4270.67	12404.3	13137.7	12888	AT3G16640	TCTP	translationally controlled tumor protein	Encodes a protein homologous to translationally controlled tumor protein (TCTP) from Drosophila. In flies, TCTP functions guanine nucleotide exchange factor in the TOR signaling pathway. TCTP is expressed throughout the plant with highest levels seen in meristematic regions of the shoot and root. Loss of function alleles are not transmitted through the male gametophyte due to defects in pollen tu…
IB11G14690	Up	2.34002	0.188536	12.4116	2.26188e-35	2.01331e-33	116.196	106.427	78.4684	491.242	490.656	532.75	AT3G12050			Aha1 domain-containing protein;(source:Araport11)
IB06G18240	Up	2.62049	0.211173	12.4092	2.33001e-35	2.06858e-33	91.2967	77.8999	51.4103	445.246	448.794	449.42	AT5G02010	ROPGEF7	ROP (rho of plants) guanine nucleotide exchange factor 7	Encodes a member of KPP-like gene family, homolog of KPP (kinase partner protein) gene in tomato. Also a member of the RopGEF (guanine nucleotide exchange factor) family, containing the novel PRONE domain (plant-specific Rop nucleotide exchanger), which is exclusively active towards members of the Rop subfamily. Involved in cell wall patterning. Encodes ROP activator, regulates the formation of R…
IB14G15680	Up	1.32389	0.106701	12.4075	2.3787e-35	2.10635e-33	1803.41	1668.81	1476.47	4240.87	4235.8	3903.4	AT5G06290	2CPB	2-CYS PEROXIREDOXIN B	Encodes a 2-Cys peroxiredoxin (2-Cys PrxB) that contains two catalytic Cys residues. The mRNA is cell-to-cell mobile.
IB06G10840	Up	1.43497	0.116289	12.3397	5.53745e-35	4.86571e-33	635.52	607.838	551.083	1688.07	1536.22	1621.66	AT1G11910	ATAPA1		Encodes an aspartic proteinase that forms a heterodimer and is stable over a broad pH range (ph 3-8).
IB08G08120	Up	1.14282	0.0926642	12.3329	6.02617e-35	5.2816e-33	5707.82	5874.31	5067.98	12464.1	12174.9	12119.4	AT5G20720	CPN21		Encodes a chloroplast co-chaperonin with similarity to CPN21 from spinach, E.coli GroES.
IB04G11820	Up	1.23839	0.100537	12.3178	7.26746e-35	6.33712e-33	5390.06	5102.99	6281.98	13104.4	12938.1	13544.4	AT1G48450			alanine-tRNA ligase, putative (DUF760);(source:Araport11)
IB13G14480	Up	2.39687	0.195015	12.2907	1.01621e-34	8.83867e-33	98.4107	88.8717	69.4491	478.363	420.562	444.738	AT3G20390			Encodes a plastidial RidA (Reactive Intermediate Deaminase A) homolog that hydrolyzes the enamines/imines formed by Thr dehydratase from Ser or Thr. RidA accelerates the deamination of reactive enamine/imine intermediates produced by threonine dehydratase (At3g10050) with threonine or serine as substrates. In the absence of RidA, the serine-derived imine inactivates BCAT3 (At3g49680). RidA thus p…
IB10G00050	Up	1.87327	0.152641	12.2724	1.27416e-34	1.09709e-32	296.418	340.126	229.092	1098.39	1041.67	1022.43	AT1G52770			Phototropic-responsive NPH3 family protein;(source:Araport11)
IB11G20650	Up	7.16922	0.584561	12.2643	1.40849e-34	1.20971e-32	1.18567	0	5.41162	314.616	362.151	371.708	AT5G12020	HSP17.6II	17.6 kDa class II heat shock protein	17.6 kDa class II heat shock protein;(source:Araport11)
IB08G07280	Up	2.65392	0.217021	12.2288	2.18018e-34	1.85852e-32	64.0262	51.5675	52.3123	376.251	361.177	315.53	AT3G54770	ARP1	ABA-regulated RNA-binding protein 1	Encodes a putative RNA binding protein that is localized in the nucleus and affects ABA-regulated seed germination of Arabidopsis.
IB04G03920	Up	3.02098	0.247137	12.2239	2.31669e-34	1.96027e-32	29.6418	43.8872	64.0374	368.891	421.536	342.683	AT4G14690	ELIP2	EARLY LIGHT-INDUCIBLE PROTEIN 2	Encodes an early light-induced protein. ELIPs are thought not to be directly involved in the synthesis and assembly of specific photosynthetic complexes, but rather affect the biogenesis of all chlorophyll-binding complexes. A study (PMID 17553115) has shown that the chlorophyll synthesis pathway was downregulated as a result of constitutive ELIP2 expression, leading to decreased chlorophyll avai…
IB04G18200	Up	1.49487	0.122679	12.1852	3.7257e-34	3.12166e-32	489.682	431.192	470.811	1221.67	1377.54	1322.98	AT1G12230			Aldolase superfamily protein;(source:Araport11)
IB03G21850	Up	5.16706	0.424949	12.1592	5.12366e-34	4.26171e-32	4.74268	10.9718	3.60774	183.986	233.646	264.034	AT4G25780			CAP (Cysteine-rich secretory proteins, Antigen 5, and Pathogenesis-related 1 protein) superfamily protein;(source:Araport11)
IB11G11980	Up	1.28235	0.105669	12.1355	6.84652e-34	5.66723e-32	1017.31	900.786	1010.17	2461.73	2345.22	2316.38	AT3G23990	HSP60-3B	HEAT SHOCK PROTEIN 60-3B	mitochondrial chaperonin HSP. assist in rapid assembly of the oligomeric protein structures in the mitochondria.
IB07G01860	Up	1.42463	0.117448	12.1298	7.34068e-34	6.06163e-32	4748.61	5289.51	3787.23	12073.1	12645.1	12385.3	AT4G14270			Protein containing PAM2 motif which mediates interaction with the PABC domain of polyadenyl binding proteins.
IB01G05250	Up	2.28903	0.188875	12.1192	8.35206e-34	6.88021e-32	84.1826	83.3858	80.2723	401.089	419.589	389.497	AT1G70700	TIFY7		JAZ9 is a protein presumed to be involved in jasmonate signaling. JAZ9 transcript levels rise in response to a jasmonate stimulus. JAZ9 can interact with the COI1 F-box subunit of an SCF E3 ubiquitin ligase in a yeast-two-hybrid assay only in the presence of jasmonate-isoleucine (JA-ILE) or coronatine. The Jas domain appears to be important for JAZ9-COI1 interactions in the presence of coronatine…
IB05G07350	Up	1.60441	0.133708	11.9994	3.57976e-33	2.87969e-31	276.261	275.392	278.698	825.176	878.118	822.063	AT1G74860			hypothetical protein;(source:Araport11)
IB14G22590	Up	1.8054	0.150844	11.9687	5.18486e-33	4.14172e-31	203.935	267.712	240.817	774.58	820.68	897.903	AT2G32650			RmlC-like cupins superfamily protein;(source:Araport11)
IB12G15080	Up	1.3016	0.108971	11.9445	6.93816e-33	5.51656e-31	737.487	687.932	767.547	1842.62	1816.59	1748.99	AT2G48120	PAC	PALE CRESS	The pale cress (pac) mutant affects chloroplast and leaf development; mutants are ABA-deficient and accumulate lower levels of carotenoids and chlorophyll compared to wild type. PAC binds 23srRNA and appears to be required for 50s ribosome assembly. Three alternative transcripts of this gene exist.PAC is essential for photoautotrophic growth and associates with psbK-psbI, ndhF, ndhD, and 23S ribo…
IB05G19160	Up	1.52369	0.127616	11.9396	7.35902e-33	5.83764e-31	800.328	759.249	589.866	2024.76	2103.78	2041.11	AT1G01600	CYP86A4	cytochrome P450, family 86, subfamily A, polypeptide 4	Encodes a member of the CYP86A subfamily of cytochrome p450 genes. Expressed significantly at highest level in mature stems and flowers.
IB06G20200	Up	1.53983	0.129053	11.9317	8.08716e-33	6.40043e-31	406.685	374.139	341.834	1134.27	1073.8	1050.52	AT3G08740			elongation factor P (EF-P) family protein;(source:Araport11)
IB11G17410	Up	1.37208	0.115137	11.9169	9.65888e-33	7.6092e-31	607.064	555.174	535.75	1502.24	1444.71	1443.76	AT3G25660			Amidase family protein;(source:Araport11)
IB06G12030	Up	1.13519	0.0953935	11.9001	1.18262e-32	9.27396e-31	1420.43	1503.14	1504.43	3179.27	3325.56	3223.65	AT2G25950			PITH domain protein (DUF1000);(source:Araport11)
IB15G19480	Up	1.56099	0.13157	11.8643	1.81335e-32	1.41553e-30	399.571	385.111	328.305	1139.79	1050.43	1087.03	AT1G10970	ZIP4	zinc transporter 4 precursor	A member of Zrt- and Irt-related protein (ZIP) family. transcript is induced in response to zinc deficiency in the root and shoot. Expression is regulated by copper, but response to copper deficiency is detected only after three weeks of deficiency. Phosphatidylinositol 4-phosphate 5-kinase (PIP5K) enzyme family member.
IB01G17570	Up	3.75723	0.317047	11.8507	2.13388e-32	1.66195e-30	20.1564	16.4577	13.529	243.781	184.969	241.563
IB04G19930	Up	5.26421	0.445591	11.814	3.3047e-32	2.55641e-30	7.11403	6.58309	3.60774	275.059	190.811	182.577	AT4G11650	OSM34	osmotin 34	osmotin-like protein
IB06G19380	Up	3.91593	0.332148	11.7897	4.4109e-32	3.40444e-30	22.5278	6.58309	17.1368	205.144	233.646	257.48	AT1G47980			desiccation-like protein;(source:Araport11)
IB05G24180	Up	1.52281	0.129204	11.7861	4.60404e-32	3.53757e-30	1051.69	954.547	744.097	2570.28	2576.92	2744.27	AT1G74270			Ribosomal protein L35Ae family protein;(source:Araport11)
IB04G23920	Up	1.6012	0.135963	11.7767	5.14405e-32	3.94366e-30	364.001	307.211	294.031	991.683	985.206	945.654	AT5G57800	YRE		encodes a transmembrane protein with similarity to the sterol desaturase family at the N-terminus and to the short-chain dehydrogenase/reductase family at the C-terminus. Mutant analyses indicate this protein is involved in cuticle membrane and wax biosynthesis. The mRNA is cell-to-cell mobile.
IB03G05230	Up	1.5151	0.128771	11.7659	5.85236e-32	4.47666e-30	629.591	641.851	494.261	1671.51	1603.39	1763.04	AT3G46740	TOC75-III	translocon at the outer envelope membrane of chloroplasts 75-III	Component of the translocon outer membrane (TOC) complex. Forms the outer envelope translocation channel (beta-barrel). Plays a role in preprotein conductance. Imported into chloroplast. Expressed in young dividing photosynthetic tissues. Knockout mutants are embryo lethal with arrested development at the two-cell stage. Knockout mutants have abnormal etioplasts.
IB08G07020	Up	1.28195	0.109049	11.7558	6.59459e-32	5.03319e-30	1211.76	1014.89	1227.53	2826.02	2768.7	2807	AT1G31800	LUT5	LUTEIN DEFICIENT 5	Encodes a protein with &#946;-ring carotenoid hydroxylase activity. The mRNA is cell-to-cell mobile.
IB02G23200	Up	3.26964	0.278314	11.748	7.22964e-32	5.50561e-30	40.3128	36.207	18.9407	276.899	268.692	360.472	AT5G48485	DIR1	DEFECTIVE IN INDUCED RESISTANCE 1	Encodes a putative apoplastic lipid transfer protein that is involved in systemic acquired resistance. Mutants in this gene exhibit wild-type local resistance to avirulent and virulent Pseudomonas syringae, but pathogenesis-related gene expression is abolished in uninoculated distant leaves and fail to develop SAR to virulent Pseudomonas or Peronospora parasitica. DIR1 protein is cell-to-cell mob…
IB11G01810	Up	2.37264	0.202456	11.7193	1.01519e-31	7.69678e-30	90.111	137.148	79.3704	531.719	496.497	554.284	AT1G60420	NRX1	nucleoredoxin 1	Reduce transmission through pollen. The mRNA is cell-to-cell mobile.
IB13G21880	Up	1.53007	0.130644	11.7117	1.11009e-31	8.37922e-30	448.184	522.258	399.558	1309.06	1352.22	1290.21	AT1G07250	UGT71C4	UDP-glucosyl transferase 71C4	UDP-glucosyl transferase 71C4;(source:Araport11)
IB06G25690	Up	1.3903	0.118775	11.7053	1.19719e-31	8.99707e-30	1078.96	1068.65	845.114	2712.87	2550.63	2571.99	AT3G52960			Thioredoxin superfamily protein;(source:Araport11)
IB07G02950	Up	1.64691	0.140838	11.6937	1.37335e-31	1.02758e-29	527.624	611.13	429.321	1630.11	1503.12	1769.59	AT2G44920			Encodes a pentapeptide-repeat protein (PRP) composed of 25 repeats capped by N- and C-terminal a-helices. Unlike other PRPs, At2g44920 consists exclusively of type II b-turns
IB04G19920	Up	7.07023	0.605054	11.6853	1.51569e-31	1.13161e-29	2.37134	5.48591	0	459.044	234.619	299.613	AT4G11650	OSM34	osmotin 34	osmotin-like protein
IB06G18260	Up	1.94979	0.16725	11.6579	2.09095e-31	1.54762e-29	122.124	163.48	153.329	571.276	566.591	561.775	AT3G09270	GSTU8	glutathione S-transferase TAU 8	Encodes glutathione transferase belonging to the tau class of GSTs. Naming convention according to Wagner et al. (2002).
IB06G02300	Up	1.86878	0.160681	11.6304	2.88822e-31	2.12396e-29	231.206	297.336	198.426	930.968	883.959	834.235	AT5G25610	RD22	RESPONSIVE TO DESSICATION 22	responsive to dehydration 22 (RD22) mediated by ABA
IB07G26850	Up	1.97512	0.169981	11.6197	3.27368e-31	2.40226e-29	125.681	136.05	117.252	474.683	515.967	497.171
IB01G02990	Up	2.09916	0.180858	11.6067	3.80962e-31	2.7777e-29	125.681	122.884	94.7033	514.24	470.212	479.381	AT5G40610	GPDHp	Glycerol-3-phosphate dehydrogenase plastidic	NAD-dependent glycerol-3-phosphate dehydrogenase family protein;(source:Araport11)
IB10G00680	Up	1.99784	0.172658	11.5711	5.77529e-31	4.17539e-29	154.137	139.342	119.056	597.954	524.729	518.705
IB03G07000	Up	3.14717	0.27314	11.5222	1.0199e-30	7.28146e-29	30.8274	31.8182	21.6465	274.139	223.91	241.563	AT2G36870	XTH32	xyloglucan endotransglucosylase/hydrolase 32	Encodes a xyloglucan endotransglycosylase/hydrolase. Protein sequence and phylogenetic analysis indicates that this enzyme resides in Group III-A of the XTH family, with high similarity to Tropaeolum majus (nasturtium) xyloglucanase 1 (TmNXG1). By sequence similarity to XTH31 (At3g44990) and in vivo analysis, likely to exhibit predominant xyloglucan endo-hydrolase activity (EC 3.2.1.151) with onl…
IB06G24760	Up	2.13559	0.185436	11.5166	1.08807e-30	7.75201e-29	305.903	228.214	159.643	1064.36	958.921	1010.26
IB10G00670	Up	1.78107	0.155202	11.4759	1.74439e-30	1.23765e-28	207.492	190.909	186.701	596.114	700.937	711.581
IB09G11220	Up	1.46292	0.127565	11.4681	1.90886e-30	1.34598e-28	482.568	481.662	423.008	1256.62	1176.99	1385.71	AT5G62200			Embryo-specific protein 3, (ATS3);(source:Araport11)
IB03G06400	Up	4.38459	0.382991	11.4483	2.39825e-30	1.68413e-28	5.92836	9.87463	9.92129	183.066	172.314	189.131	AT1G07400			HSP20-like chaperones superfamily protein;(source:Araport11)
IB04G07010	Up	1.18114	0.103209	11.4441	2.51642e-30	1.7635e-28	3602.07	3891.7	3109.88	7950.02	7895.28	8191.61	AT5G13120	Pnsl5	Photosynthetic NDH subcomplex L 5	Encodes a lumenal cyclophilin with peptidyl-prolyl isomerase activity that is associated with the NAD(P)H dehydrogenase complex in stromal regions of the thylakoid membrane. It is likely to be important for the accumulation of the hydrophobic domain of the NAD(P)H dehydrogenase complex. This complex is associated with PSI and is responsible for the reduction of plastoquinone.
IB02G07180	Up	1.59173	0.139422	11.4166	3.45388e-30	2.39597e-28	627.22	579.312	441.949	1777.3	1594.63	1586.08	AT3G08860	PYD4	PYRIMIDINE 4	Encodes a protein that is predicted to have beta-alanine aminotransferase activity.
IB13G14810	Up	1.99367	0.174815	11.4044	3.97376e-30	2.75105e-28	148.209	113.01	165.956	575.875	562.697	567.392	AT5G10370			helicase domain-containing protein / IBR domain-containing protein / zinc finger protein-like protein;(source:Araport11)
IB14G27880	Up	4.01671	0.352226	11.4038	4.00269e-30	2.76549e-28	8.2997	19.7493	9.01936	185.826	203.466	206.92	AT5G36180	scpl1	serine carboxypeptidase-like 1	serine carboxypeptidase-like 1;(source:Araport11)
IB08G05690	Up	1.44138	0.126493	11.395	4.42891e-30	3.04768e-28	748.158	821.789	607.905	2025.68	1960.68	1920.33	AT4G03210	XTH9	xyloglucan endotransglucosylase/hydrolase 9	Encodes a member of xyloglucan endotransglucosylase/hydrolases (XTHs) that catalyze the cleavage and molecular grafting of xyloglucan chains function in loosening and rearrangement of the cell wall. Gene is expressed in shoot apex region, flower buds, flower stalks and internodes bearing flowers.
IB15G21490	Up	1.71059	0.150208	11.3881	4.79177e-30	3.28418e-28	203.935	204.076	227.288	738.703	635.711	707.836	AT2G26080	GLDP2	glycine decarboxylase P-protein 2	glycine decarboxylase P-protein 2;(source:Araport11)
IB02G31770	Up	1.68716	0.148218	11.3829	5.08636e-30	3.4722e-28	246.62	315.988	346.343	1000.88	1008.57	925.992	AT4G37440			hypothetical protein;(source:Araport11)
IB03G03250	Up	1.88404	0.165829	11.3613	6.51544e-30	4.4126e-28	136.352	156.897	149.721	578.635	560.75	497.171	AT3G07150			amino acid-ligase;(source:Araport11)
IB07G01430	Up	1.13511	0.0999595	11.3557	6.94627e-30	4.68586e-28	1651.64	1924.46	1816.5	3942.81	3834.71	4069.12	AT3G10850	GLY2		glyoxalase II cytoplasmic isozyme (Glx2-2) mRNA, complete
IB11G34550	Up	2.11737	0.186794	11.3353	8.77358e-30	5.89533e-28	129.238	139.342	91.0955	498.601	523.756	529.941	AT1G11290	CRR22	CHLORORESPIRATORY REDUCTION22	Pentatricopeptide Repeat Protein containing the DYW motif. Required for editing of multiple plastid transcripts. Endonuclease activity.
IB14G10570	Up	2.06345	0.182162	11.3275	9.58562e-30	6.42837e-28	132.795	149.217	105.527	480.203	559.776	573.946	AT2G44480	BGLU17	beta glucosidase 17	beta glucosidase 17;(source:Araport11)
IB14G16840	Up	2.97046	0.262264	11.3262	9.72956e-30	6.51215e-28	48.6125	39.4985	23.4503	270.459	301.792	289.314	AT2G41190			Transmembrane amino acid transporter family protein;(source:Araport11)
IB14G27000	Up	1.07198	0.0946506	11.3256	9.79863e-30	6.5456e-28	1572.2	1621.63	1633.41	3444.21	3454.06	3251.74	AT2G22360	DJA6	DNA J protein A6	DNAJ heat shock family protein;(source:Araport11)
IB02G23300	Up	3.36252	0.297282	11.3109	1.15899e-29	7.65775e-28	27.2704	16.4577	27.0581	197.785	292.057	240.627	AT5G48485	DIR1	DEFECTIVE IN INDUCED RESISTANCE 1	Encodes a putative apoplastic lipid transfer protein that is involved in systemic acquired resistance. Mutants in this gene exhibit wild-type local resistance to avirulent and virulent Pseudomonas syringae, but pathogenesis-related gene expression is abolished in uninoculated distant leaves and fail to develop SAR to virulent Pseudomonas or Peronospora parasitica. DIR1 protein is cell-to-cell mob…
IB15G05950	Up	1.8462	0.163393	11.2991	1.32562e-29	8.70264e-28	135.167	161.286	148.819	515.16	543.226	543.985
IB07G16510	Up	1.83431	0.162405	11.2947	1.39447e-29	9.13709e-28	154.137	154.703	195.72	594.274	616.24	595.481	AT4G33210	SLOMO	SLOW MOTION	Encodes SLOMO (SLOW MOTION), a F-box protein required for auxin homeostasis and normal timing of lateral organ initiation at the shoot meristem.
IB07G04940	Up	2.45455	0.217637	11.2782	1.6815e-29	1.09759e-27	75.8829	73.5111	48.7045	374.411	349.495	352.982	AT3G13980			SKI/DACH domain protein;(source:Araport11)
IB01G18290	Up	1.56829	0.13924	11.2632	1.99326e-29	1.29861e-27	684.132	625.393	502.378	1938.29	1859.43	1566.41
IB15G25600	Up	1.24623	0.111217	11.2054	3.83597e-29	2.4617e-27	1886.4	1881.67	1522.47	3959.37	4296.16	4286.34	AT5G58770	cPT4	cis-prenyltransferase 4	AtCPT7 synthesizes medium-chain polyprenols of approximately 55 carbons in length. The enzyme utlizes geranylgeranyl pyrophosphate (GGPP) and isopentenyl pyrophosphate (IPP) as substrates. The enzymatic product accumulates into plastdial membranes (DOI:10.1105/tpc.16.00796).
IB01G17500	Up	2.76148	0.24678	11.19	4.56363e-29	2.9015e-27	39.1271	38.4013	34.2736	243.781	262.851	249.053	AT1G77885			hypothetical protein;(source:Araport11)
IB11G19950	Up	3.21493	0.287434	11.1849	4.83399e-29	3.0677e-27	26.0848	32.9154	19.8426	255.74	198.599	271.524
IB05G02850	Up	1.29912	0.116321	11.1684	5.81951e-29	3.65924e-27	687.689	676.961	583.553	1562.96	1632.6	1592.63	AT2G17695			outer envelope protein;(source:Araport11)
IB11G10320	Up	1.65934	0.148739	11.156	6.69249e-29	4.19278e-27	206.307	222.728	242.621	727.664	742.798	655.404	AT1G65540	LETM2	leucine zipper-EF-hand-containing transmembrane protein 2	LETM1-like protein;(source:Araport11)
IB11G06130	Up	1.57043	0.140883	11.147	7.40287e-29	4.61252e-27	380.6	382.916	293.129	1007.32	1040.7	1082.35	AT1G78060			Glycosyl hydrolase family protein;(source:Araport11)
IB14G21540	Up	1.66787	0.149661	11.1443	7.63348e-29	4.74758e-27	286.932	328.057	232.699	899.69	899.536	887.604	AT2G37630	MYB91	MYB DOMAIN PROTEIN 91	Encodes a MYB-domain protein involved in specification of the leaf proximodistal axis. Mutation results in lobed and dissected leaves with a characteristic asymmetry. Homologous to the Antirrhinum PHANTASTICA (PHAN) and maize ROUGH SHEATH2 (RS2) genes Asymmetric placement of auxin response at the distal leaf tip precedes visible asymmetric leaf growth. Acts alongside AXR1 to exclude BP expression…
IB01G32310	Up	4.01109	0.360077	11.1395	8.05511e-29	4.99169e-27	17.7851	17.5549	16.2348	384.53	147.976	296.804
IB05G13930	Up	3.87248	0.348166	11.1225	9.75066e-29	5.99902e-27	11.8567	7.68027	27.96	252.98	268.692	195.685	AT5G18270	ANAC087	Arabidopsis NAC domain containing protein 87	NAC domain containing protein 87;(source:Araport11)
IB11G23310	Up	2.03931	0.183479	11.1147	1.06455e-28	6.52616e-27	101.968	132.759	100.115	446.165	476.053	452.229	AT5G57850	ADCL	4-amino-4-deoxychorismate lyase	ADCL encodes a protein that acts as a 4-amino-4-deoxychorismate lyase. It catalyzes the production 4-aminobenzoate (pABA) production which is required for folate biosynthesis. The enzyme localizes to chloroplasts based on an import assay and GFP localization experiments. Involved in D-Amino Acid Stimulated Ethylene Production.
IB13G21760	Up	2.66428	0.239856	11.1078	1.14899e-28	7.00618e-27	39.1271	42.7901	42.391	275.979	243.381	269.652	AT3G30280			HXXXD-type acyl-transferase family protein;(source:Araport11)
IB04G02650	Up	1.54111	0.138756	11.1067	1.16445e-28	7.08784e-27	422.099	415.832	335.52	1084.6	1246.11	1077.67	AT3G09270	GSTU8	glutathione S-transferase TAU 8	Encodes glutathione transferase belonging to the tau class of GSTs. Naming convention according to Wagner et al. (2002).
IB14G01800	Up	1.72585	0.155439	11.1031	1.21215e-28	7.36513e-27	358.073	239.185	337.324	996.283	1089.37	1006.51	AT4G12420	SKU5		Encodes a protein of unknown function involved in directed root tip growth. It is a member of 19-member gene family and is distantly related structurally to the multiple-copper oxidases ascorbate oxidase and laccase, though it lacks the copper-binding domains. The protein is glycosylated and GPI-anchored. It is localized to the plasma membrane and the cell wall. The gene is expressed most strongl…
IB10G02140	Up	3.57582	0.322239	11.0968	1.30009e-28	7.88543e-27	11.8567	18.6521	17.1368	198.705	195.678	177.895	AT1G72210			basic helix-loop-helix (bHLH) DNA-binding superfamily protein;(source:Araport11)
IB01G06780	Up	1.71789	0.154891	11.091	1.3877e-28	8.40197e-27	176.665	195.298	196.622	663.269	572.432	636.678	AT4G39460	SAMT1	SAM TRANSPORTER1	Encodes a plastid metabolite transporter required for the import of S-Adenosylmethionine from the cytosol. Impaired function of SAMT1 led to decreased accumulation of prenyllipids and mainly affected the chlorophyll pathway.
IB02G06110	Up	1.67822	0.151776	11.0573	2.02174e-28	1.21763e-26	358.073	285.267	249.836	1003.64	915.112	930.673	AT1G07420	SMO2-1	sterol 4-alpha-methyl-oxidase 2-1	Arabidopsis thaliana sterol 4-alpha-methyl-oxidase mRNA. The sterol 4alpha-methyl oxidase2 family proteins SMO2-1 and SMO2-2 function partially through effects on auxin accumulation, auxin response and PIN1 expression to regulate embryogenesis in Arabidopsis.
IB11G28900	Up	1.39724	0.126551	11.0409	2.42681e-28	1.45392e-26	563.194	573.826	461.791	1412.09	1455.42	1337.02	AT1G52340	SRE1	SALT RESISTANT 1	Encodes a cytosolic short-chain dehydrogenase/reductase involved in the conversion of xanthoxin to ABA-aldehyde during ABA biosynthesis. Mutants are insensitive to sucrose and glucose.
IB09G01860	Up	1.11401	0.100956	11.0346	2.60279e-28	1.55392e-26	1684.84	1888.25	1629.8	3863.7	3775.32	3619.7	AT4G35220			Cyclase family protein;(source:Araport11)
IB02G30490	Up	1.03348	0.0937264	11.0266	2.84425e-28	1.69512e-26	1867.43	1756.59	1769.6	3631.88	3789.93	3616.89	AT3G52150	PSRP2	plastid-speci&#64257;c ribosomal protein 2	RNA-binding (RRM/RBD/RNP motifs) family protein;(source:Araport11)
IB07G13110	Up	2.18417	0.198243	11.0177	3.14095e-28	1.86546e-26	128.052	137.148	225.484	843.575	692.175	707.836	AT3G59140	MRP14	multidrug resistance-associated protein 14	member of MRP subfamily
IB03G21840	Up	1.61591	0.146739	11.0122	3.33763e-28	1.97543e-26	296.418	256.74	239.013	873.012	755.454	793.975	AT1G24610			Rubisco methyltransferase family protein;(source:Araport11)
IB13G16920	Up	2.17954	0.197957	11.0102	3.41284e-28	2.01646e-26	112.639	139.342	214.661	711.105	677.572	739.67	AT1G53520	FAP3	fatty-acid-binding protein 3	Encodes a plastid stroma localized fatty acid binding protein involved in fatty acid metabolism.
IB03G06960	Up	1.3244	0.120387	11.0012	3.77212e-28	2.2249e-26	477.825	492.634	540.26	1270.42	1204.25	1312.68	AT1G74920	ALDH10A8	aldehyde dehydrogenase 10A8	ALDH10A8 encodes a protein that has not been functionally characterized, but it is similar to an Arabidopsis protein that has betaine aldehyde dehydrogenase and aminoaldehyde dehydrogenase activity. ALDH10A8 localizes to leucoplasts. aldh10a8 mutant plants are more susceptible to NaCl and dehydration stress.
IB11G06550	Up	1.30338	0.118531	10.996	3.99316e-28	2.3472e-26	1005.45	1138.87	880.289	2462.65	2380.27	2616	AT4G09670			Oxidoreductase family protein;(source:Araport11)
IB10G02840	Up	1.26134	0.114796	10.9876	4.38199e-28	2.57134e-26	952.094	862.384	763.94	2055.12	2093.08	2025.2	AT1G31830	PUT2	POLYAMINE UPTAKE TRANSPORTER 2	Encodes POLYAMINE UPTAKE TRANSPORTER 2, an amino acid permease family protein.
IB06G04830	Up	3.09365	0.282001	10.9704	5.30561e-28	3.1027e-26	27.2704	18.6521	34.2736	218.943	224.884	247.181
IB09G00970	Up	2.8811	0.263185	10.947	6.86657e-28	4.00188e-26	39.1271	25.2352	43.2929	252.06	303.739	241.563	AT4G39150			DNAJ heat shock N-terminal domain-containing protein;(source:Araport11)
IB02G10080	Up	1.17426	0.107487	10.9246	8.78877e-28	5.08754e-26	969.879	985.269	887.505	2021.08	2238.13	2152.53	AT4G02930			GTP binding Elongation factor Tu family protein;(source:Araport11)
IB14G25740	Up	1.94538	0.178511	10.8978	1.18024e-27	6.7976e-26	167.18	170.063	117.252	596.114	537.385	608.589	AT1G12020			hypothetical protein;(source:Araport11)
IB14G27520	Up	2.81034	0.258291	10.8805	1.42754e-27	8.18069e-26	35.5701	52.6647	29.7639	302.657	253.116	266.843
IB05G01550	Up	2.18663	0.201001	10.8787	1.45593e-27	8.3294e-26	88.9253	74.6083	91.0955	372.571	439.059	349.237	AT4G15560	DXS1	1-deoxy-D-xylulose 5-phosphate (DXP) synthase 1	Encodes a protein with 1-deoxyxylulose 5-phosphate synthase activity involved in the MEP pathway. It is essential for chloroplast development in Arabidopsis
IB06G17860	Up	1.23523	0.113558	10.8775	1.47595e-27	8.42989e-26	1314.91	1471.32	1150.87	3085.44	2970.22	3206.8	AT2G37660			NAD(P)-binding Rossmann-fold superfamily protein;(source:Araport11)
IB07G04410	Up	1.49595	0.137585	10.873	1.55051e-27	8.81167e-26	962.765	1088.4	791.9	2382.62	2559.39	3070.1	AT5G04750			F1F0-ATPase inhibitor protein;(source:Araport11)
IB07G30160	Up	1.91667	0.176313	10.8708	1.58726e-27	9.00562e-26	130.424	106.427	119.056	453.525	455.609	433.503	AT3G02110	scpl25	serine carboxypeptidase-like 25	serine carboxypeptidase-like 25;(source:Araport11)
IB10G00650	Up	1.62832	0.149863	10.8654	1.6847e-27	9.54267e-26	1006.63	848.121	1406.12	3300.7	3343.08	3449.3
IB06G17200	Up	2.90312	0.267336	10.8594	1.79896e-27	1.0173e-25	39.1271	72.4139	28.8619	350.493	367.992	323.957	AT5G13750	ZIFL1	zinc induced facilitator-like 1	zinc induced facilitator-like 1;(source:Araport11)
IB12G11600	Up	1.02642	0.0946892	10.8399	2.22793e-27	1.25781e-25	3196.57	3469.29	2990.82	6453.3	6534.29	6678.56	AT5G58250	EMB3143	EMBRYO DEFECTIVE 3143	Involved in tetrapyrrole biosynthesis. May function as a scaffold protein to stabilize CHL27.
IB01G19030	Up	1.89814	0.175195	10.8344	2.36398e-27	1.33023e-25	144.652	149.217	111.84	516.08	498.444	491.553
IB01G03500	Up	1.97393	0.182287	10.8287	2.51628e-27	1.41361e-25	115.01	113.01	106.428	486.642	402.065	423.204	AT5G39980			PDM3 belongs to the P subfamily of PPR proteins.Mutants have defective chloroplasts and accumulates unspliced plastid RNAs suggesting a role in RNA splicing.
IB04G03620	Up	1.54612	0.143187	10.7979	3.51991e-27	1.97098e-25	398.385	464.108	340.03	1072.64	1260.71	1173.17	AT3G22960	PKP1	PLASTIDIAL PYRUVATE KINASE 1	encodes a chloroplast pyruvate kinase alpha subunit. Important for seed oil biosynthesis. Ubiquitously expressed, with significantly increased expression in maturing seeds. The mRNA is cell-to-cell mobile.
IB03G20540	Up	1.34367	0.124545	10.7886	3.89509e-27	2.17395e-25	809.813	628.685	671.942	1891.37	1720.22	1739.63	AT4G35440	CLCE	CHLORIDE CHANNEL E	Enclodes a choride channel protein that is localized to the thlakoid membrane.
IB15G15500	Up	1.4727	0.136769	10.7678	4.8863e-27	2.70953e-25	425.656	336.835	340.03	989.843	1032.91	1031.79	AT4G16390	SVR7	suppressor of variegation 7	Encodes a pentatricopeptide repeat protein, SVR7 (SUPPRESSOR OF VARIEGATION7), required for FtsH-mediated chloroplast biogenesis. It is involved in accumulation and translation of chloroplast ATP synthase subunits.
IB09G15470	Up	2.13849	0.19873	10.7608	5.27239e-27	2.90949e-25	123.31	118.496	77.5665	494.922	445.874	455.974	AT5G62990	emb1692	embryo defective 1692	Nucleus-encoded RNA-binding protein which exists only in embryophytes, catalyzes nuclear pre-mRNA and chloroplast group II intron splicing.
IB11G15510	Up	4.95282	0.460423	10.7571	5.48625e-27	3.02264e-25	7.11403	4.38872	4.50968	165.587	142.134	180.704	AT2G18470	PERK4	proline-rich extensin-like receptor kinase 4	Proline-rich extensin-like receptor kinase 4. Functions at an early stage of ABA signalling inhibiting primary root cell elongation by perturbing Ca2+ homeostasis.
IB05G25110	Up	1.20571	0.112144	10.7514	5.83459e-27	3.2094e-25	2264.63	2486.21	1887.75	5029.25	5147.02	5128.07	AT3G56310			Member of Glycoside Hydrolase Family 27 (GH27)that functions as an &#945;-galactosidase.
IB08G04800	Up	5.03177	0.468137	10.7485	6.02423e-27	3.30311e-25	10.671	4.38872	1.80387	190.425	189.837	142.316	AT3G49190			O-acyltransferase (WSD1-like) family protein;(source:Araport11)
IB11G10080	Up	2.41529	0.224969	10.7361	6.89176e-27	3.76073e-25	64.0262	49.3731	53.2142	276.899	288.163	321.148	AT3G23730	XTH16	xyloglucan endotransglucosylase/hydrolase 16	xyloglucan endotransglucosylase/hydrolase 16;(source:Araport11)
IB07G02840	Up	1.77521	0.16601	10.6934	1.09292e-26	5.91678e-25	187.336	229.311	160.545	691.786	661.022	617.952	AT3G53840			Protein kinase superfamily protein;(source:Araport11)
IB15G20980	Up	1.69559	0.158578	10.6924	1.10439e-26	5.96944e-25	176.665	156.897	172.27	573.116	532.517	532.75	AT4G32780			FORKED-LIKE family member, part of Group 2 (Group 1 consists of FKD1, FL1-FL3; Group 2 consists of FL4 and FL8 and Group 3 consists of FL5- FL7). May coordinate leaf size with vein density, where Group 1 members and Group 3 members have opposing functions.
IB02G28240	Up	1.99232	0.186335	10.6921	1.10816e-26	5.98041e-25	155.323	114.107	102.821	495.842	485.788	491.553
IB13G12140	Up	1.87578	0.175628	10.6804	1.2573e-26	6.75336e-25	125.681	114.107	129.879	439.726	488.709	429.758	AT3G48190	PIG1	pcd in male gametogenesis 1	Encodes a homolog of the human ATM gene, which is mutated in ataxia telangiectasia, a chromosome instability disorder. Suppresses leaf senescence triggered by DNA double-strand break through epigenetic control of senescence-associated genes. Characterization of mutants suggest a role homologous recombination for DNA damage repair in response to ionizing radiation as well as during meiosis. The pr…
IB04G19720	Up	1.29703	0.121516	10.6737	1.35164e-26	7.23739e-25	545.409	562.854	478.026	1288.82	1257.79	1346.39	AT2G45550	CYP76C4	cytochrome P450, family 76, subfamily C, polypeptide 4	member of CYP76C
IB12G01600	Up	1.90739	0.178934	10.6597	1.57024e-26	8.36869e-25	214.606	196.395	131.683	682.587	687.308	655.404	AT1G10522	PRIN2	PLASTID REDOX INSENSITIVE 2	Encodes PRIN2 (plastid redox insensitive 2). PRIN2 mutants are impaired in PEP (plastid-encoded RNA polymerase) activity and high light-dependent plastid redox signalling to the nucleus.
IB10G02380	Up	2.09904	0.197263	10.6408	1.92447e-26	1.02406e-24	147.023	152.508	88.3897	545.518	546.147	559.902	AT1G32090			early-responsive to dehydration stress protein (ERD4);(source:Araport11)
IB15G00420	Up	2.42688	0.228196	10.6351	2.04688e-26	1.08751e-24	65.2119	91.066	54.1162	355.092	333.919	437.248	AT1G74920	ALDH10A8	aldehyde dehydrogenase 10A8	ALDH10A8 encodes a protein that has not been functionally characterized, but it is similar to an Arabidopsis protein that has betaine aldehyde dehydrogenase and aminoaldehyde dehydrogenase activity. ALDH10A8 localizes to leucoplasts. aldh10a8 mutant plants are more susceptible to NaCl and dehydration stress.
IB11G18620	Up	1.53752	0.14465	10.6293	2.17829e-26	1.15554e-24	624.849	671.475	450.066	1594.24	1736.77	1729.33	AT1G53310	PPC1	phosphoenolpyruvate carboxylase 1	Encodes one of four Arabidopsis phosphoenolpyruvate carboxylase proteins.Plays an important role in carbon and nitrogen metabolism.
IB15G09660	Up	1.03637	0.0978055	10.5963	3.10093e-26	1.63486e-24	1292.38	1293.58	1290.67	2640.2	2756.05	2555.14	AT3G13810	IDD11	indeterminate(ID)-domain 11	indeterminate(ID)-domain 11;(source:Araport11)
IB15G07870	Up	1.32603	0.125199	10.5914	3.26716e-26	1.71985e-24	1154.84	1081.82	1493.61	3120.4	3120.14	3121.59	AT3G04260	PTAC3	plastid transcriptionally active 3	plastid transcriptionally active 3;(source:Araport11)
IB01G33870	Up	2.94749	0.278865	10.5696	4.1235e-26	2.16068e-24	30.8274	23.0408	29.7639	241.941	198.599	205.048
IB12G00600	Up	2.47292	0.233988	10.5686	4.16722e-26	2.18025e-24	40.3128	60.345	54.1162	261.26	299.845	301.486	AT1G20930	CDKB2;2	cyclin-dependent kinase B2;2	Cyclin-dependent kinase, expressed in flowers and suspension cell culture, expression peaks during M phase in synchronized cultures. Required for proper organization of the shoot apical meristem and for hormone signaling. Expressed in the shoot apical meristem. Involved in regulation of the G2/M transition of the mitotic cell cycle.
IB05G10850	Up	1.30476	0.123518	10.5633	4.40805e-26	2.29923e-24	426.842	402.665	451.87	1034.92	1085.48	1047.71	AT5G49555			FAD/NAD(P)-binding oxidoreductase family protein;(source:Araport11)
IB01G03330	Up	1.05812	0.100224	10.5575	4.68782e-26	2.43774e-24	7648.76	7516.79	6254.02	14603.9	15056.5	14931	AT5G14780	FDH	formate dehydrogenase	Encodes a NAD-dependent formate dehydrogenase.
IB01G07670	Up	1.18922	0.112662	10.5556	4.78472e-26	2.48436e-24	845.383	906.272	1037.23	2115.84	2111.57	2139.42	AT5G23570	SGS3	SUPPRESSOR OF GENE SILENCING 3	Required for posttranscriptional gene silencing and natural virus resistance.SGS3 is a member of an 'unknown' protein family. Members of this family have predicted coiled coiled domains suggesting oligomerization and a potential zinc finger domain. Involved in the production of trans-acting siRNAs, through direct or indirect stabilization of cleavage fragments of the primary ta-siRNA transcript. …
IB09G01620	Up	3.38504	0.320772	10.5528	4.93161e-26	2.55289e-24	32.0131	18.6521	13.529	211.584	184.969	261.225	AT3G48700	CXE13	carboxyesterase 13	carboxyesterase 13;(source:Araport11)
IB11G15650	Up	1.43761	0.136312	10.5464	5.27732e-26	2.72773e-24	598.764	660.503	471.712	1548.24	1490.46	1642.25	AT2G15890	MEE14	maternal effect embryo arrest 14	Encodes CBP1, a regulator of transcription initiation in central cell-mediated pollen tube guidance.
IB15G04140	Up	1.5236	0.144651	10.5329	6.09058e-26	3.14334e-24	572.679	627.588	438.341	1416.69	1573.21	1713.41	AT2G23090			Uncharacterized protein family SERF;(source:Araport11)
IB09G05920	Up	2.21142	0.21079	10.4911	9.49308e-26	4.87003e-24	64.0262	71.3168	72.1549	310.936	296.925	354.854	AT2G20560			DNAJ heat shock family protein;(source:Araport11)
IB06G20150	Up	2.11344	0.201687	10.4788	1.08086e-25	5.51188e-24	123.31	116.301	82.9781	530.799	404.012	453.165	AT3G08770	LTP6	lipid transfer protein 6	Predicted to encode a PR (pathogenesis-related) protein. Belongs to the lipid transfer protein (PR-14) family with the following members: At2g38540/LTP1, At2g38530/LTP2, At5g59320/LTP3, At5g59310/LTP4, At3g51600/LTP5, At3g08770/LTP6, At2g15050/LTP7, At2g18370/LTP8, At2g15325/LTP9, At5g01870/LTP10, At4g33355/LTP11, At3g51590/LTP12, At5g44265/LTP13, At5g62065/LTP14, At4g08530/LTP15.
IB11G02040	Up	1.14559	0.109328	10.4785	1.08485e-25	5.52405e-24	2840.87	3253.14	2510.09	6553.57	6332.77	6143.01	AT1G75750	GASA1	GAST1 protein homolog 1	GA-responsive GAST1 protein homolog regulated by BR and GA antagonistically. Possibly involved in cell elongation based on expression data The mRNA is cell-to-cell mobile.
IB13G24600	Up	1.12462	0.107445	10.4669	1.22538e-25	6.23034e-24	889.253	952.353	881.191	1866.54	1992.8	2076.69	AT3G21200	PGR7	proton gradient regulation 7	Encodes a soluble glutamyl-tRNA reductase (GluTR) binding protein that forms a ternary complex with FLU and GluTR.
IB10G17570	Up	1.3659	0.130659	10.4539	1.40634e-25	7.13983e-24	665.161	749.375	558.298	1568.48	1739.69	1770.53	AT1G70370	PG2	polygalacturonase 2	polygalacturonase 2;(source:Araport11)
IB04G16450	Up	2.49517	0.239177	10.4323	1.76527e-25	8.89616e-24	56.9122	52.6647	36.9794	280.578	273.56	264.97	AT1G44414			zinc-ribbon domain protein;(source:Araport11)
IB06G06190	Up	1.26543	0.121926	10.3787	3.10085e-25	1.53781e-23	1182.11	1214.58	925.386	2571.2	2608.07	2798.57	AT5G25280			serine-rich protein-like protein;(source:Araport11)
IB02G15800	Up	1.2564	0.121067	10.3777	3.13121e-25	1.55063e-23	967.508	1136.68	860.447	2300.74	2314.07	2462.45	AT5G65220			Ribosomal L29 family protein;(source:Araport11)
IB06G10850	Up	1.27841	0.123204	10.3764	3.17684e-25	1.57095e-23	559.637	468.496	551.985	1321.02	1238.32	1274.29	AT1G62290			Saposin-like aspartyl protease family protein;(source:Araport11)
IB05G27810	Up	1.11179	0.107238	10.3674	3.4881e-25	1.71991e-23	1161.96	1361.6	1149.97	2638.36	2624.62	2674.05	AT5G24650			HP30/Tric1 is a component of the mitochondrial protein translocation complex and is involved in tRNA transport along with HP30-2/Tric2.It interacts with several members of the TOM complex such as TOM40 and this interaction is mediated by the SAM domain.
IB05G28240	Up	1.678	0.162086	10.3525	4.07628e-25	2.00704e-23	168.365	145.925	167.76	504.121	509.153	529.941	AT4G33420			Peroxidase superfamily protein;(source:Araport11)
IB05G01460	Up	1.22584	0.118489	10.3456	4.38315e-25	2.15195e-23	592.836	540.91	527.633	1229.94	1325.94	1326.72	AT2G22540	SVP	SHORT VEGETATIVE PHASE	Encodes a nuclear protein that acts as a floral repressor and that functions within the thermosensory pathway. SVP represses FT expression via direct binding to the vCArG III motif in the FT promoter.
IB15G02440	Up	1.28922	0.124667	10.3413	4.58185e-25	2.24629e-23	663.976	804.234	652.1	1690.83	1620.92	1867.9	AT4G02450			Encodes one of two isoforms of a co-chaperone of HSP90 that is required for root growth, in particular in the maintenance of the root meristem.
IB11G12180	Up	1.06417	0.102925	10.3393	4.68164e-25	2.29193e-23	1434.66	1374.77	1232.95	2845.34	2770.65	2830.41	AT4G24830			arginosuccinate synthase family;(source:Araport11)
IB15G23890	Up	1.30728	0.126455	10.3379	4.74617e-25	2.3169e-23	682.947	814.108	611.513	1799.38	1718.27	1695.62	AT3G53140			Nicotinate N-methyltransferase involved in N-methylnicotinate formation.
IB13G16420	Up	1.05391	0.102156	10.3167	5.92142e-25	2.87017e-23	2492.28	2665.05	2181.78	5036.61	5116.84	5077.51	AT3G15000	RIP1	RNA-editing factor interacting protein 1	Encodes RIP1 (RNA-editing factor interacting protein 1). Involved in chloroplast and mitochondrial RNA editing. The mRNA is cell-to-cell mobile.
IB05G28420	Up	1.6321	0.158226	10.315	6.02779e-25	2.9176e-23	233.577	347.806	265.169	861.973	840.151	922.247
IB10G00850	Up	1.23452	0.119738	10.3102	6.3349e-25	3.06193e-23	1165.51	1233.23	940.719	2652.15	2688.87	2509.26	AT4G22740			glycine-rich protein;(source:Araport11)
IB05G00920	Up	1.49016	0.144732	10.296	7.34856e-25	3.51224e-23	245.434	264.421	266.973	790.219	669.784	723.753	AT4G39710	PnsL4	Photosynthetic NDH subcomplex L 4	FK506-binding protein 16-2;(source:Araport11)
IB15G01610	Up	1.26057	0.122453	10.2944	7.47007e-25	3.56535e-23	10275	10858.8	7595.2	22255.8	23590.4	22975.6	AT5G09810	AtACT7		Member of Actin gene family.Mutants are defective in germination and root growth. The mRNA is cell-to-cell mobile.
IB10G16140	Up	1.4961	0.145584	10.2765	8.99446e-25	4.27505e-23	422.099	334.64	440.145	1239.14	1000.78	1138.53	AT3G13080	MRP3	multidrug resistance-associated protein 3	encodes an ATP-dependent MRP-like ABC transporter able to transport glutathione-conjugates as well as chlorophyll catabolites. The expression of this gene is upregulated by herbicide safeners such as benoxacor and fenclorim.
IB01G26130	Up	2.79898	0.272834	10.2589	1.07906e-24	5.12167e-23	30.8274	30.7211	39.6852	201.464	221.963	285.569	AT3G12580	HSP70	heat shock protein 70	heat shock protein 70;(source:Araport11)
IB02G21950	Up	1.45215	0.141615	10.2542	1.13289e-24	5.3697e-23	317.76	329.154	269.679	880.372	783.686	838.917	AT1G60730			NAD(P)-linked oxidoreductase superfamily protein;(source:Araport11)
IB14G00480	Up	4.07539	0.397602	10.2499	1.18465e-24	5.59957e-23	13.0424	10.9718	4.50968	147.189	171.34	147.934
IB12G15320	Up	2.24143	0.218852	10.2417	1.28885e-24	6.08371e-23	96.0394	57.0534	91.0955	402.009	338.786	414.777	AT2G47940	EMB3117	EMBRYO DEFECTIVE 3117	Encodes DegP2 protease (DEGP2); nuclear gene for chloroplast product.
IB14G26080	Up	1.04267	0.101863	10.236	1.36804e-24	6.44861e-23	1132.32	1190.44	1084.13	2323.74	2416.29	2276.12	AT5G49910	HSC70-7	HEAT SHOCK PROTEIN 70-7	Stromal heat shock protein involved in protein import into chloroplast. The mRNA is cell-to-cell mobile.
IB13G24620	Up	1.00121	0.0978214	10.2351	1.38052e-24	6.4985e-23	3492.99	4013.49	4166.94	7635.41	7947.85	7789.94	AT5G06360			Ribosomal protein S8e family protein;(source:Araport11)
IB05G29230	Up	1.74648	0.170803	10.2251	1.53011e-24	7.17723e-23	198.007	145.925	182.191	528.959	590.929	645.104	AT4G33420			Peroxidase superfamily protein;(source:Araport11)
IB12G19350	Up	1.8237	0.178355	10.2251	1.53099e-24	7.17723e-23	160.066	150.314	113.644	494.922	516.941	482.19	AT1G14810			encodes an aspartate semialdehyde dehydrogenase, which produces the branch point intermediate for lysine and threonine/methionine biosynthesis
IB13G22180	Up	2.26975	0.222277	10.2114	1.76315e-24	8.20945e-23	92.4823	69.1224	55.0181	317.375	365.071	353.918	AT4G12840			GTPase Der (DUF707);(source:Araport11)
IB14G22930	Up	1.37916	0.13513	10.2062	1.86026e-24	8.63811e-23	310.646	321.474	369.794	890.491	847.939	872.623	AT1G31550			GDSL-motif esterase/acyltransferase/lipase. Enzyme group with broad substrate specificity that may catalyze acyltransfer or hydrolase reactions with lipid and non-lipid substrates.
IB08G06370	Up	1.346	0.132058	10.1925	2.14126e-24	9.9027e-23	463.597	424.609	365.284	1078.16	1044.59	1057.07	AT5G63310	NDPK2	nucleoside diphosphate kinase 2	Maintains intracellular dNTP levels except ATP. Plays a role in response to oxidative stress and UV. Involved in phytochrome-mediated light signaling. Participates in auxin-regulated processes, partly through the modulation of auxin transport. H-bonding with His-197 inside the nucleotide-binding pocket is critical for NDPK2 functioning.
IB07G29470	Up	1.99339	0.195711	10.1854	2.30506e-24	1.06315e-22	183.779	181.035	104.625	642.11	612.346	603.908	AT2G23690			PADRE protein.
IB09G02000	Up	1.26707	0.124751	10.1568	3.09188e-24	1.41842e-22	460.04	490.44	433.831	1086.44	1061.14	1181.6	AT5G02860			Pentatricopeptide repeat (PPR) superfamily protein;(source:Araport11)
IB09G27220	Up	1.16394	0.114911	10.129	4.10678e-24	1.88149e-22	990.035	957.839	803.625	2005.44	2062.9	2089.8	AT4G29840	TS	THREONINE SYNTHASE	threonine synthase
IB11G37000	Up	1.21462	0.120838	10.0516	9.03918e-24	4.08659e-22	712.588	573.826	645.786	1460.85	1550.82	1470.91	AT3G19720	DRP5B	Dynamin related protein 5B	Encodes a novel chloroplast division protein. Mutants of exhibit defects in chloroplast constriction, have enlarged, dumbbell-shaped chloroplasts. The ARC5 gene product shares similarity with the dynamin family of GTPases, which mediate endocytosis, mitochondrial division, and other organellar fission and fusion events in eukaryotes. Phylogenetic analysis showed that ARC5 is related to a group of…
IB06G05600	Up	5.13106	0.510498	10.0511	9.0856e-24	4.10217e-22	7.11403	1.09718	4.50968	127.87	142.134	171.341
IB11G02570	Up	2.36043	0.234868	10.05	9.18232e-24	4.14038e-22	52.1695	80.0942	56.822	353.253	265.772	351.109	AT2G18350	ZHD6	ZINC FINGER HOMEODOMAIN 6	homeobox protein 24;(source:Araport11)
IB08G23640	Up	2.20288	0.219257	10.047	9.46864e-24	4.26387e-22	142.281	138.245	70.351	518.84	525.703	558.966	AT2G46600			Calcium-binding EF-hand family protein;(source:Araport11)
IB04G13240	Up	1.86198	0.185439	10.041	1.00678e-23	4.5159e-22	129.238	107.524	161.447	512.4	465.344	475.636	AT4G15760	MO1	monooxygenase 1	Encodes a protein with similarity to monooxygenases that are known to degrade salicylic acid (SA).
IB13G20080	Up	1.95912	0.195294	10.0316	1.10658e-23	4.95058e-22	100.782	82.2886	89.2917	343.133	340.733	373.58	AT1G71460			Pentatricopeptide repeat (PPR-like) superfamily protein;(source:Araport11)
IB02G25280	Up	1.40014	0.139736	10.0199	1.24635e-23	5.56137e-22	470.711	658.309	515.005	1507.76	1493.39	1337.96	AT1G24020	MLP423	MLP-like protein 423	MLP-like protein 423;(source:Araport11)
IB10G08890	Up	1.19034	0.118937	10.0082	1.40269e-23	6.24269e-22	955.651	897.494	772.959	1848.14	2054.13	2084.18	AT1G48350	EMB3105	EMBRYO DEFECTIVE 3105	Ribosomal L18p/L5e family protein;(source:Araport11)
IB01G17890	Up	3.10353	0.310346	10.0002	1.52048e-23	6.74067e-22	23.7134	35.1098	16.2348	255.74	185.943	196.621	AT5G09360	LAC14	laccase 14	putative laccase, a member of laccase family of genes (17 members in Arabidopsis).
IB03G03680	Up	2.96822	0.297496	9.97734	1.91537e-23	8.44761e-22	18.9707	31.8182	22.5484	179.386	185.943	208.793
IB05G00420	Up	3.41434	0.342449	9.97036	2.05483e-23	9.03939e-22	17.7851	18.6521	10.8232	189.505	148.949	158.233	AT1G21150			Mitochondrial transcription termination factor family protein;(source:Araport11)
IB11G23130	Up	1.45426	0.146098	9.95397	2.42314e-23	1.06187e-21	563.194	531.036	381.519	1315.5	1360.99	1357.62	AT5G49720	TSD1	TUMOROUS SHOOT DEVELOPMENT 1	Encodes a membrane-bound endo-1,4-beta-D-glucanase, involved in cellulose biosynthesis. Loss-of-function mutants have severe cellulose-deficient phenotypes. During cell elongation, KOR1 is associated with Golgi apparatus and early endosome. Inhibition of cellulose biosynthesis promoted a redistribution of KOR1 in subcellular locations. These observations suggest that deposition of cellulose invol…
IB12G16270	Up	1.63024	0.163781	9.95381	2.42716e-23	1.06228e-21	144.652	161.286	156.937	480.203	486.762	467.209	AT3G62390	TBL6	TRICHOME BIREFRINGENCE-LIKE 6	Encodes a member of the TBL (TRICHOME BIREFRINGENCE-LIKE) gene family containing a plant-specific DUF231 (domain of unknown function) domain. TBL gene family has 46 members, two of which (TBR/AT5G06700 and TBL3/AT5G01360) have been shown to be involved in the synthesis and deposition of secondary wall cellulose, presumably by influencing the esterification state of pectic polymers. A nomenclature…
IB07G28120	Up	1.89148	0.190232	9.94299	2.70589e-23	1.18125e-21	150.58	144.828	115.448	596.114	428.35	494.362	AT5G65530			Encodes a protein kinase involved in mediating resistance to fungi and also trichome branch number. Kinase activity is increased by ROP6 which also affects its sub-cellular localization (becomes localized to the cell periphery_
IB13G25720	Up	1.33101	0.133918	9.93904	2.81535e-23	1.22591e-21	605.878	747.18	548.377	1481.09	1662.78	1635.7	AT1G17650	GR2	GLYOXYLATE REDUCTASE 2	Glyoxylate reductase located in chloroplasts.
IB13G11430	Up	1.12071	0.112867	9.92945	3.09962e-23	1.34457e-21	783.729	902.98	773.861	1724.87	1832.17	1792.06	AT1G74920	ALDH10A8	aldehyde dehydrogenase 10A8	ALDH10A8 encodes a protein that has not been functionally characterized, but it is similar to an Arabidopsis protein that has betaine aldehyde dehydrogenase and aminoaldehyde dehydrogenase activity. ALDH10A8 localizes to leucoplasts. aldh10a8 mutant plants are more susceptible to NaCl and dehydration stress.
IB06G20880	Up	1.22606	0.123496	9.92791	3.14794e-23	1.3638e-21	751.715	910.66	692.687	1820.54	1843.85	1840.75	AT1G64770	PnsB2	Photosynthetic NDH subcomplex B 2	encodes a novel subunit of the chloroplast NAD(P)H dehydrogenase complex, involved in cyclic electron flow around photosystem I to produce ATP.
IB08G09250	Up	1.14655	0.115559	9.92172	3.34931e-23	1.44556e-21	707.846	673.669	753.116	1696.35	1492.41	1539.26	AT1G67120	MDN1	MIDASIN 1	Represents a homolog of the yeast MDN gene, which encodes a non-ribosomal protein involved in the maturation and assembly of the 60S ribosomal subunit. In Arabidopsis, it is essential for female gametogenesis progression.
IB07G24410	Up	1.55616	0.15685	9.92129	3.36385e-23	1.45001e-21	176.665	176.646	170.466	507.801	509.153	522.45	AT4G36440			G-protein coupled receptor;(source:Araport11)
IB11G16770	Up	1.26495	0.12751	9.92041	3.39363e-23	1.46101e-21	400.757	380.722	369.794	878.532	944.318	941.909	AT4G34120	LEJ1	LOSS OF THE TIMING OF ET AND JA BIOSYNTHESIS 1	Encodes a single cystathionine beta-Synthase domain-containing protein. Modulates development by regulating the thioredoxin system. The mRNA is cell-to-cell mobile.
IB12G20940	Up	1.17262	0.118328	9.90997	3.76767e-23	1.61798e-21	1274.6	1384.64	1044.44	2810.38	2781.36	2749.89	AT3G48000	ALDH2B4	aldehyde dehydrogenase 2B4	Encodes a putative (NAD+) aldehyde dehydrogenase.
IB11G05610	Up	2.4285	0.245579	9.88888	4.65222e-23	1.98539e-21	36.7558	53.7619	44.1949	234.582	253.116	238.754	AT4G08950	EXO	EXORDIUM	Phosphate-responsive 1 family protein;(source:Araport11)
IB02G00450	Up	1.28458	0.130022	9.87976	5.09563e-23	2.16653e-21	393.643	449.844	446.458	1061.6	1117.61	966.252
IB01G06720	Up	1.48153	0.150175	9.86531	5.88508e-23	2.49599e-21	201.564	228.214	246.229	621.872	625.976	644.168	AT5G64860	DPE1	disproportionating enzyme	Encodes a maltotriose-metabolizing enzyme with chloroplastic &#945;-1,4-glucanotransferase activity. Mutant has altered starch degradation.
IB11G14400	Up	1.50531	0.152679	9.85936	6.2445e-23	2.64515e-21	226.463	217.242	233.601	714.785	613.32	595.481	AT5G12430	TPR16	tetratricopeptide repeat 16	Encodes one of the 36 carboxylate clamp (CC)-tetratricopeptide repeat (TPR) proteins (Prasad 2010, Pubmed ID: 20856808) with potential to interact with Hsp90/Hsp70 as co-chaperones.
IB11G28960	Up	6.39354	0.649174	9.84873	6.94132e-23	2.93669e-21	2.37134	2.19436	1.80387	142.589	195.678	191.003
IB11G06670	Up	1.38764	0.141272	9.82251	9.00703e-23	3.79658e-21	373.486	362.07	294.933	849.094	945.291	896.03	AT4G09730	RH39	RH39	Encodes RH39, a DEAD-box protein involved in the introduction of the hidden break into the 23S rRNA in the chloroplasts. Recombinant RH39 binds to the 23S rRNA in a segment adjacent to the stem-loop creating the hidden break target loop in a sequence-dependent manner. Has ATP-hydrolyzing activity at a Kcat of 5.3 /min in the presence of rRNA sequence. Mutants have drastically reduced level of lev…
IB09G10710	Up	1.07181	0.10946	9.79175	1.22166e-22	5.11796e-21	12466.1	13279.2	10031.3	24484.8	24997.2	25714.3	AT1G64230	UBC28	ubiquitin-conjugating enzyme 28	ubiquitin-conjugating enzyme 28;(source:Araport11)
IB05G05800	Up	1.59103	0.16253	9.78917	1.25321e-22	5.23735e-21	221.72	307.211	211.955	748.822	735.01	745.288	AT2G03500			Encodes a nuclear localized member of the MYB family of transcriptional regulators that is involved in negative regulation of flowering. It is expressed in vascular tissues and at low levels in the shoot apex during the transition to flowering. Loss of function mutations are early flowering.EFM is involved in the autonomous, thermosensory and GA pathways and expression is directly regulated by SV…
IB04G11440	Up	1.98614	0.203112	9.77855	1.39195e-22	5.7819e-21	91.2967	113.01	74.8607	373.491	356.31	371.708	AT5G57480			P-loop containing nucleoside triphosphate hydrolases superfamily protein;(source:Araport11)
IB11G04270	Up	6.01332	0.615202	9.77455	1.44806e-22	5.99317e-21	7.11403	1.09718	0	142.589	173.287	164.787	AT4G31540	EXO70G1	exocyst subunit exo70 family protein G1	A member of EXO70 gene family, putative exocyst subunits, conserved in land plants. Arabidopsis thaliana contains 23 putative EXO70 genes, which can be classified into eight clusters on the phylogenetic tree.
IB09G16710	Up	2.97917	0.304978	9.76847	1.53757e-22	6.34833e-21	33.1988	31.8182	14.431	211.584	210.281	193.812	AT2G06925	PLA2-ALPHA		Encodes a secretory phospholipase A2 enzyme, which specifically hydrolyzes the sn-2 position of phospholipids. The enzyme has a preference towards linoleoyl acyl chain over palmitoyl acyl chain. It also has a slight preference for phosphatidylcholine over phosphatidylethanolamine.
IB03G20550	Up	1.08947	0.111538	9.76776	1.54838e-22	6.38525e-21	921.266	793.262	926.288	1917.13	1881.82	1822.02	AT4G35440	CLCE	CHLORIDE CHANNEL E	Enclodes a choride channel protein that is localized to the thlakoid membrane.
IB07G00250	Up	1.10947	0.113744	9.75405	1.77253e-22	7.29207e-21	1446.52	1274.92	1134.64	2863.74	2673.3	2775.17	AT5G52100	CRR1	chlororespiration reduction 1	Is essential for chloroplast NAD(P)H dehydrogenase activity, which is involved in electron transfer between PSII and PSI. Likely functions in biogenesis or stabilization of the NAD(P)H dehydrogenase complex. The mRNA is cell-to-cell mobile.
IB11G03070	Up	1.92948	0.19785	9.75222	1.80481e-22	7.41597e-21	104.339	107.524	83.88	337.614	372.86	411.968	AT1G48460			tRNA-processing ribonuclease BN;(source:Araport11)
IB02G12540	Up	2.42593	0.248902	9.74655	1.90841e-22	7.80421e-21	69.9546	47.1788	40.5871	243.781	291.084	305.231	AT1G71250			GDSL-motif esterase/acyltransferase/lipase. Enzyme group with broad substrate specificity that may catalyze acyltransfer or hydrolase reactions with lipid and non-lipid substrates.
IB13G15210	Up	1.37015	0.140611	9.74431	1.95102e-22	7.96897e-21	304.717	359.875	293.129	782.859	855.727	835.172	AT4G21450			PapD-like superfamily protein;(source:Araport11)
IB07G30640	Up	2.6019	0.267106	9.74108	2.01407e-22	8.21667e-21	29.6418	31.8182	45.0968	226.302	223.91	203.175	AT3G47640	PYE	POPEYE	Encodes POPEYE (PYE), a bHLH transcription factor regulating response to iron deficiency in Arabidopsis roots.
IB04G06080	Up	1.18928	0.12212	9.73861	2.06359e-22	8.40868e-21	564.379	535.424	611.513	1386.33	1205.22	1313.62	AT2G18790	PHYB	phytochrome B	Red/far-red photoreceptor involved in the regulation of de-etiolation. Exists in two inter-convertible forms: Pr and Pfr (active). Involved in the light-promotion of seed germination and in the shade avoidance response. Promotes seedling etiolation in both the presence and absence of phytochrome A. Overexpression results in etiolation under far-red light. Accumulates in the nucleus after exposure…
IB13G19360	Up	1.35237	0.139069	9.72447	2.37137e-22	9.6285e-21	416.171	407.054	339.128	900.61	1065.03	997.15	AT2G42710			Ribosomal protein L1p/L10e family;(source:Araport11)
IB04G19890	Up	1.51479	0.15619	9.69839	3.06283e-22	1.23482e-20	372.301	379.625	263.365	1039.52	919.98	933.482	AT4G11660	HSFB2B	HEAT SHOCK TRANSCRIPTION FACTOR B2B	member of Heat Stress Transcription Factor (Hsf) family
IB04G04220	Up	1.60013	0.165143	9.68936	3.34622e-22	1.34276e-20	154.137	186.521	165.956	551.037	497.471	487.808	AT4G14820			Pentatricopeptide repeat (PPR) superfamily protein;(source:Araport11)
IB09G23410	Up	1.97674	0.204256	9.67779	3.7473e-22	1.50019e-20	214.606	159.091	111.84	713.865	610.399	575.819	AT2G01050			zinc ion binding / nucleic acid binding protein;(source:Araport11)
IB02G29590	Up	2.26137	0.233694	9.6766	3.79111e-22	1.51596e-20	48.6125	91.066	64.0374	307.256	355.336	315.53	AT5G50400	PAP27	purple acid phosphatase 27	purple acid phosphatase 27;(source:Araport11)
IB07G06340	Up	1.28848	0.133158	9.6763	3.8023e-22	1.51866e-20	444.627	426.803	539.358	1083.68	1199.38	1169.43	AT5G19670			Exostosin family protein;(source:Araport11)
IB05G05250	Up	6.36347	0.65801	9.67078	4.01313e-22	1.59728e-20	7.11403	0	9.92129	481.123	432.244	515.896	AT5G67330	NRAMP4	natural resistance associated macrophage protein 4	Encodes a member of the Nramp2 metal transporter family; like its homolog Atnramp3, localized in vacuolar membrane. Seedlings of double mutant, atnramp3-1 atnramp4-1, were arrested at early germination. The mRNA is cell-to-cell mobile.
IB08G03930	Up	1.12948	0.116928	9.65959	4.47643e-22	1.77961e-20	749.344	750.472	659.315	1680.71	1549.85	1488.7	AT3G14690	CYP72A15	cytochrome P450, family 72, subfamily A, polypeptide 15	putative cytochrome P450 The mRNA is cell-to-cell mobile.
IB05G05750	Up	1.20286	0.124676	9.64789	5.01797e-22	1.9834e-20	984.107	900.786	735.98	1961.29	2083.34	1980.26	AT3G50560			NAD(P)-binding Rossmann-fold superfamily protein;(source:Araport11)
IB12G00680	Up	1.76063	0.182721	9.63563	5.65418e-22	2.22461e-20	169.551	204.076	127.173	555.637	542.253	592.672	AT5G14220	PPO2		Encodes PPO2, a putative protoporphyrinogen oxidase based on sequence homology. Also known as MEE61 (maternal effect embryo arrest 61). mee61 mutant shows arrested endosperm development.
IB11G11370	Up	1.06698	0.110846	9.62576	6.22441e-22	2.44055e-20	736.302	695.613	708.922	1428.65	1561.53	1494.32	AT2G43360	BIOB	BIOTIN AUXOTROPH B	Catalyzes the conversion of dethiobiotin to biotin.
IB06G18740	Up	1.04785	0.108864	9.62532	6.25113e-22	2.44823e-20	822.856	821.789	743.195	1638.39	1660.83	1633.83	AT3G14110	FLU	FLUORESCENT IN BLUE LIGHT	Encodes a novel coiled-coil, TPR domain containing protein that is localized to the chloroplast membrane and is involved in chlorophyll biosynthesis. Mutants accumulate protochlorophyllide, an intermediate in the chlorophyll biosynthesis pathway, in dark and release singlet oxygen in plastids in a controlled and non-invasive manner upon a dark/light shift.
IB11G00940	Up	1.48139	0.154175	9.60851	7.36035e-22	2.8728e-20	200.378	227.116	210.151	604.393	544.2	631.996	AT1G06620			encodes a protein whose sequence is similar to a 2-oxoglutarate-dependent dioxygenase The mRNA is cell-to-cell mobile.
IB04G02030	Up	1.00363	0.104532	9.60121	7.90101e-22	3.08032e-20	876.211	849.218	901.034	1784.66	1732.87	1749.93	AT1G69200	FLN2	fructokinase-like 2	Encodes a fructokinase-like protein (AT3G54090/FLN1, AT1G69200/FLN2), a member of the pfkB-carbohydrate kinase family. FLN1 and FLN2 are potential plastidial thioredoxin z (TRX z) targets. Mutants display mutant chloroplast development, general plant growth and development defects and defects in PEP-dependent transcription. The mRNA is cell-to-cell mobile.
IB04G07320	Up	1.21569	0.126874	9.58187	9.53079e-22	3.69888e-20	612.992	574.923	500.574	1407.49	1243.19	1264.93	AT3G26744	SCRM	SCREAM	Encodes a MYC-like bHLH transcriptional activator that binds specifically to the MYC recognition sequences in the CBF3 promoter. It also binds to and inhibits the expression of ABI3. Mutants are defective in cold-regulated gene expression and ABA signaling druing seed germination.. Cold stress triggers protein degradation of nuclear GFPICE1 protein, and the RING finger protein HOS1 is required. S…
IB05G25780	Up	1.52346	0.159029	9.57979	9.72422e-22	3.76968e-20	486.125	370.847	302.149	1095.64	1134.15	1092.65	AT5G51550	EXL3	EXORDIUM like 3	EXORDIUM like 3;(source:Araport11)
IB15G15480	Up	1.82101	0.190248	9.57174	1.05117e-21	4.05659e-20	109.082	137.148	96.5071	398.329	402.065	407.287	AT4G16390	SVR7	suppressor of variegation 7	Encodes a pentatricopeptide repeat protein, SVR7 (SUPPRESSOR OF VARIEGATION7), required for FtsH-mediated chloroplast biogenesis. It is involved in accumulation and translation of chloroplast ATP synthase subunits.
IB02G27810	Up	1.14262	0.119611	9.55277	1.26271e-21	4.8511e-20	917.709	889.814	1046.25	2031.2	2336.46	1938.12	AT4G33540			metallo-beta-lactamase family protein;(source:Araport11)
IB13G16860	Up	2.05096	0.214944	9.54183	1.4033e-21	5.37917e-20	188.522	140.439	88.3897	547.358	584.114	586.118	AT1G78560			Chloroplast inner membrane, pantothenate transporter.
IB11G22160	Up	2.19417	0.23019	9.53199	1.54293e-21	5.87497e-20	79.44	55.9562	56.822	253.9	312.501	308.976	AT1G21730			P-loop containing nucleoside triphosphate hydrolases superfamily protein;(source:Araport11)
IB09G06380	Up	2.54998	0.267606	9.52886	1.59015e-21	6.04805e-20	34.3845	48.276	28.8619	219.863	215.149	214.411	AT5G45890	SAG12	senescence-associated gene 12	Senescence-associated gene 12 (SAG12) encoding a cysteine protease influenced by cytokinin, auxin, and sugars.Localized to special vacuole found during senescence called senescence associated vacuoles which are different from central vacuole in the tonoplast composition and pH.
IB04G10880	Up	1.34703	0.141904	9.49251	2.25539e-21	8.47476e-20	244.248	263.323	252.542	653.149	635.711	645.104	AT4G31940	CYP82C4	cytochrome P450, family 82, subfamily C, polypeptide 4	The gene encodes a cytochrome P450 enzyme, CYP82C. It is involved in the early Fe deficiency response.CYP82C4 hydroxylates fraxetin to generate sideretin (5-hydroxyfraxetin). Fraxetin and sideretin are catecholic coumarins secreted into the rhizosphere under conditions of low iron availability and help mobilize this nutrient from insoluble iron(III) pools in the soil.The mRNA is cell-to-cell mobi…
IB02G06380	Up	1.45669	0.153502	9.48974	2.31604e-21	8.68363e-20	252.548	223.825	200.23	604.393	606.505	641.359	AT2G29590			Thioesterase superfamily protein;(source:Araport11)
IB01G04220	Up	1.87159	0.19726	9.48793	2.35659e-21	8.80676e-20	115.01	105.329	169.564	447.085	498.444	489.68	AT4G35920	MCA1	mid1-complementing activity 1	Encodes an integral plasma membrane protein. Functionally complements the yeast mid1 mutant, a deficiency of Ca2+ influx. Involved in Ca2+ influx and mechanical sensing in roots. An over-expression line showed increased Ca2+ uptake than the wild type plant. The primary root of a knock-out mutant failed to penetrate a harder agar medium from a softer medium.
IB04G21120	Up	4.85553	0.512804	9.46859	2.83647e-21	1.05655e-19	4.74268	4.38872	3.60774	116.831	122.664	125.463
IB02G08260	Up	2.94865	0.311551	9.46444	2.95151e-21	1.09702e-19	27.2704	17.5549	19.8426	165.587	170.367	160.106	AT3G07090			PPPDE putative thiol peptidase family protein;(source:Araport11)
IB13G00280	Up	3.44167	0.363818	9.45986	3.08351e-21	1.14484e-19	27.2704	15.3605	13.529	158.228	291.084	152.615	AT2G25140	HSP98.7	HEAT SHOCK PROTEIN 98.7	Encodes ClpB4, which belongs to the Casein lytic proteinase/heat shock protein 100 (Clp/Hsp100) family. Targeted to the mitochondrion, also referred to as ClpB-m. Transcripts of ClpB4 accumulate dramatically at high temperatures, suggesting that it may be involved in response to heat stress.
IB09G02310	Up	1.84148	0.194971	9.44492	3.55672e-21	1.31484e-19	174.294	230.408	124.467	650.39	592.876	646.041	AT3G19680			hypothetical protein (DUF1005);(source:Araport11)
IB07G04340	Up	1.00613	0.106605	9.43793	3.80218e-21	1.40255e-19	32984.2	34981.4	26866	61971	65597	62895.3	AT5G22060	J2	DNAJ homologue 2	Co-chaperonin similar to E. coli DnaJ
IB05G16830	Up	2.14631	0.227571	9.43138	4.04731e-21	1.48977e-19	82.997	108.621	62.2336	393.73	310.554	413.841	AT1G32860			Glycosyl hydrolase superfamily protein;(source:Araport11)
IB11G18550	Up	1.17962	0.125157	9.42512	4.29625e-21	1.57801e-19	409.057	396.082	396.852	885.891	935.556	900.712	AT3G14900	EMB3120	EMBRYO DEFECTIVE 3120	hypothetical protein;(source:Araport11)
IB12G21340	Up	1.8258	0.19383	9.41959	4.52845e-21	1.66152e-19	88.9253	119.593	116.35	402.929	402.065	350.173	AT2G42490			Peroxisome-localized copper amine oxidase involved in lateral root formation.
IB05G17190	Up	1.2816	0.136096	9.41691	4.64566e-21	1.69906e-19	339.102	376.333	309.364	835.295	817.76	835.172	AT1G64660	MGL	methionine gamma-lyase	Encodes a functional methionine gamma-lyase, a cytosolic enzyme catalyzes the degradation of methionine into methanethiol, alpha-ketobutyrate and ammonia. The catabolism of excess methionine is important to methionine homeostasis. The mRNA is cell-to-cell mobile.
IB02G24810	Up	1.10961	0.11791	9.41061	4.93259e-21	1.79633e-19	2687.92	2839.5	3650.13	6597.73	6631.64	6584.93	AT4G13550			Heat stress inducible plastid monogalactosyldiacylglycerol lipase.
IB11G01890	Up	1.26041	0.134209	9.39135	5.92342e-21	2.14804e-19	369.929	352.195	332.814	881.292	779.792	863.26	AT5G42150			Glutathione S-transferase family protein;(source:Araport11)
IB15G15600	Up	1.80786	0.192501	9.39141	5.92041e-21	2.14804e-19	132.795	91.066	124.467	429.607	389.409	400.733	AT4G16390	SVR7	suppressor of variegation 7	Encodes a pentatricopeptide repeat protein, SVR7 (SUPPRESSOR OF VARIEGATION7), required for FtsH-mediated chloroplast biogenesis. It is involved in accumulation and translation of chloroplast ATP synthase subunits.
IB10G04750	Up	1.15279	0.122882	9.38126	6.51916e-21	2.34916e-19	465.969	503.606	440.145	1039.52	1053.35	1039.28	AT4G25000	ATAMY1		Predicted to be secreted protein based on signalP prediction. Involved in starch mobilization. Mutants are defective in alpha-amylase activity. (Note: AMY1 has been found in the literature to be referred to as AMY3, which is not to be confused with AMY3/At1g69830).
IB02G07560	Up	1.05981	0.113222	9.3605	7.93584e-21	2.84173e-19	763.572	698.904	786.488	1476.49	1603.39	1610.42	AT4G02600	MLO1		A member of a large family of seven-transmembrane domain proteins specific to plants, homologs of the barley mildew resistance locus o (MLO) protein. The Arabidopsis genome contains 15 genes encoding MLO proteins, with localization in plasma membrane. Phylogenetic analysis revealed four clades of closely-related AtMLO genes. ATMLO1 belongs to the clade II, with ATMLO13 and ATMLO15. The gene is ex…
IB15G10590	Up	2.7587	0.2949	9.35469	8.38444e-21	2.99923e-19	21.3421	30.7211	27.96	203.304	159.658	180.704	AT4G27280			EF-hand Ca2 + -binding protein, which is a Ca2+-dependent transducer of auxin-regulated gene expression and interacts with ICR1.
IB11G03910	Up	1.92179	0.205455	9.35381	8.45431e-21	3.02107e-19	132.795	91.066	83.88	384.53	374.807	399.796	AT5G47830			hypothetical protein;(source:Araport11)
IB11G22670	Up	1.27321	0.136126	9.35315	8.50766e-21	3.03396e-19	410.242	499.217	400.46	974.205	1079.64	1110.44	AT3G25660			Amidase family protein;(source:Araport11)
IB15G12640	Up	1.24237	0.133154	9.33034	1.05535e-20	3.73998e-19	422.099	388.402	440.145	1087.36	914.139	958.762	AT5G66520			Encodes a pentatricopeptide repeat protein involved in chloroplast mRNA editing. Mutants display defects in C-U editing of ndhB.
IB02G07390	Up	3.01636	0.323606	9.32111	1.1513e-20	4.07161e-19	20.1564	21.9436	16.2348	174.786	149.923	144.189	AT3G56380	RR17	response regulator 17	response regulator 17
IB11G24980	Up	1.52481	0.163869	9.30507	1.33908e-20	4.70655e-19	246.62	298.433	200.23	751.582	684.387	703.155	AT2G32090			Lactoylglutathione lyase / glyoxalase I family protein;(source:Araport11)
IB03G05240	Up	1.28312	0.137945	9.30168	1.38246e-20	4.85405e-19	681.761	548.591	482.536	1419.45	1330.81	1410.05	AT3G46740	TOC75-III	translocon at the outer envelope membrane of chloroplasts 75-III	Component of the translocon outer membrane (TOC) complex. Forms the outer envelope translocation channel (beta-barrel). Plays a role in preprotein conductance. Imported into chloroplast. Expressed in young dividing photosynthetic tissues. Knockout mutants are embryo lethal with arrested development at the two-cell stage. Knockout mutants have abnormal etioplasts.
IB08G17750	Up	5.82447	0.626576	9.2957	1.46237e-20	5.12938e-19	5.92836	0	1.80387	168.347	122.664	127.336	AT1G17860			Member of Kunitz trypsin inhibitor (KTI) family involved in plant defense response against spider mites.
IB10G06420	Up	1.41224	0.15195	9.29416	1.48376e-20	5.19906e-19	239.506	236.991	282.306	683.507	614.293	725.626	AT3G54350	emb1967	embryo defective 1967	Forkhead-associated (FHA) domain-containing protein;(source:Araport11)
IB08G02890	Up	2.00287	0.215596	9.28993	1.54395e-20	5.39894e-19	64.0262	91.066	72.1549	298.057	287.189	325.829	AT5G02780	GSTL1	glutathione transferase lambda 1	Encodes a member of the lambda family of glutathione transferases. It has thiol transferase activity and self S-glutathionylation activity in vitro.
IB07G01180	Up	1.36779	0.147245	9.28923	1.55404e-20	5.4287e-19	309.46	244.671	306.658	724.904	776.872	720.944	AT1G28170	SOT7	sulphotransferase 7	sulfotransferase 7;(source:Araport11)
IB15G02430	Up	3.23889	0.348756	9.28699	1.58708e-20	5.53846e-19	24.8991	10.9718	13.529	149.948	148.949	161.042	AT1G34160			Tetratricopeptide repeat (TPR)-like superfamily protein;(source:Araport11)
IB13G07070	Up	1.75328	0.188845	9.28424	1.62861e-20	5.67761e-19	103.153	105.329	117.252	398.329	363.124	338.937	AT1G25340	MYB116	myb domain protein 116	putative transcription factor (MYB116)
IB02G31380	Up	1.24761	0.134519	9.27458	1.78317e-20	6.19122e-19	362.815	371.944	366.186	911.649	919.98	782.739	AT2G44640			TRIGALACTOSYLDIACYLGLYCEROL-like protein;(source:Araport11)
IB08G05800	Up	1.11803	0.120904	9.24726	2.30327e-20	7.95674e-19	857.24	752.666	669.236	1658.63	1655.96	1625.4	AT3G21700	SGP2		Monomeric G protein. Expressed in root epidermal cells that are destined to become atrichoblasts. Also expressed during pollen development and in the pollen tube tip.
IB02G17780	Up	5.07524	0.549526	9.23567	2.56684e-20	8.85832e-19	4.74268	4.38872	1.80387	121.431	111.955	122.654	AT2G37540			NAD(P)-binding Rossmann-fold superfamily protein;(source:Araport11)
IB14G18180	Up	3.0799	0.333875	9.22473	2.84286e-20	9.80099e-19	37.9415	49.3731	10.8232	306.336	259.931	249.99	AT2G41190			Transmembrane amino acid transporter family protein;(source:Araport11)
IB09G05770	Up	1.23786	0.134345	9.21404	3.14083e-20	1.08065e-18	673.461	920.535	688.177	1727.63	1887.66	1765.84	AT2G20670			sugar phosphate exchanger, putative (DUF506);(source:Araport11)
IB05G05140	Up	2.48803	0.270145	9.21	3.26127e-20	1.11984e-18	36.7558	41.6929	27.96	199.625	197.625	195.685	AT5G67640			hypothetical protein;(source:Araport11)
IB02G30270	Up	1.30527	0.141734	9.2093	3.28248e-20	1.12545e-18	327.245	319.28	272.385	779.18	771.031	716.263	AT1G51200			A20/AN1-like zinc finger family protein;(source:Araport11)
IB02G34660	Up	1.58309	0.171902	9.20925	3.28415e-20	1.12545e-18	130.424	159.091	165.054	450.765	443.927	470.954	AT3G61780	emb1703	embryo defective 1703	embryo defective 1703;(source:Araport11)
IB10G16130	Up	1.38072	0.150227	9.1909	3.89586e-20	1.33241e-18	298.789	342.32	424.812	986.164	894.668	902.585	AT1G04120	MRP5	multidrug resistance-associated protein 5	encodes a high-affinity inositol hexakisphosphate transporter that plays a role in guard cell signaling and phytate storage. It is a member of MRP subfamily / ABC transporter subfamily C.
IB13G26100	Up	1.45666	0.158515	9.1894	3.95037e-20	1.3497e-18	196.821	194.201	244.425	577.715	567.564	603.908	AT5G11730			Core-2/I-branching beta-1,6-N-acetylglucosaminyltransferase family protein;(source:Araport11)
IB01G10040	Up	1.44469	0.157222	9.18883	3.97128e-20	1.3555e-18	200.378	197.493	201.132	541.838	590.929	498.107	AT5G67390			glycosyltransferase-like protein;(source:Araport11)
IB05G05610	Up	1.70474	0.185542	9.18788	4.00669e-20	1.36622e-18	241.877	267.712	153.329	679.827	756.428	716.263	AT1G45207			Remorin family protein;(source:Araport11)
IB11G03420	Up	1.15657	0.125983	9.18034	4.29739e-20	1.45954e-18	417.356	427.901	456.38	972.365	1014.41	917.565	AT5G36210			alpha/beta-Hydrolases superfamily protein;(source:Araport11)
IB13G17790	Up	2.94371	0.321226	9.16398	5.00155e-20	1.69366e-18	35.5701	16.4577	18.0387	167.427	172.314	191.94	AT1G61250	SCAMP1	Secretory carrier membrane protein 1	Encodes a putative secretory carrier membrane protein (SC3). The mRNA is cell-to-cell mobile.
IB05G16540	Up	1.68219	0.183581	9.16318	5.03893e-20	1.70463e-18	110.267	129.467	150.623	442.486	413.748	401.669	AT5G44600			S-adenosyl-L-methionine-dependent methyltransferases superfamily protein;(source:Araport11)
IB01G33750	Up	1.42859	0.155912	9.16279	5.05738e-20	1.70919e-18	309.46	313.794	247.13	678.907	808.998	850.152
IB10G17420	Up	2.23566	0.244052	9.16059	5.16137e-20	1.74261e-18	40.3128	50.4703	54.1162	242.861	223.91	219.092	AT1G60590			Pectin lyase-like superfamily protein;(source:Araport11)
IB01G12210	Up	1.6556	0.180855	9.15431	5.47065e-20	1.84159e-18	163.623	172.257	119.957	485.722	456.583	487.808	AT3G29230			Tetratricopeptide repeat (TPR)-like superfamily protein;(source:Araport11)
IB14G22490	Up	2.26419	0.247604	9.14438	5.99711e-20	2.01091e-18	50.9839	43.8872	67.6452	257.58	301.792	226.582	AT2G05790			O-Glycosyl hydrolases family 17 protein;(source:Araport11)
IB11G01980	Up	1.65311	0.180784	9.14412	6.01195e-20	2.01391e-18	160.066	174.452	131.683	551.957	438.086	471.891	AT4G24175			kinesin-like protein;(source:Araport11)
IB07G30180	Up	1.28093	0.14033	9.12802	6.97667e-20	2.32798e-18	1035.09	1088.4	725.156	2296.14	2326.72	2290.17	AT5G61030	GR-RBP3	glycine-rich RNA-binding protein 3	Encodes a glycine-rich RNA binding protein that is involved in C-> U RNA editing in mitochondria. Gene expression is induced by cold. The mRNA is cell-to-cell mobile.
IB15G02160	Up	1.41022	0.154697	9.11606	7.79051e-20	2.58444e-18	435.141	442.164	308.462	951.206	1076.72	1116.06	AT2G45550	CYP76C4	cytochrome P450, family 76, subfamily C, polypeptide 4	member of CYP76C
IB04G04700	Up	1.0591	0.116244	9.11099	8.16319e-20	2.70285e-18	586.907	600.158	650.296	1224.43	1317.18	1290.21	AT5G19050			alpha/beta-Hydrolases superfamily protein;(source:Araport11)
IB07G22240	Up	1.08436	0.119064	9.10735	8.4418e-20	2.79239e-18	827.598	749.375	662.021	1593.32	1595.61	1552.37	AT2G39460	RPL23AA	ribosomal protein L23AA	Encodes a 60S ribosomal protein L23aA (AtrpL23aA). Paralog of RLPL23aB.
IB08G17430	Up	1.11086	0.122036	9.10271	8.81086e-20	2.90606e-18	573.865	659.406	564.612	1330.22	1213.01	1337.96	AT3G06980			DEA(D/H)-box RNA helicase family protein;(source:Araport11)
IB13G12120	Up	2.32207	0.255948	9.07244	1.16385e-19	3.80936e-18	36.7558	53.7619	40.5871	225.383	229.752	200.366	AT3G48190	PIG1	pcd in male gametogenesis 1	Encodes a homolog of the human ATM gene, which is mutated in ataxia telangiectasia, a chromosome instability disorder. Suppresses leaf senescence triggered by DNA double-strand break through epigenetic control of senescence-associated genes. Characterization of mutants suggest a role homologous recombination for DNA damage repair in response to ionizing radiation as well as during meiosis. The pr…
IB13G20340	Up	1.73993	0.191879	9.06784	1.21401e-19	3.96976e-18	136.352	132.759	110.938	491.242	367.018	407.287	AT4G22010	sks4	SKU5 similar 4	SKU5 similar 4;(source:Araport11)
IB06G11690	Up	1.15085	0.126952	9.06523	1.24343e-19	4.06206e-18	413.799	427.901	447.36	947.527	1015.39	901.648	AT5G26850			Uncharacterized protein;(source:Araport11)
IB05G17330	Up	1.48334	0.163778	9.057	1.34087e-19	4.35547e-18	175.479	219.436	183.093	574.955	499.418	541.176	AT1G64660	MGL	methionine gamma-lyase	Encodes a functional methionine gamma-lyase, a cytosolic enzyme catalyzes the degradation of methionine into methanethiol, alpha-ketobutyrate and ammonia. The catabolism of excess methionine is important to methionine homeostasis. The mRNA is cell-to-cell mobile.
IB14G23530	Up	1.87373	0.207064	9.04905	1.4422e-19	4.6802e-18	88.9253	109.718	145.212	482.043	394.277	391.37	AT2G20740			Tetraspanin family protein;(source:Araport11)
IB10G18720	Up	1.0295	0.113836	9.04374	1.51404e-19	4.89938e-18	1734.64	1656.74	2113.24	3910.62	3755.85	3577.57	AT1G16270			kinase superfamily with octicosapeptide/Phox/Bem1p domain-containing protein;(source:Araport11)
IB02G34650	Up	1.5458	0.170928	9.04359	1.51605e-19	4.90129e-18	353.33	357.681	580.847	1226.27	1267.53	1289.27	AT3G61780	emb1703	embryo defective 1703	embryo defective 1703;(source:Araport11)
IB02G12510	Up	10.802	1.19446	9.04338	1.51896e-19	4.90604e-18	0	0	0	348.653	354.363	336.128	AT4G10250	ATHSP22.0		Columbia endomembrane-localized small heat shock protein
IB03G05170	Up	1.80823	0.200424	9.02205	1.8461e-19	5.91806e-18	169.551	119.593	121.761	564.836	399.145	470.018	AT5G23860	TUB8	tubulin beta 8	beta-tubulin, preferentially expressed in endodermal and phloem cells of primary roots and in the vascular tissues of leaves, stems, and flowers. The mRNA is cell-to-cell mobile.
IB11G13170	Up	1.49442	0.165668	9.02055	1.87143e-19	5.99366e-18	211.049	209.562	172.27	587.834	586.061	492.489	AT4G38620	MYB4	myb domain protein 4	Encodes a R2R3 MYB protein which is involved in the response to UV-B. It functions as a repressor of target gene expression. One of its target genes encodes cinnamate 4-hydroxylase; mutants accumulate sinapate esters in their leaves. MYB4 binds to its own promoter and represses its own expression. Nuclear localization of MYB4 depends on the action of the beta importin SAD2. The mRNA is cell-to-ce…
IB14G01090	Up	1.0832	0.120114	9.01812	1.9134e-19	6.12233e-18	649.748	729.625	651.198	1384.49	1353.2	1563.61
IB04G11540	Up	2.56372	0.284364	9.01565	1.95713e-19	6.23596e-18	47.4268	49.3731	22.5484	239.181	208.334	249.053	AT5G57480			P-loop containing nucleoside triphosphate hydrolases superfamily protein;(source:Araport11)
IB11G03410	Up	1.57014	0.174353	9.00556	2.1457e-19	6.81472e-18	201.564	218.339	147.016	545.518	552.961	578.628	AT5G36210			alpha/beta-Hydrolases superfamily protein;(source:Araport11)
IB15G14810	Up	7.02866	0.781143	8.99791	2.3005e-19	7.28611e-18	0	0	3.60774	229.982	159.658	151.679	AT4G10250	ATHSP22.0		Columbia endomembrane-localized small heat shock protein
IB05G27620	Up	10.746	1.19524	8.9906	2.45874e-19	7.77293e-18	0	0	0	342.213	344.627	312.721	AT4G27670	HSP21	heat shock protein 21	Encodes Hsp21, a chloroplast located small heat shock protein. A structure model of Hsp21, obtained by homology modeling, single-particle electron microscopy, and lysine-specific chemical crosslinking, shows that the Hsp21 subunits are arranged in two hexameric discs, rotated by 25 degree in relation to each other.
IB06G11350	Up	1.33588	0.148672	8.98545	2.57688e-19	8.12394e-18	233.577	229.311	258.856	640.27	577.299	606.717	AT1G09320			Heterochromatin-binding protein which can bind to three H3K9me2 tails. Preferentially binds to long TEs. Required for transcriptional silencing, non-CG DNA methylation, and H3K9 dimethylation at some loci.
IB06G25720	Up	3.34033	0.371986	8.97973	2.71444e-19	8.53406e-18	13.0424	8.77745	17.1368	121.431	147.002	131.081	AT5G04550			type-1 restriction enzyme mjaxp r protein (DUF668);(source:Araport11)
IB11G11140	Up	1.08274	0.121027	8.94625	3.67772e-19	1.14888e-17	757.644	804.234	669.236	1449.81	1603.39	1668.47	AT5G08400			structural maintenance of chromosomes-like protein, putative (DUF3531);(source:Araport11)
IB06G23640	Up	1.16816	0.130597	8.94476	3.72744e-19	1.16335e-17	609.435	594.672	483.438	1175.67	1306.47	1304.25	AT5G06860	PGIP1	polygalacturonase inhibiting protein 1	Encodes a polygalacturonase inhibiting protein involved in defense response. PGIPs inhibit the function of cell wall pectin degrading enzymes such as those produced by fungal pathogens. PGIP1 is induced by fungal infection. Suppressed in the proton sensitive stop1-mutant, but the transcription level was recovered by transformation of STOP2. Knockout mutant showed severe damage in the root tip in …
IB15G25560	Up	1.82627	0.204395	8.935	4.07173e-19	1.26619e-17	81.8113	103.135	80.2723	321.975	297.898	319.275	AT4G21705			Tetratricopeptide repeat (TPR)-like superfamily protein;(source:Araport11)
IB11G23960	Up	1.21324	0.135825	8.93236	4.17008e-19	1.2956e-17	360.444	432.289	444.654	1022.04	905.377	945.654	AT4G19420			Pectinacetylesterase family protein;(source:Araport11)
IB02G33860	Up	1.06084	0.118826	8.9277	4.34974e-19	1.34897e-17	701.917	675.864	625.042	1288.82	1488.52	1397.88	AT1G01540			Protein kinase superfamily protein;(source:Araport11)
IB14G17680	Up	1.25567	0.140714	8.92354	4.5161e-19	1.3993e-17	353.33	347.806	294.031	838.055	783.686	749.969	AT2G15490	UGT73B4	UDP-glycosyltransferase 73B4	UDP-glycosyltransferase 73B4;(source:Araport11)
IB13G17430	Up	1.14912	0.128854	8.91802	4.74701e-19	1.46819e-17	577.422	629.782	489.751	1252.02	1299.65	1206.88	AT4G14130	XTR7	xyloglucan endotransglycosylase 7	xyloglucan endotransglycosylase-related protein (XTR7)
IB08G11430	Up	1.22766	0.137779	8.91037	5.08619e-19	1.56885e-17	2293.09	2146.09	3271.32	5903.18	6001.77	6162.67	AT1G15910	IDP1	IDN2 PARALOG 1	Belongs to a subgroup of SGS3-like proteins that act redundantly in RNA-directed DNA methylation: AT1G15910 (FDM1), AT4G00380 (FDM2), AT3G12550 (FDM3), AT1G13790 (FDM4), AT1G80790 (FDM5).
IB10G07550	Up	3.05321	0.343072	8.89963	5.60317e-19	1.72211e-17	15.4137	26.3323	18.0387	169.267	121.69	205.048	AT1G09750			Eukaryotic aspartyl protease family protein;(source:Araport11)
IB14G25120	Up	3.47715	0.391497	8.88167	6.58648e-19	2.01889e-17	9.48537	6.58309	21.6465	136.149	131.426	164.787	AT1G11600	CYP77B1	cytochrome P450, family 77, subfamily B, polypeptide 1	member of CYP77B
IB10G12720	Up	1.67672	0.189184	8.86289	7.7969e-19	2.38139e-17	98.4107	122.884	132.585	357.852	386.489	391.37	AT4G39170			Sec14p-like phosphatidylinositol transfer family protein;(source:Araport11)
IB07G01900	Up	1.27543	0.143912	8.86262	7.8157e-19	2.38501e-17	449.369	394.985	336.422	999.963	981.312	870.751	AT5G20420	CHR42	chromatin remodeling 42	Involved in gene silencing. Locus-specific regulator of 24nt-siRNA expression, works together with CLSY1-4 as the master regulators of essentially all Pol-IV-dependent 24nt-siRNAs.
IB15G09220	Up	4.28083	0.483099	8.86119	7.91683e-19	2.41372e-17	10.671	6.58309	1.80387	97.5124	118.77	137.635	AT1G53760			K+-H+ exchange-like protein;(source:Araport11)
IB07G11010	Up	1.17163	0.132323	8.8543	8.42123e-19	2.55775e-17	394.828	493.731	435.635	957.646	987.153	1039.28	AT2G39930	ISA1	isoamylase 1	Encodes an isoamylase-type debranching enzyme. Mutations in this gene cause the loss of detectable isoamylase activity and the disruption of normal starch structure. Mutants have reduced starch content and abnormally structured amylopectins and phytoglycogens. It has been postulated that AtISA1 interacts with AtISA2 to form the Iso1 complex.
IB02G18110	Up	3.66544	0.415121	8.82981	1.04853e-18	3.1714e-17	11.8567	14.2634	4.50968	113.151	146.029	119.845	AT1G70680			Caleosin-related family protein;(source:Araport11)
IB09G04390	Up	1.55742	0.176384	8.8297	1.04952e-18	3.17162e-17	150.58	161.286	154.231	405.689	524.729	441.929	AT4G22140	EBS	EARLY BOLTING IN SHORT DAYS	Encoding a chromatin remodeling factor that regulates flowering time.
IB02G07170	Up	2.01617	0.228435	8.826	1.08484e-18	3.26682e-17	79.44	66.928	54.1162	245.621	282.322	278.078	AT3G47170			HXXXD-type acyl-transferase family protein;(source:Araport11)
IB14G09230	Up	3.24	0.367476	8.81691	1.17664e-18	3.54014e-17	10.671	28.5267	11.7252	143.509	143.108	191.94
IB14G27510	Up	2.17144	0.246391	8.813	1.21843e-18	3.65946e-17	49.7982	51.5675	88.3897	308.176	269.666	285.569	AT3G54740			zein-binding protein (Protein of unknown function, DUF593);(source:Araport11)
IB11G04830	Up	1.37422	0.156139	8.80125	1.353e-18	4.04238e-17	203.935	209.562	187.603	518.84	542.253	495.298	AT5G49665			Zinc finger (C3HC4-type RING finger) family protein;(source:Araport11)
IB09G11030	Up	6.81444	0.77645	8.7764	1.68789e-18	5.02105e-17	4.74268	0	0	154.548	134.346	187.258	AT5G52640	HSP90.1	heat shock protein 90.1	Encodes a cytosolic heat shock protein AtHSP90.1. AtHSP90.1 interacts with disease resistance signaling components SGT1b and RAR1 and is required for RPS2-mediated resistance. The mRNA is cell-to-cell mobile.
IB02G03160	Up	1.32559	0.151051	8.77575	1.69773e-18	5.04592e-17	224.092	252.352	233.601	576.795	641.552	561.775	AT5G59500			protein C-terminal S-isoprenylcysteine carboxyl O-methyltransferase;(source:Araport11)
IB05G00730	Up	4.56122	0.520794	8.75822	1.98362e-18	5.87524e-17	8.2997	1.09718	4.50968	118.671	103.193	101.119	AT2G21990			MIZU-KUSSEI-like protein (Protein of unknown function, DUF617);(source:Araport11)
IB13G20330	Up	1.46444	0.167322	8.75221	2.09212e-18	6.18594e-17	192.079	187.618	161.447	547.358	479.947	462.528	AT1G76160	sks5	SKU5 similar 5	SKU5 similar 5;(source:Araport11)
IB02G30800	Up	1.01957	0.11674	8.73373	2.46417e-18	7.24845e-17	5446.97	5595.62	4143.49	9992.27	10146.1	10640	AT2G43030			Ribosomal protein L3 family protein;(source:Araport11)
IB07G30550	Up	1.48626	0.170194	8.73273	2.48605e-18	7.30654e-17	417.356	434.484	265.169	1012.84	985.206	1122.61	AT3G28920	ZHD9	ZINC FINGER HOMEODOMAIN 9	homeobox protein 34;(source:Araport11)
IB12G18570	Up	1.9427	0.222602	8.72723	2.60982e-18	7.65719e-17	75.8829	108.621	158.741	434.206	456.583	439.12	AT1G76140			Putative prolyl oligopeptidase.
IB05G09440	Up	2.11093	0.242109	8.71894	2.80817e-18	8.2321e-17	46.2412	74.6083	96.5071	328.415	327.104	292.123	AT1G06740	MUG3	MUSTANG 3	Encodes a member of a domesticated transposable element gene family MUSTANG. Members of this family are derived from transposable elements genes but gained function in plant fitness and flower development. Known members include: AT3G04605 (MUG1), AT2G30640 (MUG2), AT1G06740 (MUG3), AT5G16505 (MUG4), AT3G06940 (MUG5), AT5G48965 (MUG6), AT3G05850 (MUG7) and AT5G34853 (MUG8).
IB02G26840	Up	1.31081	0.150446	8.71284	2.96361e-18	8.67293e-17	371.115	285.267	275.992	751.582	778.819	777.122	AT3G18420			Protein prenylyltransferase superfamily protein;(source:Araport11)
IB12G18800	Up	1.88778	0.216849	8.70552	3.16135e-18	9.23582e-17	101.968	143.731	122.663	347.733	576.326	440.993	AT5G28010			Polyketide cyclase/dehydrase and lipid transport superfamily protein;(source:Araport11)
IB02G27900	Up	1.14216	0.131405	8.69193	3.56327e-18	1.03747e-16	910.595	791.068	1118.4	2012.8	2040.51	2177.81	AT3G04340	emb2458	embryo defective 2458	Functions in maintaining the cellular redox balance and regulates photorespiratory metabolism.Strong interaction with TIC inner envelope protein translocon which consists of Tic20/Tic56/Tic100/Tic214(Ycf1)(DOI:10.1105/tpc.18.00357).
IB11G24670	Up	3.94795	0.454217	8.69176	3.56855e-18	1.03812e-16	4.74268	15.3605	4.50968	119.591	100.273	155.424	AT2G16280	KCS9	3-ketoacyl-CoA synthase 9	Encodes KCS9, a member of the 3-ketoacyl-CoA synthase family involved in the biosynthesis of VLCFA (very long chain fatty acids).
IB09G03880	Up	1.0148	0.116814	8.68731	3.71108e-18	1.07775e-16	10464.7	10246.6	13845.6	23402.1	23772.5	22662	AT1G09810	ECT11	evolutionarily conserved C-terminal region 11	evolutionarily conserved C-terminal region 11;(source:Araport11)
IB12G22150	Up	1.06075	0.122263	8.67598	4.09999e-18	1.18768e-16	444.627	450.941	440.145	938.327	911.218	936.291	AT1G67550	URE	urease	Encodes a nickel-containing urea hydrolase involved in nitrogen recycling. It requires three urease accessory proteins for its activation. The mRNA is cell-to-cell mobile.
IB10G06240	Up	1.8983	0.218968	8.66927	4.34884e-18	1.25764e-16	72.3259	76.8027	66.7433	298.057	257.01	248.117	AT1G75450	CKX5	cytokinin oxidase 5	This gene used to be called AtCKX6. It encodes a protein whose sequence is similar to cytokinin oxidase/dehydrogenase, which catalyzes the degradation of cytokinins.
IB13G12150	Up	1.9863	0.229258	8.66403	4.55364e-18	1.31409e-16	66.3976	69.1224	110.938	301.737	324.183	358.599	AT3G48190	PIG1	pcd in male gametogenesis 1	Encodes a homolog of the human ATM gene, which is mutated in ataxia telangiectasia, a chromosome instability disorder. Suppresses leaf senescence triggered by DNA double-strand break through epigenetic control of senescence-associated genes. Characterization of mutants suggest a role homologous recombination for DNA damage repair in response to ionizing radiation as well as during meiosis. The pr…
IB13G18870	Up	1.64837	0.190255	8.66398	4.55556e-18	1.31409e-16	104.339	120.69	110.938	361.532	317.369	374.516	AT3G14690	CYP72A15	cytochrome P450, family 72, subfamily A, polypeptide 15	putative cytochrome P450 The mRNA is cell-to-cell mobile.
IB09G23700	Up	10.4028	1.20095	8.66216	4.62916e-18	1.33352e-16	0	0	0	305.416	251.169	231.264	AT5G45890	SAG12	senescence-associated gene 12	Senescence-associated gene 12 (SAG12) encoding a cysteine protease influenced by cytokinin, auxin, and sugars.Localized to special vacuole found during senescence called senescence associated vacuoles which are different from central vacuole in the tonoplast composition and pH.
IB01G00510	Up	1.10046	0.127207	8.65099	5.10555e-18	1.46412e-16	847.755	771.318	660.217	1679.79	1483.65	1717.16	AT4G39490	CYP96A10	cytochrome P450, family 96, subfamily A, polypeptide 10	member of CYP96A
IB11G27400	Up	1.5434	0.178501	8.64646	5.31232e-18	1.52087e-16	135.167	128.37	139.8	367.971	380.648	427.885	AT5G22400			Rho GTPase activating protein with PAK-box/P21-Rho-binding domain-containing protein;(source:Araport11)
IB14G22970	Up	1.04263	0.120715	8.63714	5.76388e-18	1.64465e-16	571.493	571.631	500.574	1128.75	1116.63	1136.66	AT1G28600			GDSL-motif esterase/acyltransferase/lipase. Enzyme group with broad substrate specificity that may catalyze acyltransfer or hydrolase reactions with lipid and non-lipid substrates.
IB05G25680	Up	1.48437	0.171937	8.63323	5.96439e-18	1.69621e-16	203.935	299.53	204.739	652.229	629.87	697.537	AT5G62390	BAG7	BCL-2-associated athanogene 7	A member of Arabidopsis BAG (Bcl-2-associated athanogene) proteins, plant homologs of mammalian regulators of apoptosis. Plant BAG proteins are multi-functional and remarkably similar to their animal counterparts, as they regulate apoptotic-like processes ranging from pathogen attack, to abiotic stress, to plant development. Localized to the ER. Necessary for the proper maintenance of the unfolde…
IB08G02430	Up	1.41659	0.164127	8.63105	6.07899e-18	1.72737e-16	256.105	179.938	216.465	571.276	590.929	577.692	AT3G63490	PRPL1	plastid ribosomal protein L1	Ribosomal protein L1p/L10e family;(source:Araport11)
IB02G25700	Up	2.87011	0.332552	8.63056	6.10531e-18	1.73341e-16	32.0131	28.5267	11.7252	162.827	165.499	190.067	AT3G23250	MYB15	myb domain protein 15	Member of the R2R3 factor gene family.
IB05G28650	Up	1.80728	0.209804	8.61415	7.04612e-18	1.99063e-16	87.7397	76.8027	91.9975	301.737	265.772	331.447	AT4G27610			intracellular protein transporter;(source:Araport11)
IB15G23920	Up	1.87088	0.217339	8.60813	7.42588e-18	2.09274e-16	100.782	69.1224	77.5665	320.135	311.528	270.588	AT2G36770			UDP-Glycosyltransferase superfamily protein;(source:Araport11)
IB07G06560	Up	3.32265	0.386639	8.59368	8.4227e-18	2.36588e-16	5.92836	20.8464	17.1368	170.187	166.473	108.61	AT5G24310	ABIL3	ABL interactor-like protein 3	One of four ABI-like proteins.
IB07G21920	Up	1.49961	0.174556	8.591	8.62125e-18	2.41769e-16	192.079	190.909	232.699	638.431	629.87	476.572
IB07G04200	Up	5.83729	0.68057	8.57706	9.73279e-18	2.71828e-16	0	2.19436	3.60774	148.109	112.929	94.5654	AT1G08730	XIC		Encodes a class XI myosin that is involved in organelle motility, actin organization, and optimal growth of pollen tubes.
IB09G24960	Up	1.04581	0.122197	8.55838	1.14464e-17	3.1865e-16	521.695	606.741	548.377	1096.56	1168.23	1197.52	AT5G07010	ST2A	sulfotransferase 2A	Encodes a sulfotransferase that acts specifically on 11- and 12-hydroxyjasmonic acid. Transcript levels for this enzyme are increased by treatments with jasmonic acid (JA), 12-hydroxyJA, JA-isoleucine, and 12-oxyphytodienoic acid (a JA precursor).
IB04G14280	Up	1.26455	0.147946	8.54738	1.25913e-17	3.49438e-16	322.503	279.781	257.052	697.306	645.446	717.199	AT2G36000	EMB3114	EMBRYO DEFECTIVE 3114	Mitochondrial transcription termination factor family protein;(source:Araport11)
IB11G08170	Up	2.72655	0.319225	8.54118	1.32862e-17	3.67774e-16	20.1564	21.9436	28.8619	187.665	131.426	154.488	AT1G43800	SAD6	STEAROYL-ACYL CARRIER PROTEIN &#916;9-DESATURASE6	&#916;9 stearoyl-ACP desaturase which together with FAB2, AAD1, and AAD5 redundantly participates in oil storage during the maturation phase.
IB14G18640	Up	1.09568	0.128504	8.52638	1.51e-17	4.16636e-16	471.897	446.553	400.46	966.845	914.139	933.482	AT1G62640	KAS III	3-ketoacyl-acyl carrier protein synthase III	3-ketoacyl-acyl carrier protein synthase III (KAS III)
IB14G19070	Up	1.39133	0.163486	8.51036	1.73395e-17	4.76892e-16	234.763	216.145	211.955	521.6	543.226	672.257	AT5G18270	ANAC087	Arabidopsis NAC domain containing protein 87	NAC domain containing protein 87;(source:Araport11)
IB13G19540	Up	1.04342	0.122626	8.50893	1.75541e-17	4.82407e-16	658.047	590.283	732.372	1303.54	1380.46	1402.56	AT3G14690	CYP72A15	cytochrome P450, family 72, subfamily A, polypeptide 15	putative cytochrome P450 The mRNA is cell-to-cell mobile.
IB12G19230	Up	1.55413	0.18267	8.50789	1.77133e-17	4.85614e-16	115.01	147.022	137.094	373.491	419.589	381.07	AT2G01730	EDA26	embryo sac development arrest 26	a homolog of cleavage and polyadenylation specificity factor that plays an essential role in the development of female gametophyte and embryo
IB13G08750	Up	1.09383	0.129028	8.47744	2.30197e-17	6.28575e-16	691.246	547.493	560.102	1305.38	1211.06	1318.3	AT1G74160	TRM4	TON1 Recruiting Motif 4	Member of a small gene family in Arabidopsis. Quadruple mutants in this family display defects in cell elongation.
IB09G20000	Up	2.06408	0.243537	8.47545	2.34177e-17	6.38933e-16	68.7689	43.8872	61.3316	267.699	238.513	220.965	AT1G30700			FAD-binding Berberine family protein;(source:Araport11)
IB12G26690	Up	1.37164	0.162058	8.46391	2.58554e-17	7.02647e-16	203.935	241.38	211.053	506.881	632.79	558.966	AT2G27260			Late embryogenesis abundant (LEA) hydroxyproline-rich glycoprotein family;(source:Araport11)
IB01G08040	Up	2.37139	0.280345	8.45883	2.70066e-17	7.32772e-16	32.0131	31.8182	32.4697	165.587	159.658	173.214	AT3G16090	Hrd1A	homolog of yeast Hrd1	Encodes one of the Arabidopsis homologs of the yeast/human Hrd1 protein: AT3G16090 (Hrd1A), AT1G65040 (Hrd1B). Involved in ERAD (Endoplasmic reticulum-associated degradation).
IB01G02150	Up	1.32173	0.156266	8.4582	2.71542e-17	7.36191e-16	550.151	572.728	377.009	1362.41	1189.65	1189.09	AT4G27070	TSB2	tryptophan synthase beta-subunit 2	Tryptophan synthase beta. Expressed at low levels in all tissues. The mRNA is cell-to-cell mobile.
IB08G00430	Up	1.16785	0.138105	8.45626	2.7609e-17	7.47931e-16	328.431	297.336	328.305	755.261	690.228	698.473	AT3G61540			alpha/beta-Hydrolases superfamily protein;(source:Araport11)
IB08G01190	Up	2.08079	0.246562	8.4392	3.19527e-17	8.6084e-16	72.3259	57.0534	72.1549	367.971	246.301	238.754	AT5G09640	SNG2	SINAPOYLGLUCOSE ACCUMULATOR 2	encodes a serine carboxypeptidase-like (SCPL) protein. Mutants accumulate sinapoylglucose instead of sinapoylcholine, and have increased levels of choline and decreased activity of the enzyme sinapoylglucose:choline sinapoyltransferase.
IB14G13410	Up	3.81437	0.452782	8.42429	3.62958e-17	9.72495e-16	8.2997	3.29154	10.8232	121.431	96.3788	102.992	AT5G20620	UBQ4	ubiquitin 4	encodes a ubiquitin polyprotein.
IB13G16070	Up	1.03733	0.12327	8.41506	3.9268e-17	1.04967e-15	659.233	595.769	555.593	1208.79	1180.88	1322.04	AT5G53900			Serine/threonine-protein kinase WNK (With No Lysine)-like protein;(source:Araport11)
IB01G02290	Up	1.34118	0.159541	8.40654	4.22273e-17	1.12264e-15	348.587	370.847	248.032	812.297	807.051	824.872	AT5G54680	ILR3	iaa-leucine resistant3	basic helix-loop-helix (bHLH) DNA-binding superfamily protein;(source:Araport11)
IB10G20050	Up	1.20318	0.143138	8.40577	4.25069e-17	1.1292e-15	396.014	413.637	312.07	856.454	849.886	870.751	AT2G17230	EXL5	EXORDIUM like 5	EXORDIUM like 5;(source:Araport11)
IB10G02280	Up	1.49128	0.177709	8.39167	4.79282e-17	1.27026e-15	247.805	189.812	165.054	588.754	508.179	590.8	AT3G03050	RHD7	ROOT HAIR DEFECTIVE 7	encodes a cellulose synthase like protein. mutations initiate root hairs that rupture at their tip soon after initiation. is required for the synthesis of a noncellulosic wall polysaccharide.
IB08G21820	Up	1.00891	0.120255	8.38977	4.87092e-17	1.28897e-15	958.022	845.927	1100.36	1917.13	1915.89	2016.77
IB03G10760	Up	2.96173	0.353143	8.38679	4.99599e-17	1.32105e-15	14.2281	14.2634	19.8426	114.991	132.399	132.953	AT1G05750	PDE247	pigment defective 247	Encodes a pentatricopeptide repeat protein required for editing of rpoA and clpP chloroplast transcripts.
IB09G00250	Up	1.63885	0.19559	8.37898	5.33883e-17	1.40952e-15	100.782	95.4547	107.33	340.374	302.766	303.358
IB04G19040	Up	1.43198	0.170952	8.37648	5.45324e-17	1.43641e-15	201.564	162.383	167.76	493.082	430.297	508.406	AT1G12570			Ortholog of maize IPE1 gene which is involved in pollen exine development.
IB01G11630	Up	1.86667	0.223185	8.36382	6.072e-17	1.59571e-15	77.0686	69.1224	97.4091	318.295	323.21	250.926	AT3G02330			Involved in cytidine to uridine editing of the mitochondrial mRNA AtMg00510.
IB11G23060	Up	1.70563	0.204137	8.35532	6.52548e-17	1.71227e-15	187.336	120.69	110.036	473.763	458.53	424.14	AT4G18840			Pentatricopeptide repeat (PPR-like) superfamily protein;(source:Araport11)
IB13G09100	Up	2.43573	0.291522	8.35523	6.5306e-17	1.7123e-15	56.9122	42.7901	23.4503	219.863	196.652	240.627	AT5G15530	CAC1-B		biotin carboxyl carrier protein isoform 2 (BCCP2) mRNA,
IB15G01550	Up	1.0647	0.127518	8.34942	6.8599e-17	1.79589e-15	1516.47	1460.35	1143.65	2910.65	2581.78	3118.79
IB15G13030	Up	1.90057	0.228018	8.33517	7.73846e-17	2.02126e-15	94.8537	71.3168	139.8	423.167	360.204	366.09	AT1G56145			Leucine-rich repeat transmembrane protein kinase;(source:Araport11)
IB01G19020	Up	1.48107	0.177722	8.33363	7.84036e-17	2.04632e-15	137.538	182.132	165.956	407.528	462.424	487.808
IB13G03260	Up	1.19043	0.142872	8.33216	7.93784e-17	2.06703e-15	323.688	346.709	385.127	717.544	851.833	843.598	AT5G57970			DNA glycosylase superfamily protein;(source:Araport11)
IB13G25910	Up	1.06773	0.128272	8.32397	8.50651e-17	2.21344e-15	494.425	580.409	625.944	1204.19	1232.48	1133.85	AT4G33000	SCABP8	SOS3-LIKE CALCIUM BINDING PROTEIN 8	Encodes a member of the calcineurin B-like calcium sensor gene family. Mediates salt tolerance by regulating ion homeostasis in Arabidopsis.
IB14G29330	Up	1.81811	0.218504	8.32073	8.74254e-17	2.2714e-15	98.4107	147.022	80.2723	367.971	399.145	377.325	AT1G49350			PsiMP Glycosylase (PUMY) that hydrolyzes PsiMP to uracil and ribose-5-phosphate. Acts together with PUMY in the peroxisome to prevent toxic pseudouridine monophosphate accumulation. Acts together with the a pseudouridine kinase PUKI in the peroxisome to prevent toxic pseudouridine monophosphate accumulation.
IB11G12230	Up	1.04754	0.125931	8.31835	8.91931e-17	2.31557e-15	1019.68	1039.03	784.684	1889.53	1997.67	1983.06	AT1G18650	PDCB3	plasmodesmata callose-binding protein 3	Encodes a member of the X8-GPI family of proteins. It localizes to the plasmodesmata and is predicted to bind callose.
IB12G09130	Up	1.28347	0.154371	8.31424	9.23444e-17	2.39195e-15	411.428	550.785	359.872	1091.96	1039.72	1082.35	AT3G43520			Transmembrane proteins 14C;(source:Araport11)
IB10G04560	Up	1.19983	0.144377	8.3104	9.53785e-17	2.46495e-15	277.447	289.656	299.443	721.224	612.346	658.213	AT1G47490	RBP47C	RNA-binding protein 47C	RNA-binding protein 47C;(source:Araport11)
IB05G00650	Up	2.03512	0.244915	8.3095	9.61031e-17	2.48181e-15	91.2967	74.6083	46.9007	317.375	272.587	274.333	AT5G57170			Tautomerase/MIF superfamily protein;(source:Araport11)
IB01G07760	Up	5.33168	0.641706	8.30861	9.68328e-17	2.49877e-15	1.18567	4.38872	1.80387	101.192	92.4847	102.056	AT5G03980			SGNH hydrolase-type esterase superfamily protein;(source:Araport11)
IB08G20780	Up	1.48239	0.178519	8.30382	1.00818e-16	2.59965e-15	227.649	226.019	150.623	542.758	569.511	569.265	AT3G01670	SEOR2	sieve element occlusion-related 2	Encodes a protein localized to phloem filaments that is required for phloem filament formation. The mRNA is cell-to-cell mobile.
IB02G16640	Up	1.18565	0.142831	8.30104	1.03202e-16	2.65513e-15	495.611	563.951	396.852	1147.15	1074.77	1085.16	AT2G39080	EMB2799	EMBRYO DEFECTIVE 2799	NAD(P)-binding Rossmann-fold superfamily protein;(source:Araport11)
IB05G20220	Up	1.10524	0.133432	8.28319	1.1992e-16	3.07369e-15	6371.8	7446.57	5328.64	12051.1	13048.1	16087.4	AT3G10020			plant/protein;(source:Araport11)
IB02G03140	Up	1.45823	0.176077	8.28178	1.21346e-16	3.10792e-15	183.779	148.119	209.249	481.123	541.279	468.145	AT4G33790	G7		Encodes an alcohol-forming fatty acyl-CoA reductase, involved in cuticular wax biosynthesis. Lines carrying recessive mutations are deficient in primary alcohol and have glossy stem surfaces.
IB07G02920	Up	1.81974	0.220332	8.25908	1.46796e-16	3.7291e-15	82.997	131.662	88.3897	365.212	302.766	400.733	AT5G06060			NAD(P)-binding Rossmann-fold superfamily protein;(source:Araport11)
IB06G04800	Up	1.01295	0.122765	8.25111	1.56924e-16	3.97459e-15	647.376	789.97	643.982	1362.41	1429.13	1407.25	AT1G72510			DUF1677 family protein (DUF1677);(source:Araport11)
IB07G12430	Up	1.37409	0.166552	8.2502	1.58134e-16	3.99933e-15	769.501	775.707	1294.28	2539.92	2325.75	2505.51	AT4G23430	Tic32-IVa	translocon at the inner envelope membrane of chloroplasts 32-IVa	NAD(P)-binding Rossmann-fold superfamily protein;(source:Araport11)
IB02G25300	Up	2.35732	0.286637	8.22403	1.9677e-16	4.94726e-15	47.4268	49.3731	23.4503	205.144	198.599	205.048	AT4G33170			Tetratricopeptide repeat (TPR)-like superfamily protein;(source:Araport11)
IB14G19210	Up	1.41071	0.171634	8.21929	2.04717e-16	5.13576e-15	251.362	260.032	176.779	637.511	570.485	615.143	AT5G18210			NAD(P)-binding Rossmann-fold superfamily protein;(source:Araport11)
IB02G24740	Up	1.62071	0.197223	8.21766	2.07517e-16	5.20219e-15	168.365	208.464	118.154	494.922	483.841	537.431	AT3G24030			hydroxyethylthiazole kinase family protein;(source:Araport11)
IB15G06760	Up	3.507	0.426871	8.21561	2.11093e-16	5.28797e-15	7.11403	10.9718	9.92129	126.95	84.6965	108.61	AT1G31650	ROPGEF14	ROP (rho of plants) guanine nucleotide exchange factor 14	Encodes a member of KPP-like gene family, homolog of KPP (kinase partner protein) gene in tomato. Also a member of the RopGEF (guanine nucleotide exchange factor) family, containing the novel PRONE domain (plant-specific Rop nucleotide exchanger), which is exclusively active towards members of the Rop subfamily.
IB13G17330	Up	1.2572	0.153251	8.20356	2.33364e-16	5.83308e-15	221.72	216.145	204.739	492.162	522.782	519.641	AT2G42960			Protein kinase superfamily protein;(source:Araport11)
IB06G22170	Up	1.43552	0.174991	8.20339	2.33696e-16	5.83713e-15	176.665	202.978	143.408	468.244	478	464.4	AT3G11750	FOLB1		Encodes an enzyme that can act as a aldolase or an epimerase for 7,8-dihydroneopterin and 7,8-dihydromonapterin in vitro. It is likely to act in tetrahydrofolate biosynthesis in vivo.
IB07G15100	Up	2.1001	0.256113	8.19989	2.40614e-16	6.00116e-15	112.639	85.5801	45.9987	375.331	337.813	323.957	AT5G54140	ILL3	IAA-leucine-resistant (ILR1)-like 3	encodes a protein similar to IAA amino acid conjugate hydrolase
IB15G17860	Up	1.3253	0.161763	8.19284	2.55123e-16	6.34917e-15	277.447	227.116	217.367	664.189	595.796	544.921	AT5G26200			Mitochondrial substrate carrier family protein;(source:Araport11)
IB01G13220	Up	3.09152	0.377372	8.19224	2.56409e-16	6.37653e-15	18.9707	9.87463	12.6271	116.831	110.982	122.654	AT5G38450	CYP735A1	cytochrome P450, family 735, subfamily A, polypeptide 1	cytochrome P450, family 735, subfamily A, polypeptide 1;(source:Araport11)
IB12G01790	Up	1.02232	0.124807	8.19118	2.58673e-16	6.42819e-15	452.926	459.719	418.498	899.69	891.748	910.075	AT1G59640	ZCW32		A basic helix-loop-helix encoding gene (BIGPETAL, BPE) involved in the control of petal size. BPE is expressed via two mRNAs derived from an alternative splicing event. The BPEub (AT1G59640.1)transcript is expressed ubiquitously, whereas the BPEp (AT1G59640.2) transcript is preferentially expressed in petals. Plants that lack the petal-expressed variant BPEp have larger petals as a result of incr…
IB12G19400	Up	1.43922	0.175745	8.18921	2.62952e-16	6.52034e-15	183.779	177.743	224.582	568.516	578.273	446.611	AT1G14790	RDR1	RNA-dependent RNA polymerase 1	Encodes RNA-dependent RNA polymerase. While not required for virus-induced post-transcriptional gene silencing (PTGS), it can promote turnover of viral RNAs in infected plants. Nomenclature according to Xie, et al. (2004). Involved in the production of Cucumber Mosaic Virus siRNAs.
IB03G13260	Up	2.52847	0.309099	8.18015	2.83497e-16	7.01961e-15	53.3552	23.0408	28.8619	238.262	169.393	193.812	AT1G55230			proteinase inhibitor I4, serpin (DUF716);(source:Araport11)
IB13G13400	Up	1.09756	0.134197	8.17871	2.869e-16	7.09876e-15	417.356	423.512	362.578	862.893	806.077	902.585	AT3G13235	DDI1	DNA-damage inducible 1	ubiquitin family protein;(source:Araport11)
IB12G13910	Up	1.10284	0.134894	8.17563	2.9432e-16	7.2771e-15	352.144	342.32	325.599	692.706	742.798	753.714	AT3G25860	PLE2	PLASTID E2 SUBUNIT OF PYRUVATE DECARBOXYLASE	Encodes the dihydrolipoamide S-acetyltransferase subunit of the plastid Pyruvate Dehydrogenase Complex (E2). Mutant has embryo defect.
IB03G09090	Up	1.07599	0.131737	8.16775	3.14188e-16	7.75154e-15	391.271	364.264	391.44	857.374	786.607	774.313	AT5G66540			U3 small nucleolar ribonucleoprotein;(source:Araport11)
IB09G22270	Up	1.48438	0.1819	8.16041	3.33881e-16	8.21967e-15	216.978	167.869	161.447	576.795	510.126	437.248	AT1G17020	SRG1	senescence-related gene 1	Encodes a novel member of the Fe(II)/ascorbate oxidase gene family; senescence-related gene.
IB13G26590	Up	1.13361	0.139053	8.15239	3.56815e-16	8.76538e-15	1172.63	1346.24	899.23	2672.39	2503.9	2316.38	AT1G79870			Hydroxyphenylpyruvate reductase (HPPR), which catalyzes the reduction of 4-hydroxyphenylpyruvic acid (pHPP) to 4-hydroxyphenyllactic acid (pHPL). Together with HPPR3 and TAT1 involved in the biosynthesis of pHPL from tyrosine.
IB07G00520	Up	3.08432	0.378427	8.15036	3.62838e-16	8.89419e-15	11.8567	10.9718	18.0387	103.952	130.452	117.036	AT2G28100	FUC1	alpha-L-fucosidase 1	Encodes a protein with &#945;-fucosidase activity. The activity was assessed on 2'-fucosyl-lactitol. AtFUC1 was not able to act on XXFG substrates, at least when heterologously expressed in <i>Pichia pastoris</i>. The enzyme has been postulated to act on fucosylated substrates other than xyloglucan oligosaccharides. was shown (<i>Pichia pastoris</i>) to hydrolyze fucose in 3- and 4-linkage , henc…
IB02G31790	Up	1.74113	0.213839	8.14224	3.88035e-16	9.49828e-15	104.339	80.0942	101.017	288.858	376.754	289.314	AT1G05940	CAT9	cationic amino acid transporter 9	Encodes a member of the cationic amino acid transporter (CAT) subfamily of amino acid polyamine choline transporters.
IB12G24450	Up	3.25535	0.399969	8.13899	3.98586e-16	9.7426e-15	7.11403	15.3605	11.7252	109.472	102.22	117.036	AT5G19875			transmembrane protein;(source:Araport11)
IB13G20060	Up	1.162	0.142827	8.13571	4.09546e-16	1.00034e-14	438.698	449.844	339.128	880.372	947.238	913.82	AT3G21870	CYCP2;1	cyclin p2;1	cyclin p2;(source:Araport11)
IB02G07340	Up	4.19549	0.51631	8.12591	4.44003e-16	1.08142e-14	7.11403	4.38872	3.60774	81.8737	98.3259	90.8202	AT2G30380			MYB family transcription factor;(source:Araport11)
IB06G23610	Up	1.55627	0.191526	8.12562	4.4507e-16	1.08324e-14	126.867	137.148	128.075	358.772	454.635	339.874	AT2G42250	CYP712A1	cytochrome P450, family 712, subfamily A, polypeptide 1	member of CYP712A
IB14G22440	Up	1.14795	0.141369	8.12025	4.65214e-16	1.13067e-14	541.852	518.967	410.381	986.164	1163.36	1104.82	AT2G04570			GDSL-motif esterase/acyltransferase/lipase. Enzyme group with broad substrate specificity that may catalyze acyltransfer or hydrolase reactions with lipid and non-lipid substrates. The mRNA is cell-to-cell mobile.
IB12G22500	Up	1.45292	0.178962	8.1186	4.71596e-16	1.14537e-14	152.952	185.424	139.8	437.886	468.265	400.733	AT4G10010			Protein kinase superfamily protein;(source:Araport11)
IB06G07890	Up	3.05514	0.376752	8.10916	5.09724e-16	1.23534e-14	9.48537	24.138	14.431	143.509	152.843	103.928	AT1G74310	HSP101	heat shock protein 101	Encodes ClpB1, which belongs to the Casein lytic proteinase/heat shock protein 100 (Clp/Hsp100) family. Involved in refolding of proteins which form aggregates under heat stress. Also known as AtHsp101. AtHsp101 is a cytosolic heat shock protein required for acclimation to high temperature.
IB06G13300	Up	1.69122	0.208581	8.10822	5.13673e-16	1.24403e-14	143.466	125.079	90.1936	359.692	352.416	440.057
IB06G25620	Up	1.66586	0.20553	8.10519	5.26616e-16	1.27268e-14	317.76	363.167	176.779	819.657	860.595	1032.73	AT3G44735	PSK3	PHYTOSULFOKINE 3 PRECURSOR	Phytosulfokine 3 precursor, coding for a unique plant peptide growth factor.
IB09G20310	Up	1.17346	0.14485	8.10116	5.44387e-16	1.31285e-14	315.389	393.888	309.364	749.742	796.342	749.969	AT4G18370	HHOA	PROTEASE HHOA PRECUSOR	Encodes DEG5. Forms a hexamer with DEG8 in the thylakoid lumen. Involved in the cleavage of photodamaged D2 protein of photosystem II (PSII).
IB14G23510	Up	2.04042	0.251984	8.09743	5.61328e-16	1.35275e-14	69.9546	71.3168	40.5871	225.383	260.904	255.607	AT4G27450			aluminum induced protein with YGL and LRDR motifs;(source:Araport11)
IB06G00110	Up	1.46453	0.181076	8.08789	6.07065e-16	1.46092e-14	177.851	193.104	136.192	456.285	506.232	432.566	AT4G03460			Ankyrin repeat family protein;(source:Araport11)
IB13G27060	Up	1.56963	0.194102	8.08662	6.13439e-16	1.47522e-14	128.052	113.01	97.4091	329.334	350.468	321.148	AT4G37320	CYP81D5	cytochrome P450, family 81, subfamily D, polypeptide 5	member of CYP81D
IB08G09830	Up	2.84231	0.351714	8.0813	6.40777e-16	1.53881e-14	15.4137	39.4985	16.2348	148.109	152.843	206.92	AT4G29260			VSP3 is a secreted acid phosphatase.
IB09G21990	Up	1.18318	0.146847	8.05727	7.80195e-16	1.86058e-14	276.261	296.239	289.521	584.155	704.831	669.448	AT1G17020	SRG1	senescence-related gene 1	Encodes a novel member of the Fe(II)/ascorbate oxidase gene family; senescence-related gene.
IB14G16830	Up	3.6629	0.454877	8.05249	8.11262e-16	1.93198e-14	10.671	7.68027	9.92129	91.0729	183.022	84.2662	AT2G41190			Transmembrane amino acid transporter family protein;(source:Araport11)
IB02G19600	Up	1.45734	0.181267	8.03971	9.00492e-16	2.14001e-14	202.75	294.045	188.505	562.076	656.155	661.021	AT1G14980	CPN10	chaperonin 10	Encodes mitochondrial-localized chaperonin 10 that complements the E.coli groES mutant. Its mRNA is upregulated in response to heat shock treatment and is expressed uniformly in various organs.
IB12G03030	Up	1.25533	0.156268	8.03322	9.49474e-16	2.25329e-14	211.049	232.602	202.936	514.24	486.762	541.176	AT2G03420			hypothetical protein;(source:Araport11)
IB10G00130	Up	1.01776	0.126979	8.01518	1.09977e-15	2.60277e-14	557.265	626.49	684.569	1160.95	1290.89	1336.09	AT1G63680	PDE316	PIGMENT DEFECTIVE EMBRYO 316	Encodes AtMurE, a homolog of the bacterial MurE that catalyze the ATP-dependent formation of UDP-N-acetylmuramic acid-tripeptide in bacterial peptidoglycan biosynthesis. Localized to plastids. AtMurE is involved in chloroplast biogenesis.
IB14G23680	Up	2.86372	0.357473	8.01101	1.13772e-15	2.68672e-14	30.8274	36.207	13.529	274.139	150.896	153.552
IB09G11040	Up	5.57508	0.696805	8.00093	1.23487e-15	2.90843e-14	0	0	5.41162	98.4324	97.3524	97.3743	AT5G52640	HSP90.1	heat shock protein 90.1	Encodes a cytosolic heat shock protein AtHSP90.1. AtHSP90.1 interacts with disease resistance signaling components SGT1b and RAR1 and is required for RPS2-mediated resistance. The mRNA is cell-to-cell mobile.
IB10G04660	Up	2.68764	0.336046	7.99784	1.26624e-15	2.98027e-14	22.5278	19.7493	19.8426	125.11	114.876	159.169	AT1G47380			Protein phosphatase 2C family protein;(source:Araport11)
IB03G00900	Up	2.92445	0.365698	7.9969	1.27591e-15	3.00096e-14	16.5994	30.7211	9.92129	150.868	147.976	130.144	AT2G48020			Encodes a zinc transporter ZIF2. Expression of ZIF2 is regulated by alternative splicing.
IB06G06230	Up	1.81534	0.227014	7.99659	1.27911e-15	3.00643e-14	72.3259	82.2886	62.2336	285.178	242.407	233.136
IB08G21920	Up	2.55485	0.319998	7.98396	1.41711e-15	3.31488e-14	18.9707	26.3323	27.96	165.587	123.637	144.189	AT1G64310			Encodes a pentatricopeptide repeat (PPR) protein involved in RNA editing in mitochondria.
IB10G09300	Up	3.43072	0.430329	7.97231	1.55738e-15	3.6306e-14	7.11403	15.3605	7.21549	86.4733	110.008	121.718	AT1G33265			Encodes a chloroplast membrane-localized fatty acid exporter that plays a critical roles in transporting plastid fatty acids for TAG biosynthesis during seed and embryo development.
IB15G03490	Up	1.0589	0.132849	7.9707	1.57778e-15	3.67317e-14	912.967	996.24	726.96	1804.9	1699.77	1981.19	AT5G17870	PSRP6	plastid-specific 50S ribosomal protein 6	plastid-specific ribosomal protein 6 precursor (Psrp-6) - like
IB06G04170	Up	1.16669	0.146452	7.96635	1.63427e-15	3.79952e-14	633.148	616.616	910.053	1636.55	1618.97	1601.99	AT5G11910			alpha/beta-Hydrolases superfamily protein;(source:Araport11)
IB05G13770	Up	3.36948	0.423322	7.95962	1.72571e-15	4.00124e-14	11.8567	9.87463	7.21549	94.7527	95.4053	104.865	AT4G02290	GH9B13	glycosyl hydrolase 9B13	glycosyl hydrolase 9B13;(source:Araport11)
IB03G03730	Up	1.4663	0.184324	7.955	1.79132e-15	4.14495e-14	120.938	151.411	121.761	359.692	368.965	359.536	AT3G07440			hypothetical protein;(source:Araport11)
IB03G03880	Up	1.18486	0.149333	7.93433	2.11642e-15	4.86111e-14	438.698	323.668	464.497	932.808	947.238	911.947	AT4G12910	scpl20	serine carboxypeptidase-like 20	serine carboxypeptidase-like 20;(source:Araport11)
IB06G26460	Up	1.65718	0.209028	7.92802	2.22663e-15	5.10398e-14	109.082	84.4829	81.1742	296.217	277.454	289.314	AT5G03380			Heavy metal transport/detoxification superfamily protein;(source:Araport11)
IB12G02560	Up	1.21177	0.152901	7.92517	2.27827e-15	5.21536e-14	379.415	315.988	275.09	800.338	726.249	715.326	AT1G69530	EXPA1	expansin A1	Member of Alpha-Expansin Gene Family. Naming convention from the Expansin Working Group (Kende et al, Plant Mol Bio). Involved in the formation of nematode-induced syncytia in roots of Arabidopsis thaliana.
IB06G12180	Up	1.77197	0.223753	7.91933	2.388e-15	5.46292e-14	82.997	76.8027	80.2723	316.455	279.401	223.774	AT3G05625			Tetratricopeptide repeat (TPR)-like superfamily protein;(source:Araport11)
IB11G30110	Up	2.37843	0.300377	7.91815	2.4107e-15	5.50749e-14	50.9839	29.6239	25.2542	204.224	166.473	173.214	AT3G24570			contributes to osmotic stress tolerance
IB02G26400	Up	1.18064	0.149161	7.91526	2.46745e-15	5.63338e-14	583.35	709.876	553.789	1172.91	1366.83	1645.06
IB04G09030	Up	1.0072	0.127313	7.91122	2.54875e-15	5.81513e-14	539.48	504.703	453.674	1045.96	1002.73	957.826	AT3G44370			Member of the Oxa1 super family protein insertases. Involved in biogenesis of mitochondrial respiratory chain complex IV, specifically via membrane insertion of COX2.
IB11G20640	Up	3.89401	0.492681	7.90371	2.70715e-15	6.16422e-14	7.11403	2.19436	9.01936	80.0338	95.4053	102.056	AT5G12020	HSP17.6II	17.6 kDa class II heat shock protein	17.6 kDa class II heat shock protein;(source:Araport11)
IB03G04150	Up	1.36883	0.173383	7.89479	2.90805e-15	6.61287e-14	278.633	261.129	180.387	600.713	618.187	633.869	AT1G14320	SAC52	SUPPRESSOR OF ACAULIS 52	Encodes a ribosomal protein L10 and may be involved in translation regulation. Semi-dominant mutations in SAC552 can suppress defects in acaulis5, which encodes a thermospermine synthase, by enhancing translation of acl5 and itself.
IB01G17910	Up	2.25935	0.287118	7.86907	3.57292e-15	8.0872e-14	36.7558	44.9844	26.1561	166.507	164.525	181.64
IB11G39330	Up	1.2742	0.16206	7.86255	3.76405e-15	8.50297e-14	285.747	346.709	233.601	688.107	671.731	730.307	AT1G73260	KTI1	kunitz trypsin inhibitor 1	Encodes a trypsin inhibitor involved in modulating programmed cell death in plant-pathogen interactions.
IB02G10820	Up	1.47137	0.187267	7.85708	3.93204e-15	8.87078e-14	129.238	152.508	122.663	337.614	410.827	371.708	AT4G02405			S-adenosyl-L-methionine-dependent methyltransferases superfamily protein;(source:Araport11)
IB04G16970	Up	1.07968	0.137514	7.85141	4.11397e-15	9.26291e-14	580.979	621.004	453.674	1132.43	1192.57	1168.49	AT3G02660	FAC31	EMBRYONIC FACTOR 31	Tyrosyl-tRNA synthetase, class Ib, bacterial/mitochondrial;(source:Araport11)
IB02G07010	Up	1.33918	0.170606	7.84953	4.17603e-15	9.39031e-14	377.043	385.111	244.425	915.329	814.839	808.955	AT2G30200	EMB3147	EMBRYO DEFECTIVE 3147	Malonyl-ACP expressed in developing seeds. Loss of function mutants are embryo lethal and over expression in seeds leads to increased seed oil content.
IB13G16640	Up	1.16955	0.149233	7.83709	4.61109e-15	1.03279e-13	250.177	285.267	260.659	553.797	597.743	639.487	AT1G78780			pathogenesis-related family protein;(source:Araport11)
IB13G19220	Up	1.09128	0.139266	7.83597	4.65253e-15	1.0414e-13	436.327	477.274	364.382	870.253	905.377	942.845	AT3G58610			ketol-acid reductoisomerase;(source:Araport11)
IB05G28870	Up	1.78314	0.228104	7.8172	5.40104e-15	1.20265e-13	149.395	167.869	78.4684	450.765	435.165	468.145	AT5G09220	AAP2	amino acid permease 2	member of AAAP family The mRNA is cell-to-cell mobile.
IB06G19260	Up	1.04999	0.134338	7.81607	5.44982e-15	1.21273e-13	385.343	342.32	384.225	732.263	770.057	800.529	AT5G01310	APTX	APRATAXIN-like	Encodes a protein that has adenylylsulfate sulfohydrolase activity (E.C. 3.6.2.1) in vitro.
IB01G03080	Up	1.85013	0.237286	7.79703	6.33823e-15	1.40404e-13	88.9253	66.928	61.3316	238.262	233.646	307.103
IB10G00980	Up	1.19573	0.153505	7.78946	6.72948e-15	1.48495e-13	288.118	333.543	244.425	659.589	667.837	652.595	AT1G62750	SCO1	SNOWY COTYLEDON 1	Nuclear encoded protein consists of the five domains conserved in EF-G proteins, with two GTP-binding sites in the first domain, and an additional transit peptide at the N-terminus. Localized in chloroplasts. Point mutation results in a delay in the onset of germination. At early developmental stage embryos still contain undifferentiated proplastids. The greening of cotyledons is severely impaire…
IB04G14970	Up	4.90727	0.630184	7.78704	6.8599e-15	1.51178e-13	1.18567	4.38872	2.70581	70.8345	84.6965	95.5017	AT1G72210			basic helix-loop-helix (bHLH) DNA-binding superfamily protein;(source:Araport11)
IB07G01590	Up	8.1857	1.05165	7.78364	7.04676e-15	1.55097e-13	0	2.19436	0	176.626	198.599	235.945	AT3G56360			hypothetical protein;(source:Araport11)
IB01G10160	Up	1.26931	0.163414	7.76741	8.01079e-15	1.75976e-13	253.734	287.461	207.445	647.63	590.929	561.775	AT4G37450	ATAGP18		AGP18 is a lysine-rich arabinogalactan-protein (AGP) and part of a multi-gene family of glycoproteins with approx. 50 members. It falls into one subclass with AGP17 and AGP19, other lysine-rich AGPs. It is expressed in young leaves, shoots, roots and flowers and is active in the regulation of the selection and survival of megaspores.
IB02G23630	Up	2.50383	0.322497	7.76388	8.23671e-15	1.80591e-13	29.6418	27.4295	19.8426	173.867	126.558	132.017	AT5G48485	DIR1	DEFECTIVE IN INDUCED RESISTANCE 1	Encodes a putative apoplastic lipid transfer protein that is involved in systemic acquired resistance. Mutants in this gene exhibit wild-type local resistance to avirulent and virulent Pseudomonas syringae, but pathogenesis-related gene expression is abolished in uninoculated distant leaves and fail to develop SAR to virulent Pseudomonas or Peronospora parasitica. DIR1 protein is cell-to-cell mob…
IB15G12940	Up	1.5731	0.202746	7.75894	8.56442e-15	1.87416e-13	94.8537	109.718	137.996	316.455	373.833	334.256	AT1G56145			Leucine-rich repeat transmembrane protein kinase;(source:Araport11)
IB12G17100	Up	1.10748	0.142751	7.75816	8.61728e-15	1.88443e-13	935.494	894.203	628.649	1780.98	1796.15	1711.54	AT3G25860	PLE2	PLASTID E2 SUBUNIT OF PYRUVATE DECARBOXYLASE	Encodes the dihydrolipoamide S-acetyltransferase subunit of the plastid Pyruvate Dehydrogenase Complex (E2). Mutant has embryo defect.
IB12G14790	Up	1.72524	0.22273	7.7459	9.49078e-15	2.06632e-13	139.909	123.981	206.543	428.687	673.678	459.719	AT2G47940	EMB3117	EMBRYO DEFECTIVE 3117	Encodes DegP2 protease (DEGP2); nuclear gene for chloroplast product.
IB03G04990	Up	3.93375	0.508925	7.72953	1.07947e-14	2.34426e-13	4.74268	4.38872	8.11742	98.4324	107.088	63.6678	AT2G29620			dentin sialophosphoprotein;(source:Araport11)
IB10G04780	Up	1.34883	0.174624	7.72419	1.12566e-14	2.44147e-13	145.838	150.314	147.917	350.493	390.383	390.433	AT3G19270	CYP707A4	cytochrome P450, family 707, subfamily A, polypeptide 4	Encodes a protein with ABA 8'-hydroxylase activity, involved in ABA catabolism. Member of the CYP707A gene family.
IB01G09090	Up	1.07631	0.139438	7.71891	1.1733e-14	2.54158e-13	436.327	466.302	389.636	1010.08	886.88	824.872	AT5G24020	MIND		Encodes a Ca2+ dependent ATPase required for correct positioning of the chloroplast division apparatus. Its ATPase activity is stimulated by AtMinE1, a topological specificity factor.
IB05G02180	Up	3.19276	0.4138	7.71569	1.20327e-14	2.60321e-13	11.8567	9.87463	9.92129	105.792	92.4847	89.8839	AT5G19420			Regulator of chromosome condensation (RCC1) family with FYVE zinc finger domain-containing protein;(source:Araport11)
IB07G24560	Up	1.48976	0.193121	7.71413	1.21807e-14	2.63356e-13	120.938	104.232	103.723	314.616	306.66	300.549	AT4G36220	FAH1	ferulic acid 5-hydroxylase 1	encodes ferulate 5-hydroxylase (F5H). Involved in lignin biosynthesis.
IB05G04110	Up	3.08414	0.400936	7.69235	1.44459e-14	3.09404e-13	7.11403	13.1662	16.2348	94.7527	110.982	109.546	AT4G36740	HB40	homeobox protein 40	Encodes a homeodomain leucine zipper class I (HD-Zip I) protein.
IB01G32410	Up	3.7531	0.488575	7.68173	1.56957e-14	3.34707e-13	5.92836	9.87463	4.50968	113.151	73.0143	84.2662
IB14G01080	Up	1.00574	0.131056	7.67413	1.66546e-14	3.54275e-13	391.271	388.402	405.871	743.302	803.157	835.172	AT1G17850			Rhodanese/Cell cycle control phosphatase superfamily protein;(source:Araport11)
IB01G32300	Up	5.13897	0.669886	7.67142	1.70109e-14	3.61629e-13	7.11403	0	0.901936	98.4324	70.0937	94.5654
IB08G13550	Up	3.4031	0.443777	7.6685	1.74021e-14	3.69717e-13	15.4137	7.68027	5.41162	87.3932	109.035	97.3743	AT2G03810			18S pre-ribosomal assembly protein gar2-like protein;(source:Araport11)
IB01G21100	Up	2.76544	0.360629	7.66838	1.74178e-14	3.6982e-13	18.9707	27.4295	10.8232	120.511	131.426	132.017	AT5G42240	scpl42	serine carboxypeptidase-like 42	serine carboxypeptidase-like 42;(source:Araport11)
IB07G29760	Up	1.02662	0.134021	7.66016	1.85705e-14	3.93807e-13	1189.23	1376.96	938.013	2477.37	2375.4	2279.87	AT5G16000	NIK1	NSP-interacting kinase 1	NSP-interacting kinase (NIK1), receptor-like kinase, involved in defense response against geminivirus It acts as a virulence target of the begomovirus nuclear shuttle protein (NSP).
IB08G21870	Up	1.31599	0.172049	7.64894	2.02643e-14	4.28136e-13	203.935	177.743	154.231	422.247	456.583	451.292
IB14G09350	Up	1.18782	0.155344	7.64638	2.06711e-14	4.3592e-13	379.415	491.537	337.324	838.055	936.53	974.679	AT1G01770			propionyl-CoA carboxylase;(source:Araport11)
IB02G22880	Up	1.39993	0.183376	7.6342	2.27221e-14	4.76538e-13	132.795	137.148	144.31	407.528	353.389	333.32	AT1G64790	ILA	ILITYHIA	ILITHYIA (ILA) is a HEAT repeat protein involved in plant immunity. The gene is also involved in systemic acquired resistance induced by P. syringae expressing avrRps4. Loss-of-function mutants of ILA caused pleiotropic defects in the mutant plants. The mutant plants are smaller in size and the leaves are serrated and yellow to light green in color. Required for bacterium-triggered stomatal closu…
IB11G04820	Up	1.46797	0.192334	7.63242	2.30385e-14	4.82878e-13	151.766	114.107	112.742	350.493	353.389	339.874	AT5G49665			Zinc finger (C3HC4-type RING finger) family protein;(source:Araport11)
IB11G04020	Up	1.08451	0.142203	7.62648	2.41256e-14	5.05047e-13	341.473	405.957	321.089	742.382	783.686	737.797	AT3G16150	ASPGB1	asparaginase B1	Encodes an asparaginase that catalyzes the degradation of L-asparagine to L-aspartic acid and ammonia. The mRNA is cell-to-cell mobile.
IB14G24170	Up	3.91372	0.513691	7.61882	2.56015e-14	5.35615e-13	3.55701	4.38872	9.01936	101.192	64.2526	98.3106
IB10G03410	Up	1.48784	0.19533	7.61706	2.59514e-14	5.42604e-13	98.4107	138.245	117.252	332.094	335.866	325.829	AT1G26110	DCP5	decapping 5	Encodes Decapping 5, required for mRNA decapping, P-body formation and translational repression during postembryonic development.
IB07G29870	Up	1.19278	0.156726	7.61061	2.72801e-14	5.69344e-13	481.382	391.694	321.991	988.003	879.092	857.643	AT3G30300			O-fucosyltransferase family protein;(source:Araport11)
IB13G16170	Up	1.50131	0.197308	7.609	2.76227e-14	5.75618e-13	182.593	151.411	116.35	477.443	398.171	393.242	AT5G57850	ADCL	4-amino-4-deoxychorismate lyase	ADCL encodes a protein that acts as a 4-amino-4-deoxychorismate lyase. It catalyzes the production 4-aminobenzoate (pABA) production which is required for folate biosynthesis. The enzyme localizes to chloroplasts based on an import assay and GFP localization experiments. Involved in D-Amino Acid Stimulated Ethylene Production.
IB08G04210	Up	1.15508	0.15184	7.60724	2.80021e-14	5.82638e-13	541.852	558.465	385.127	1102.07	1020.25	1178.79	AT3G14660	CYP72A13	cytochrome P450, family 72, subfamily A, polypeptide 13	putative cytochrome P450 The mRNA is cell-to-cell mobile.
IB11G06660	Up	1.12649	0.148148	7.60382	2.87505e-14	5.97485e-13	550.151	548.591	793.704	1420.37	1336.65	1382.9	AT4G09730	RH39	RH39	Encodes RH39, a DEAD-box protein involved in the introduction of the hidden break into the 23S rRNA in the chloroplasts. Recombinant RH39 binds to the 23S rRNA in a segment adjacent to the stem-loop creating the hidden break target loop in a sequence-dependent manner. Has ATP-hydrolyzing activity at a Kcat of 5.3 /min in the presence of rRNA sequence. Mutants have drastically reduced level of lev…
IB09G19990	Up	2.70864	0.356485	7.5982	3.00283e-14	6.21776e-13	21.3421	13.1662	19.8426	134.31	103.193	117.973	AT1G30710			FAD-binding Berberine family protein;(source:Araport11)
IB11G20950	Up	1.03657	0.13659	7.58888	3.22674e-14	6.67333e-13	598.764	652.823	474.418	1171.07	1169.2	1194.71	AT1G72510			DUF1677 family protein (DUF1677);(source:Araport11)
IB03G13850	Up	1.28577	0.169459	7.58748	3.26179e-14	6.74175e-13	382.972	288.559	237.209	745.142	724.302	738.734	AT3G13510			carboxyl-terminal peptidase, putative (DUF239);(source:Araport11)
IB11G17920	Up	2.34964	0.31006	7.57802	3.50859e-14	7.23006e-13	29.6418	40.5957	27.96	127.87	161.605	209.729
IB02G27450	Up	9.27761	1.22523	7.57212	3.67176e-14	7.5572e-13	0	0	0	117.751	150.896	92.6928	AT5G45890	SAG12	senescence-associated gene 12	Senescence-associated gene 12 (SAG12) encoding a cysteine protease influenced by cytokinin, auxin, and sugars.Localized to special vacuole found during senescence called senescence associated vacuoles which are different from central vacuole in the tonoplast composition and pH.
IB05G02100	Up	3.34251	0.441682	7.56767	3.79973e-14	7.79827e-13	13.0424	7.68027	9.01936	128.79	72.0407	98.3106	AT5G17330	GAD1	GLUTAMATE DECARBOXYLASE 1	Encodes one of two isoforms of glutamate decarboxylase. The mRNA is cell-to-cell mobile.
IB05G01680	Up	2.47024	0.326956	7.55526	4.18015e-14	8.55731e-13	22.5278	20.8464	31.5678	119.591	167.446	132.017	AT5G16720	MyoB3	myosin binding protein 3	caldesmon-like protein (Protein of unknown function, DUF593);(source:Araport11)
IB15G13320	Up	1.53878	0.203728	7.55315	4.24856e-14	8.67663e-13	116.196	97.6491	156.035	367.052	347.548	365.153	AT1G19290			Pentatricopeptide repeat (PPR) superfamily protein;(source:Araport11)
IB06G18230	Up	3.6938	0.490277	7.53411	4.91692e-14	9.99988e-13	2.37134	8.77745	9.01936	82.7936	74.9613	109.546	AT3G53980			Bifunctional inhibitor/lipid-transfer protein/seed storage 2S albumin superfamily protein;(source:Araport11)
IB07G30390	Up	2.01429	0.267655	7.52568	5.24487e-14	1.06227e-12	48.6125	76.8027	42.391	259.42	195.678	220.028	AT5G39530			hypothetical protein (DUF1997);(source:Araport11)
IB07G03050	Up	1.13081	0.150378	7.51976	5.48758e-14	1.11022e-12	476.64	431.192	330.109	885.891	876.171	941.909	AT3G55530	SDIR1	SALT- AND DROUGHT-INDUCED RING FINGER1	Encodes an intracellular membrane localized protein with E3 ligase activity, found in the ER with the C-terminus facing the cytoplasm. It is involved in regulation of ABA signaling. Loss of function alleles show decreased sensitivity to ABA. Overexpression results in increased sensitivity to ABA.
IB07G04370	Up	1.94935	0.25923	7.51975	5.48809e-14	1.11022e-12	65.2119	46.0816	43.2929	217.103	186.917	189.131	AT3G44190			FAD/NAD(P)-binding oxidoreductase family protein;(source:Araport11)
IB12G19380	Up	1.60927	0.214124	7.5156	5.66507e-14	1.144e-12	87.7397	100.941	147.917	344.053	334.892	354.854	AT1G14790	RDR1	RNA-dependent RNA polymerase 1	Encodes RNA-dependent RNA polymerase. While not required for virus-induced post-transcriptional gene silencing (PTGS), it can promote turnover of viral RNAs in infected plants. Nomenclature according to Xie, et al. (2004). Involved in the production of Cucumber Mosaic Virus siRNAs.
IB06G22990	Up	2.64814	0.35243	7.51396	5.73665e-14	1.15777e-12	24.8991	10.9718	32.4697	154.548	154.79	123.59	AT2G41380			S-adenosyl-L-methionine-dependent methyltransferases superfamily protein;(source:Araport11)
IB02G26010	Up	1.71938	0.228852	7.51306	5.77598e-14	1.16434e-12	106.71	76.8027	156.035	399.249	356.31	368.899	AT5G43400			plant/protein;(source:Araport11)
IB02G02130	Up	1.39818	0.186219	7.50827	5.99144e-14	1.20635e-12	144.652	114.107	128.075	333.934	346.574	338.001	AT5G21060			Glyceraldehyde-3-phosphate dehydrogenase-like family protein;(source:Araport11)
IB10G15840	Up	1.25353	0.167018	7.50537	6.12533e-14	1.23258e-12	232.392	197.493	212.857	461.804	585.088	484.999	AT1G10760	SOP1		Encodes an &#945;-glucan, water dikinase required for starch degradation. Involved in cold-induced freezing tolerance. Mutations that eliminate the GWD protein or affect the dikinase domain of the enzyme dramatically reduce both the amount of phosphate in the amylopectin and the rate of starch degradation. Mature leaves of these mutants accumulate amounts of starch up to seven times greater than …
IB05G02830	Up	1.0116	0.134867	7.50073	6.34637e-14	1.27631e-12	540.666	631.976	717.039	1198.67	1227.61	1389.46	AT5G66055	EMB2036	EMBRYO DEFECTIVE 2036	A locus involved in embryogenesis. Mutations in this locus result in embryo lethality.
IB04G18210	Up	2.37257	0.316542	7.49529	6.61533e-14	1.32807e-12	37.9415	40.5957	18.0387	160.068	183.022	150.743	AT1G12240	VI2	vacuolar invertase 2	Encodes a vacuolar invertase betaFruct4. betaFruct4 is transported from the endoplasmic reticulum through the intermediate compartments as a membrane protein. The N-terminal cytoplasmic domain contains multiple sequence motifs that are involved at various stages in the trafficking of betaFruct4 from the ER to the central vacuole. The mRNA is cell-to-cell mobile.
IB06G23250	Up	2.95308	0.394208	7.49118	6.82588e-14	1.36793e-12	5.92836	24.138	18.9407	153.628	126.558	103.928	AT2G41380			S-adenosyl-L-methionine-dependent methyltransferases superfamily protein;(source:Araport11)
IB05G00930	Up	1.06948	0.142964	7.48076	7.38941e-14	1.47741e-12	352.144	302.822	349.049	763.541	668.811	675.066	AT2G22250	MEE17	MATERNAL EFFECT EMBRYO ARREST 17	Encodes a prokaryotic-type plastidic aspartate aminotransferase with glutamate/aspartate-prephenate aminotransferase (PAT) activity.
IB07G20910	Up	1.8315	0.244921	7.47793	7.54995e-14	1.50512e-12	69.9546	51.5675	51.4103	208.824	202.493	201.303	AT5G65140	TPPJ	trehalose-6-phosphate phosphatase J	Haloacid dehalogenase-like hydrolase (HAD) superfamily protein;(source:Araport11)
IB10G19330	Up	1.92052	0.257132	7.469	8.0805e-14	1.60901e-12	47.4268	50.4703	51.4103	173.867	219.043	173.214	AT1G59720	CRR28	CHLORORESPIRATORY REDUCTION28	Pentatricopeptide Repeat Protein containing the DYW motif. Required for editing of multiple plastid transcripts. Endonuclease activity.
IB09G06200	Up	1.71734	0.22994	7.46865	8.10232e-14	1.61242e-12	74.6973	84.4829	59.5278	255.74	238.513	221.901	AT5G45920			SGNH hydrolase-type esterase superfamily protein;(source:Araport11)
IB15G13040	Up	3.06541	0.410806	7.46196	8.52474e-14	1.69353e-12	20.1564	19.7493	6.31355	89.2331	154.79	134.826	AT1G56120			Leucine-rich repeat transmembrane protein kinase;(source:Araport11)
IB11G13030	Up	1.0449	0.140687	7.42712	1.10991e-13	2.1847e-12	298.789	321.474	340.03	696.386	658.102	629.188	AT5G09880			Splicing factor, CC1-like protein;(source:Araport11)
IB04G01250	Up	1.68426	0.226832	7.42515	1.12654e-13	2.21615e-12	81.8113	76.8027	61.3316	243.781	220.016	239.69	AT4G16390	SVR7	suppressor of variegation 7	Encodes a pentatricopeptide repeat protein, SVR7 (SUPPRESSOR OF VARIEGATION7), required for FtsH-mediated chloroplast biogenesis. It is involved in accumulation and translation of chloroplast ATP synthase subunits.
IB10G00970	Up	1.29909	0.17497	7.42463	1.13098e-13	2.22361e-12	151.766	218.339	185.799	462.724	453.662	453.165	AT1G62750	SCO1	SNOWY COTYLEDON 1	Nuclear encoded protein consists of the five domains conserved in EF-G proteins, with two GTP-binding sites in the first domain, and an additional transit peptide at the N-terminus. Localized in chloroplasts. Point mutation results in a delay in the onset of germination. At early developmental stage embryos still contain undifferentiated proplastids. The greening of cotyledons is severely impaire…
IB08G07740	Up	1.26996	0.171079	7.42323	1.143e-13	2.24339e-12	354.516	273.198	229.092	754.342	661.022	644.168	AT2G39020	NATA2		Although this locus shares considerable sequence similarity with the adjacent NATA1 gene (At2g39030), they appear to encode genes with different functions. NATA1 is involved in the production of N-delta-acetylornithine, but, overexpression of At2g39020 in tobacco does not lead to the formation of this defense compound. The mRNA is cell-to-cell mobile.
IB05G17100	Up	1.89938	0.256011	7.41915	1.17875e-13	2.30871e-12	99.5964	147.022	57.7239	400.169	381.621	347.364	AT1G32860			Glycosyl hydrolase superfamily protein;(source:Araport11)
IB07G31570	Up	1.36746	0.184341	7.41813	1.18789e-13	2.32483e-12	161.251	122.884	165.054	404.769	363.124	392.306	AT3G27550			Mitochondrial protein involved in RNA splicing. Required for normal mitochondrion biogenesis.
IB05G04200	Up	2.03148	0.274386	7.40374	1.32403e-13	2.58095e-12	41.4985	41.6929	39.6852	161.907	147.002	192.876	AT5G38450	CYP735A1	cytochrome P450, family 735, subfamily A, polypeptide 1	cytochrome P450, family 735, subfamily A, polypeptide 1;(source:Araport11)
IB08G04830	Up	1.27477	0.172249	7.40076	1.35406e-13	2.635e-12	373.486	292.947	226.386	700.066	724.302	728.434	AT4G22930	PYR4	pyrimidin 4	Encodes dihydroorotase (PYR4).
IB12G26630	Up	1.40847	0.190958	7.37584	1.6331e-13	3.15827e-12	151.766	164.577	112.742	379.011	366.045	389.497
IB13G05520	Up	2.20779	0.299576	7.36971	1.71001e-13	3.30329e-12	22.5278	39.4985	41.4891	153.628	148.949	179.768	AT3G18010	WOX1	WUSCHEL related homeobox 1	Encodes a WUSCHEL-related homeobox gene family member with 65 amino acids in its homeodomain. Proteins in this family contain a sequence of eight residues (TLPLFPMH) downstream of the homeodomain called the WUS box. Its mRNA is expressed in the initiating vascular primordium of the cotyledons during heart and torpedo stages.
IB04G10150	Up	1.71198	0.232703	7.35692	1.88208e-13	3.62342e-12	71.1403	98.7463	64.9394	226.302	267.719	273.397	AT1G04520	PDLP2	plasmodesmata-located protein 2	Encodes a plasmodesmal protein that may be involved in the intercellular movement of molecules through the plasmodesmata.
IB01G02380	Up	1.05503	0.14359	7.3475	2.01952e-13	3.862e-12	495.611	659.406	469.909	1117.71	1164.33	1091.72	AT5G54580			Encodes an RNA recognition motif (RRM) and is involved in C-> U RNA editing in mitochondria.
IB13G19840	Up	2.89207	0.393725	7.3454	2.05149e-13	3.92094e-12	13.0424	9.87463	16.2348	95.6726	96.3788	101.119	AT3G12770	MEF22	mitochondrial editing factor 22	Encodes a pentatricopeptide repeat protein (PPR) protein involved in mitochondrial mRNA editing.
IB01G10390	Up	1.57628	0.214672	7.34272	2.09299e-13	3.99803e-12	82.997	73.5111	92.8994	250.221	247.275	248.117	AT3G19320			Leucine-rich repeat (LRR) family protein;(source:Araport11)
IB01G08850	Up	1.46666	0.199919	7.33627	2.19622e-13	4.17892e-12	90.111	113.01	107.33	289.778	283.295	286.505	AT3G49170	EMB2261	embryo defective 2261	Tetratricopeptide repeat (TPR)-like superfamily protein;(source:Araport11)
IB10G01340	Up	1.60267	0.218572	7.33248	2.25928e-13	4.29414e-12	85.3683	82.2886	94.7033	239.181	247.275	311.785	AT4G16650			O-fucosyltransferase family protein;(source:Araport11)
IB07G03040	Up	1.06228	0.144903	7.33098	2.28469e-13	4.33521e-12	412.614	408.151	377.911	969.605	772.004	759.332	AT2G39710			Encodes a Cysteine-rich peptide (CRP) family protein
IB02G11160	Up	1.11743	0.152532	7.32586	2.37374e-13	4.49921e-12	240.691	262.226	231.798	507.801	567.564	517.769	AT4G02100			Heat shock protein DnaJ with tetratricopeptide repeat-containing protein;(source:Araport11)
IB02G04550	Up	1.06817	0.146061	7.31318	2.60901e-13	4.93151e-12	471.897	447.65	621.434	1011.92	1156.55	1069.24	AT1G07970			cytochrome B561, amino-terminal protein;(source:Araport11)
IB05G05300	Up	1.72036	0.235763	7.29701	2.9423e-13	5.52794e-12	56.9122	75.7055	90.1936	219.863	252.143	266.843	AT5G67260	CYCD3;2	CYCLIN D3;2	Encode CYCD3;2, a CYCD3 D-type cyclin. Important for determining cell number in developing lateral organs and mediating cytokinin effects in apical growth and development. With PPD and NINJA, it plays a crucial role in leaf morphogenesis.
IB13G14160	Up	1.11514	0.152842	7.29606	2.96313e-13	5.56403e-12	295.232	333.543	254.346	677.068	620.134	612.334	AT1G50575			Putative lysine decarboxylase family protein;(source:Araport11)
IB01G12970	Up	1.38178	0.189797	7.28031	3.33061e-13	6.24038e-12	220.535	233.7	153.329	444.326	562.697	571.138	AT2G18570			UDP-Glycosyltransferase superfamily protein;(source:Araport11)
IB13G11330	Up	1.7176	0.235989	7.27828	3.38094e-13	6.32432e-12	79.44	57.0534	61.3316	221.703	212.228	214.411	AT5G19410	ABCG23	ATP-binding cassette G23	ABC-2 type transporter family protein;(source:Araport11)
IB15G04270	Up	1.01128	0.139162	7.26689	3.67851e-13	6.86221e-12	305.903	314.891	293.129	613.592	613.32	614.207	AT5G10600	CYP81K2	cytochrome P450, family 81, subfamily K, polypeptide 2	member of CYP81K
IB13G16280	Up	2.11748	0.291493	7.26425	3.75106e-13	6.98995e-12	33.1988	41.6929	31.5678	147.189	177.181	136.698	AT3G58120	BZIP61		Encodes a member of the BZIP family of transcription factors. Forms heterodimers with the related protein AtbZIP34. Binds to G-boxes in vitro and is localized to the nucleus in onion epidermal cells.
IB09G07000	Up	2.16456	0.298208	7.25855	3.91255e-13	7.279e-12	29.6418	34.0126	34.2736	146.269	169.393	124.527	AT1G17030			hypothetical protein;(source:Araport11)
IB08G10170	Up	4.18413	0.576542	7.2573	3.94905e-13	7.34292e-12	0	2.19436	10.8232	86.4733	92.4847	76.7759	AT3G19640	MRS2-3		Transmembrane magnesium transporter. One of nine family members.
IB03G14500	Up	2.78935	0.384499	7.25451	4.03107e-13	7.4873e-12	22.5278	13.1662	10.8232	107.632	98.3259	110.482	AT1G33811			GDSL-motif esterase/acyltransferase/lipase. Enzyme group with broad substrate specificity that may catalyze acyltransfer or hydrolase reactions with lipid and non-lipid substrates.
IB05G10360	Up	3.45825	0.476789	7.25321	4.06997e-13	7.55137e-12	2.37134	9.87463	11.7252	72.6744	90.5377	107.673	AT2G37540			NAD(P)-binding Rossmann-fold superfamily protein;(source:Araport11)
IB13G25260	Up	1.12552	0.155748	7.22657	4.95333e-13	9.14085e-12	307.089	322.571	416.694	700.986	835.283	752.778	AT1G54100	ALDH7B4	aldehyde dehydrogenase 7B4	Aldehyde dehydrogenase
IB03G16970	Up	1.28521	0.177853	7.22623	4.96585e-13	9.15902e-12	173.108	208.464	161.447	391.89	443.927	485.935	AT1G24020	MLP423	MLP-like protein 423	MLP-like protein 423;(source:Araport11)
IB08G06510	Up	3.3193	0.459842	7.21834	5.2627e-13	9.68049e-12	8.2997	8.77745	8.11742	87.3932	98.3259	65.5404	AT5G50360			ABA&#8208;induced transcription repressor that acts as feedback regulator in ABA signalling.
IB15G12810	Up	1.07287	0.148708	7.2146	5.40919e-13	9.92332e-12	304.717	256.74	261.561	588.754	555.882	584.246	AT1G79080			Pentatricopeptide repeat (PPR) superfamily protein;(source:Araport11)
IB03G02060	Up	1.22514	0.169941	7.20923	5.62706e-13	1.03175e-11	192.079	181.035	204.739	404.769	440.033	507.47	AT2G42450			alpha/beta-Hydrolases superfamily protein;(source:Araport11)
IB13G09480	Up	1.36164	0.189008	7.20415	5.84057e-13	1.06918e-11	110.267	141.536	131.683	336.694	333.919	316.466	AT3G05000			Part of multi-protein complex, acting as guanine nucleotide exchange factors (GEFs) and possibly as tethers, regulating intracellular trafficking.
IB05G09680	Up	1.03716	0.144064	7.19928	6.05318e-13	1.10633e-11	315.389	306.114	273.287	631.071	617.214	585.182	AT4G02640	BZO2H1		Encodes a basic leucine zipper (bZIP) transcription factor AtbZIP10. AtbZIP10 shuttles between the nucleus and the cytoplasm. It binds consensus G- and C-box DNA sequences. AtbZIP10 acts antagonistically with LSD1 in both pathogen-induced hypersensitive response and basal defense responses.
IB12G22250	Up	1.12351	0.156142	7.19545	6.2254e-13	1.13599e-11	302.346	266.615	226.386	574.955	577.299	575.819	AT1G67510			Leucine-rich repeat protein kinase family protein;(source:Araport11)
IB03G03840	Up	1.48536	0.20644	7.1951	6.24152e-13	1.13832e-11	88.9253	99.8435	88.3897	258.5	249.222	267.779	AT3G25410			Sodium Bile acid symporter family;(source:Araport11)
IB01G22080	Up	1.33317	0.185335	7.19332	6.32346e-13	1.15265e-11	131.609	127.273	130.781	353.253	324.183	304.295
IB09G01190	Up	1.10309	0.153388	7.1915	6.40844e-13	1.16752e-11	282.19	263.323	347.245	609.913	655.181	657.276	AT3G18860			transducin family protein / WD-40 repeat family protein;(source:Araport11)
IB07G29950	Up	3.78161	0.526189	7.18678	6.63372e-13	1.20536e-11	5.92836	5.48591	4.50968	65.3149	75.9348	75.8396	AT3G45080			P-loop containing nucleoside triphosphate hydrolases superfamily protein;(source:Araport11)
IB12G13500	Up	1.11361	0.155012	7.18403	6.76882e-13	1.22926e-11	493.239	492.634	355.363	852.774	997.862	1045.84	AT3G14110	FLU	FLUORESCENT IN BLUE LIGHT	Encodes a novel coiled-coil, TPR domain containing protein that is localized to the chloroplast membrane and is involved in chlorophyll biosynthesis. Mutants accumulate protochlorophyllide, an intermediate in the chlorophyll biosynthesis pathway, in dark and release singlet oxygen in plastids in a controlled and non-invasive manner upon a dark/light shift.
IB05G07740	Up	1.67322	0.233011	7.18084	6.92849e-13	1.25559e-11	100.782	74.6083	72.1549	215.263	295.951	275.27	AT5G14650			Encodes a cell wall localized endo-polygalacturonase.
IB05G12790	Up	1.25978	0.175702	7.17002	7.49864e-13	1.35505e-11	277.447	300.628	192.112	637.511	628.896	572.074	AT5G41170			Pentatricopeptide repeat (PPR-like) superfamily protein;(source:Araport11)
IB15G01820	Up	2.21749	0.309458	7.16572	7.73769e-13	1.39559e-11	48.6125	28.5267	25.2542	153.628	176.208	141.38	AT4G08570			Heavy metal transport/detoxification superfamily protein;(source:Araport11)
IB08G08770	Up	1.36751	0.190916	7.16288	7.89974e-13	1.42258e-11	125.681	120.69	107.33	301.737	298.872	309.912	AT3G14280			LL-diaminopimelate aminotransferase;(source:Araport11)
IB07G28040	Up	1.91642	0.267969	7.15164	8.57468e-13	1.54088e-11	46.2412	38.4013	45.0968	173.867	159.658	156.361	AT4G38020			tRNA/rRNA methyltransferase (SpoU) family protein;(source:Araport11)
IB08G12060	Up	1.28812	0.180132	7.15095	8.61822e-13	1.54789e-11	343.845	222.728	216.465	654.069	617.214	634.805
IB13G00960	Up	1.24879	0.174769	7.14535	8.97674e-13	1.60975e-11	358.073	423.512	257.052	910.729	739.878	811.764	AT3G15820	ROD1	REDUCED OLEATE DESATURATION 1	Functions as phosphatidylcholine:diacylglycerol cholinephosphotransferase, a major reaction for the transfer of 18:1 into phosphatidylcholine for desaturation and also for the reverse transfer of 18:2 and 18:3 into the triacylglycerols synthesis pathway
IB11G20990	Up	1.09117	0.15281	7.14069	9.28642e-13	1.66181e-11	331.988	286.364	361.676	621.872	697.043	771.504	AT5G11270	OCP3	overexpressor of cationic peroxidase 3	Encodes a homeodomain transcription factor involved in mediating resistance to infection by necrotrophic pathogens dependent on perception of jasmonic acid through COI1. Expressed in the nucleus. Downregulated upon fungal infection. Also involved in drought tolerance.
IB02G03960	Up	1.67433	0.235138	7.12063	1.07436e-12	1.91159e-11	118.567	81.1914	73.0568	338.534	247.275	279.951	AT1G52340	SRE1	SALT RESISTANT 1	Encodes a cytosolic short-chain dehydrogenase/reductase involved in the conversion of xanthoxin to ABA-aldehyde during ABA biosynthesis. Mutants are insensitive to sucrose and glucose.
IB09G12670	Up	1.00511	0.141221	7.11727	1.10085e-12	1.95669e-11	305.903	322.571	348.147	683.507	665.89	613.271	AT2G37280	PDR5	pleiotropic drug resistance 5	Encodes an ATP-binding cassette (ABC) transporter. Expressed in the vascular tissue of primary stem.
IB06G11700	Up	1.02335	0.144022	7.10549	1.19896e-12	2.12446e-11	936.68	830.566	1279.85	2046.84	2060.95	2093.55	AT5G26850			Uncharacterized protein;(source:Araport11)
IB11G03390	Up	1.41011	0.198764	7.09436	1.29948e-12	2.28837e-11	132.795	106.427	160.545	368.891	326.13	370.771	AT4G09680	CTC1	conserved telomere maintenance component 1	Encodes CTC1 (Conserved Telomere Maintenance Component 1) involved in telomere maintenance.
IB05G18570	Up	1.90093	0.268019	7.09252	1.31693e-12	2.31792e-11	41.4985	69.1224	51.4103	165.587	226.831	213.474	AT4G23740			Leucine-rich repeat protein kinase family protein;(source:Araport11)
IB08G15350	Up	5.20351	0.733725	7.09191	1.32278e-12	2.32702e-11	0	0	5.41162	60.7153	88.5906	75.8396	AT1G53540			Member of the class I small heat-shock protein (sHSP) family, which accounts for the majority of sHSPs in maturing seeds
IB02G27780	Up	1.35536	0.191186	7.0892	1.34887e-12	2.36926e-11	156.509	187.618	128.075	446.165	369.939	388.561	AT3G19850			Phototropic-responsive NPH3 family protein;(source:Araport11)
IB11G00990	Up	1.00544	0.141943	7.08338	1.40683e-12	2.46476e-11	294.046	290.753	278.698	589.674	575.352	567.392	AT1G52340	SRE1	SALT RESISTANT 1	Encodes a cytosolic short-chain dehydrogenase/reductase involved in the conversion of xanthoxin to ABA-aldehyde during ABA biosynthesis. Mutants are insensitive to sucrose and glucose.
IB02G25800	Up	3.74412	0.528795	7.08048	1.43657e-12	2.51558e-11	10.671	7.68027	0.901936	71.7544	87.6171	87.0751	AT5G43390			plant/protein;(source:Araport11)
IB02G09150	Up	1.71666	0.242733	7.07224	1.52456e-12	2.6615e-11	85.3683	72.4139	64.0374	287.018	247.275	191.94	AT1G11790	AtADT1	Arabidopsis thaliana arogenate dehydratase 1	Encodes a plastid-localized arogenate dehydratase involved in phenylalanine biosynthesis. Not less than six genes encoding ADT were identi&#64257;ed in the Arabidopsis genome: ADT1 [At1g11790]; ADT2 [At3g07630]; ADT3 [At2g27820]; ADT4 [At3g44720]; ADT5 [At5g22630]; and ADT6 [At1g08250].
IB11G19860	Up	1.23486	0.174726	7.06743	1.57828e-12	2.75107e-11	183.779	230.408	193.014	488.482	530.57	410.095	AT5G53860	EMB64	EMBRYO DEFECTIVE 64	Encodes a plant-specific protein with a domain similar to the central cysteine-rich domain of DnaJ proteins. It is involved in chloroplast and leaf development.
IB09G21280	Up	8.75351	1.24057	7.05604	1.71319e-12	2.97714e-11	0	0	0	104.872	78.8554	67.413	AT1G02640	BXL2	beta-xylosidase 2	encodes a protein similar to a beta-xylosidase located in the extracellular matrix. This is a member of glycosyl hydrolase family 3 and has six other closely related members.
IB12G25590	Up	1.19566	0.16947	7.05529	1.72247e-12	2.99175e-11	183.779	167.869	167.76	419.488	371.886	396.987	AT5G57930	emb1629	embryo defective 1629	ACCUMULATION OF PHOTOSYSTEM ONE 2
IB04G17570	Up	1.29328	0.183374	7.05273	1.75447e-12	3.04579e-11	400.757	431.192	310.266	705.585	1165.31	925.055	AT4G17300	OVA8	ovule abortion 8	Asparaginyl-tRNA synthetase protein involved in amino acid activation/protein synthesis.
IB07G25850	Up	1.38257	0.196286	7.04368	1.87227e-12	3.23882e-11	116.196	105.329	101.919	280.578	280.375	280.887	AT1G22340	UGT85A7	UDP-glucosyl transferase 85A7	UDP-glucosyl transferase 85A7;(source:Araport11)
IB04G06710	Up	1.27315	0.180788	7.04222	1.892e-12	3.26634e-11	149.395	159.091	139.8	324.735	371.886	385.752	AT3G06950			Pseudouridine synthase family protein;(source:Araport11)
IB09G22980	Up	1.44244	0.204972	7.03726	1.96063e-12	3.37972e-11	264.405	193.104	139.8	600.713	517.915	497.171	AT1G29300	UNE1	unfertilized embryo sac 1	intracellular protein transporter, putative (DUF641);(source:Araport11)
IB07G02790	Up	1.07576	0.152958	7.03307	2.02038e-12	3.47397e-11	688.875	764.735	485.242	1309.98	1413.56	1356.69	AT2G37900			Major facilitator superfamily protein;(source:Araport11)
IB11G01100	Up	6.40297	0.910923	7.02911	2.07858e-12	3.56869e-11	0	3.29154	0	87.3932	75.9348	103.928	AT5G15640			Mitochondrial substrate carrier family protein;(source:Araport11)
IB08G15330	Up	7.47281	1.06355	7.02629	2.12097e-12	3.63782e-11	1.18567	1.09718	0	120.511	132.399	120.782	AT5G59720	HSP18.2	heat shock protein 18.2	encodes a low molecular weight heat shock protein that contains the heat shock element in the promoter region. Expression is induced in response to heat shock.
IB13G26780	Up	1.59804	0.22777	7.01603	2.28264e-12	3.90338e-11	88.9253	72.4139	69.4491	220.783	216.122	259.353	AT4G13270			Late embryogenesis abundant (LEA) hydroxyproline-rich glycoprotein family;(source:Araport11)
IB05G03950	Up	1.21057	0.17268	7.01052	2.37438e-12	4.05217e-11	232.392	226.019	171.368	505.961	443.927	502.788	AT5G66770			GRAS family transcription factor;(source:Araport11)
IB14G25490	Up	1.01287	0.1445	7.00949	2.39183e-12	4.07992e-11	718.517	582.603	492.457	1280.54	1161.41	1170.36	AT4G04450	WRKY42		member of WRKY Transcription Factor; Group II-b
IB03G15480	Up	2.03599	0.290552	7.00733	2.42909e-12	4.14142e-11	39.1271	42.7901	29.7639	164.667	132.399	158.233	AT2G33680			Tetratricopeptide repeat (TPR)-like superfamily protein;(source:Araport11)
IB03G21360	Up	1.57006	0.224094	7.00625	2.44793e-12	4.17146e-11	97.225	69.1224	78.4684	226.302	240.46	258.416
IB14G26550	Up	1.04715	0.149609	6.99929	2.57259e-12	4.37736e-11	328.431	340.126	275.992	672.468	682.44	593.608	AT3G26080			localized to chloroplasts
IB12G19620	Up	4.14661	0.592718	6.99593	2.63512e-12	4.48154e-11	7.11403	0	5.41162	73.5943	91.5112	57.1138	AT1G29140			Pollen Ole e 1 allergen and extensin family protein;(source:Araport11)
IB06G25160	Up	2.27643	0.325509	6.99344	2.68219e-12	4.55933e-11	24.8991	31.8182	30.6658	178.466	141.161	104.865	AT3G11460	MEF10	mitochondrial RNA editing factor 10	Encodes a DYW PPR protein that is involved in editing the mitochondrial NAD2 transcript at the site nad2-842.
IB08G06140	Up	1.16861	0.167214	6.9887	2.77444e-12	4.70914e-11	290.489	312.697	211.955	637.511	599.691	589.863	AT1G04980	PDIL2-2	PDI-like 2-2	Encodes a protein disulfide isomerase-like (PDIL) protein, a member of a multigene family within the thioredoxin (TRX) superfamily. Transcript levels for this gene are up-regulated in response to three different chemical inducers of ER stress (dithiothreitol, beta-mercaptoethanol, and tunicamycin). AtIRE1-2 does not appear to be required for this response, but the atbzip60 mutant has a diminished…
IB15G04790	Up	1.14236	0.163467	6.98829	2.78256e-12	4.72057e-11	301.16	210.659	278.698	570.356	601.638	573.01	AT3G63470	scpl40	serine carboxypeptidase-like 40	serine carboxypeptidase-like 40;(source:Araport11)
IB12G01410	Up	2.70703	0.38748	6.98626	2.82305e-12	4.78453e-11	14.2281	26.3323	9.92129	107.632	107.088	111.419	AT3G02470	SAMDC	S-adenosylmethionine decarboxylase	Encodes a S-adenosylmethionine decarboxylase involved in polyamine biosynthesis.
IB11G05640	Up	1.89418	0.271284	6.98226	2.90461e-12	4.92032e-11	132.795	69.1224	52.3123	302.657	329.051	305.231	AT4G08950	EXO	EXORDIUM	Phosphate-responsive 1 family protein;(source:Araport11)
IB14G23540	Up	1.86225	0.266748	6.98132	2.92413e-12	4.94849e-11	72.3259	63.6365	38.7832	226.302	219.043	184.449	AT4G04930	DES-1-LIKE		Encodes a sphingolipid delta4-desaturase, involved in sphingolipid biosynthesis. Specifically expressed in floral tissues. Knockout mutants were devoid of sphinga-4,8-dienine in floral tissues.
IB12G06750	Up	1.37341	0.19686	6.9766	3.02407e-12	5.1151e-11	188.522	184.326	119.056	448.005	425.43	395.115	AT1G08010	GATA11	GATA transcription factor 11	Encodes a member of the GATA factor family of zinc finger transcription factors.
IB01G13380	Up	1.92263	0.276608	6.95075	3.63361e-12	6.10393e-11	47.4268	52.6647	33.3716	173.867	175.234	153.552	AT2G44260			DUF946 family protein (DUF946);(source:Araport11)
IB11G02660	Up	1.17347	0.168907	6.94741	3.72062e-12	6.24703e-11	227.649	223.825	172.27	454.445	481.894	466.273	AT4G34480			O-Glycosyl hydrolases family 17 protein;(source:Araport11)
IB05G29130	Up	1.82406	0.262659	6.94458	3.7958e-12	6.3639e-11	64.0262	52.6647	41.4891	198.705	165.499	191.94	AT4G33420			Peroxidase superfamily protein;(source:Araport11)
IB03G05260	Up	1.31289	0.189099	6.94289	3.84167e-12	6.43451e-11	143.466	113.01	127.173	318.295	317.369	316.466	AT2G29180			transmembrane protein;(source:Araport11)
IB02G30960	Up	1.18723	0.171096	6.93899	3.94907e-12	6.60794e-11	248.991	232.602	193.014	452.605	578.273	501.852	AT2G29420	GSTU7	glutathione S-transferase tau 7	Encodes glutathione transferase belonging to the tau class of GSTs. Naming convention according to Wagner et al. (2002). Induced by Salicylic acid. Independent of NPR1 for their induction by salicylic acid.
IB13G07210	Up	1.10543	0.159318	6.93851	3.96262e-12	6.62738e-11	329.617	298.433	262.463	723.064	559.776	629.188	AT5G42905			Polynucleotidyl transferase, ribonuclease H-like superfamily protein;(source:Araport11)
IB04G23080	Up	1.67902	0.242139	6.93409	4.08858e-12	6.82472e-11	71.1403	71.3168	101.919	252.06	216.122	318.339	AT1G73670	MPK15	MAP kinase 15	member of MAP Kinase The mRNA is cell-to-cell mobile.
IB06G26090	Up	1.49073	0.215022	6.93289	4.12325e-12	6.87924e-11	87.7397	91.066	99.2129	297.137	257.984	227.519	AT2G36660	PAB7	poly(A) binding protein 7	polyadenylate-binding protein, putative / PABP, putative. Member of the class III family of PABP proteins.
IB05G01710	Up	1.34697	0.194471	6.9263	4.31977e-12	7.19311e-11	215.792	279.781	157.839	515.16	536.411	605.78	AT1G14900	HMGA	high mobility group A	Encodes a protein belonging to the subgroup of HMGA (high mobility group A) proteins that interact with A/T-rich stretches of DNA.
IB13G26990	Up	1.61131	0.232676	6.92513	4.35586e-12	7.24969e-11	79.44	154.703	101.017	298.057	365.071	361.408
IB14G09450	Up	2.11268	0.305439	6.91687	4.61734e-12	7.66254e-11	28.4561	35.1098	68.5471	189.505	178.155	211.602	AT5G50915			basic helix-loop-helix (bHLH) DNA-binding superfamily protein;(source:Araport11)
IB08G22830	Up	1.96785	0.28484	6.90862	4.8939e-12	8.1058e-11	58.0979	35.1098	47.8026	148.109	224.884	177.895	AT5G62520	SRO5	similar to RCD one 5	Encodes a protein with similarity to RCD1 but without the WWE domain. The protein does have a PARP signature upstream of the C-terminal protein interaction domain. The PARP signature may bind NAD+ and attach the ADP-ribose-moiety from NAD+ to the target molecule. Its presence suggests a role for the protein in ADP ribosylation. Up-regulated by NaCl. SRO5 and P5CDH (an overlapping gene in the anti…
IB06G19510	Up	1.17492	0.17008	6.90804	4.91405e-12	8.13525e-11	225.278	231.505	305.756	641.19	517.915	567.392	AT1G14610	VALRS	VALYL TRNA SYNTHETASE	Required for proper proliferation of basal cells.
IB03G21040	Up	2.0184	0.292249	6.90644	4.96956e-12	8.2192e-11	29.6418	34.0126	41.4891	151.788	141.161	135.762	AT4G09140	MLH1	MUTL-homologue 1	Encodes a protein with similarity to Mut1 DNA mismatch repair protein, from E.coli. The protein is expressed during prophase I of meiosis, colocalizes with MLH3 throughout pachytene and is dependent on MLH3 for proper localization.
IB13G24520	Up	3.1955	0.463043	6.90108	5.16069e-12	8.52708e-11	9.48537	9.87463	6.31355	83.7135	67.1731	81.4573	AT1G16860			Plasma membrane-localized proteins that negatively regulate cellulose synthesis by inhibiting the exocytosis of CESAs.
IB13G02510	Up	1.20368	0.174424	6.90089	5.1677e-12	8.53455e-11	149.395	172.257	154.231	352.333	376.754	367.026	AT1G80570			RNI-like superfamily protein;(source:Araport11)
IB13G04840	Up	1.06157	0.153918	6.897	5.31109e-12	8.75449e-11	304.717	341.223	271.483	643.95	572.432	695.664	AT4G14100			transferases, transferring glycosyl groups;(source:Araport11)
IB08G04410	Up	2.32207	0.337189	6.88655	5.71601e-12	9.37683e-11	27.2704	39.4985	16.2348	135.23	128.505	146.998	AT3G58120	BZIP61		Encodes a member of the BZIP family of transcription factors. Forms heterodimers with the related protein AtbZIP34. Binds to G-boxes in vitro and is localized to the nucleus in onion epidermal cells.
IB03G05520	Up	1.47454	0.21415	6.88554	5.757e-12	9.43955e-11	90.111	84.4829	93.8013	219.863	260.904	265.907
IB13G11300	Up	1.38639	0.201361	6.88507	5.77587e-12	9.46144e-11	118.567	118.496	137.094	343.133	269.666	367.026	AT1G70140	FH8	formin 8	Encodes a group I formin. Binds to F-actin barbed ends. Has severing actin filaments activity. Binds profilin. Involved in the initiation and tip growth of root hairs through regulation of actin cytoskeleton.
IB05G00610	Up	1.26128	0.183286	6.8815	5.92274e-12	9.68813e-11	152.952	144.828	135.29	333.934	381.621	321.148	AT5G17050	UGT78D2	UDP-glucosyl transferase 78D2	The At5g17050 encodes a anthocyanidin 3-O-glucosyltransferase which specifically glucosylates the 3-position of the flavonoid C-ring. Anthocyanidins such as cyanidin and pelargonidin as well as flavonols such as kaempferol and quercetin are accepted substrates.
IB06G21040	Up	2.71582	0.394929	6.87674	6.12398e-12	9.99503e-11	18.9707	7.68027	19.8426	95.6726	97.3524	114.228	AT4G20100			PQ-loop repeat family protein / transmembrane family protein;(source:Araport11)
IB02G17550	Up	1.01321	0.147361	6.8757	6.16867e-12	1.00568e-10	398.385	445.455	563.71	956.726	993.968	896.967	AT5G23310	FSD3	Fe superoxide dismutase 3	Fe superoxide dismutase
IB09G13470	Up	1.19129	0.173265	6.87551	6.17693e-12	1.00655e-10	189.707	226.019	179.485	429.607	419.589	508.406	AT3G62420	BZIP53	basic region/leucine zipper motif 53	Encodes a group-S bZIP transcription factor. Forms heterodimers with group-C bZIP transcription factors. The heterodimers bind to the ACTCAT cis-element of proline dehydrogenase gene.
IB15G09480	Up	1.06716	0.155289	6.87209	6.32688e-12	1.03e-10	212.235	224.922	236.307	467.324	487.735	457.846	AT1G54150	SPL2	SP1-like 2	Encodes a chloroplast-localized putative RING-type ubiquitin E3 ligase.
IB01G00050	Up	3.70146	0.538938	6.86805	6.50859e-12	1.05858e-10	4.74268	7.68027	3.60774	59.7954	77.8819	68.3492	AT1G49480	RTV1	related to vernalization1 1	Encodes a nuclear-localized DNA-binding protein that interacts with ITN1 at the PM and nuclei in vivo and may regulate ITN's subcellular localization.
IB08G15340	Up	8.36246	1.21855	6.86265	6.75924e-12	1.0983e-10	0	1.09718	0	117.751	114.876	140.444	AT1G53540			Member of the class I small heat-shock protein (sHSP) family, which accounts for the majority of sHSPs in maturing seeds
IB01G19070	Up	1.37536	0.200568	6.85734	7.01557e-12	1.13834e-10	123.31	129.467	101.919	275.979	302.766	338.937
IB15G01330	Up	1.13914	0.166231	6.8528	7.24195e-12	1.1734e-10	187.336	172.257	176.779	404.769	383.568	392.306	AT1G18600	RBL12	RHOMBOID-like protein 12	Mitochondrion-located rhomboid-like protein
IB06G07530	Up	4.94007	0.72219	6.8404	7.89725e-12	1.27176e-10	2.37134	2.19436	1.80387	78.1939	49.6497	65.5404	AT2G25140	HSP98.7	HEAT SHOCK PROTEIN 98.7	Encodes ClpB4, which belongs to the Casein lytic proteinase/heat shock protein 100 (Clp/Hsp100) family. Targeted to the mitochondrion, also referred to as ClpB-m. Transcripts of ClpB4 accumulate dramatically at high temperatures, suggesting that it may be involved in response to heat stress.
IB03G15860	Up	2.12723	0.311423	6.83068	8.45144e-12	1.35909e-10	24.8991	28.5267	37.8813	118.671	147.002	136.698	AT3G63370	OTP86	ORGANELLE TRANSCRIPT PROCESSING 86	Encodes a chloroplast RNA editing factor.
IB02G25110	Up	1.25579	0.183873	6.82964	8.5126e-12	1.36829e-10	260.848	354.389	238.111	634.751	582.167	818.318	AT4G13520	SMAP1	small acidic protein 1	Encodes a small acid protein (SMAP1) that mediates responses Arabidopsis root to the synthetic auxin 2,4-Dichlorophenoxyacetic acid. The mRNA is cell-to-cell mobile.
IB09G04120	Up	1.05516	0.154561	6.82683	8.68126e-12	1.39409e-10	477.825	444.358	324.697	855.534	896.615	832.363	AT2G37500			arginine biosynthesis protein ArgJ family;(source:Araport11)
IB14G25380	Up	1.89348	0.277417	6.82539	8.76841e-12	1.40742e-10	68.7689	42.7901	36.9794	181.226	185.943	179.768	AT1G11820			O-Glycosyl hydrolases family 17 protein;(source:Araport11)
IB11G12030	Up	1.64606	0.24168	6.81089	9.69996e-12	1.55186e-10	62.8406	83.3858	78.4684	235.502	279.401	190.067	AT1G03560			Pentatricopeptide repeat (PPR-like) superfamily protein;(source:Araport11)
IB01G32320	Up	5.67462	0.833931	6.80467	1.01281e-11	1.61658e-10	1.18567	2.19436	0.901936	92.9128	49.6497	72.0944
IB08G18110	Up	1.57118	0.230906	6.80442	1.01458e-11	1.61865e-10	91.2967	73.5111	63.1355	234.582	221.963	217.22	AT1G74040	MAML-3		Encodes an active Arabidopsis isopropylmalate synthase IPMS2. Involved in leucine biosynthesis. Do not participate in the chain elongation of glucosinolates. Expressed constitutively throughout the plant. Loss of IPMS2 can be compensated by a second isopropylmalate synthase gene IPMS1 (At1g18500).
IB05G00850	Up	1.21235	0.178391	6.79601	1.07554e-11	1.71272e-10	164.808	221.631	162.348	420.407	435.165	414.777	AT5G07990	TT7	TRANSPARENT TESTA 7	Required for flavonoid 3' hydroxylase activity. Enzyme abundance relative to CHS determines Quercetin/Kaempferol metabolite ratio. The mRNA is cell-to-cell mobile.
IB01G22180	Up	1.14987	0.169311	6.79143	1.11024e-11	1.7647e-10	184.965	190.909	226.386	476.523	404.986	457.846
IB15G01080	Up	1.92426	0.283497	6.78757	1.14035e-11	1.81004e-10	45.0555	52.6647	37.8813	133.39	180.102	199.43	AT3G25400			dCTP pyrophosphatase-like protein;(source:Araport11)
IB10G11520	Up	1.21836	0.179531	6.78633	1.1502e-11	1.82482e-10	183.779	257.838	192.112	510.56	432.244	530.877	AT5G49960			ion channel protein;(source:Araport11)
IB12G22590	Up	3.21677	0.474729	6.77602	1.23533e-11	1.94906e-10	5.92836	7.68027	10.8232	89.2331	80.8025	60.8589	AT5G66460	MAN7	endo-beta-mannase 7	Encodes a endo-beta-mannanase involved in seed germination and silique dehiscence.
IB12G21490	Up	1.34903	0.19909	6.77594	1.23599e-11	1.9492e-10	160.066	111.912	122.663	360.612	335.866	306.167
IB08G14210	Up	1.20708	0.178349	6.76809	1.30493e-11	2.05225e-10	157.694	164.577	146.114	342.213	343.654	394.179
IB08G21810	Up	1.14688	0.16951	6.76584	1.3254e-11	2.08253e-10	289.304	229.311	233.601	471.923	569.511	621.697
IB04G04930	Up	1.19177	0.176317	6.75925	1.38709e-11	2.17647e-10	164.808	159.091	165.054	339.454	411.8	366.09	AT5G18850			Low-density receptor-like protein;(source:Araport11)
IB07G30850	Up	1.37746	0.203852	6.75714	1.40743e-11	2.20738e-10	235.949	305.016	497.869	950.286	877.145	881.05	AT5G39940			FAD/NAD(P)-binding oxidoreductase family protein;(source:Araport11)
IB13G11730	Up	1.0626	0.157364	6.75248	1.45339e-11	2.27737e-10	388.9	448.747	299.443	787.459	817.76	764.95	AT5G62890			Xanthine/uracil permease family protein;(source:Araport11)
IB15G01300	Up	1.18779	0.175906	6.7524	1.45417e-11	2.27756e-10	283.375	286.364	190.308	612.673	551.988	560.838	AT2G01918	PQL3	PsbQ-like 3	Encode a protein homologous to each PQL protein. Mutational analysis indicates that PQL3 is also required for NDH activity.
IB05G28580	Up	1.16765	0.173064	6.74697	1.50962e-11	2.35792e-10	390.086	290.753	238.111	681.667	674.652	701.282	AT1G25450	KCS5	3-ketoacyl-CoA synthase 5	Encodes KCS5, a member of the 3-ketoacyl-CoA synthase family involved in the biosynthesis of VLCFA (very long chain fatty acids).
IB08G23550	Up	1.37975	0.204904	6.73365	1.65461e-11	2.57385e-10	156.509	186.521	108.232	393.73	406.933	368.899	AT5G62610			basic helix-loop-helix (bHLH) DNA-binding superfamily protein;(source:Araport11)
IB09G14040	Up	1.21975	0.181186	6.73203	1.67307e-11	2.60021e-10	171.922	148.119	154.231	369.811	328.077	405.414	AT1G24360			NAD(P)-binding Rossmann-fold superfamily protein;(source:Araport11)
IB11G36280	Up	1.00515	0.149434	6.72637	1.73948e-11	2.69851e-10	273.89	288.559	321.089	638.431	589.955	547.73	AT1G11790	AtADT1	Arabidopsis thaliana arogenate dehydratase 1	Encodes a plastid-localized arogenate dehydratase involved in phenylalanine biosynthesis. Not less than six genes encoding ADT were identi&#64257;ed in the Arabidopsis genome: ADT1 [At1g11790]; ADT2 [At3g07630]; ADT3 [At2g27820]; ADT4 [At3g44720]; ADT5 [At5g22630]; and ADT6 [At1g08250].
IB09G21310	Up	1.34399	0.1999	6.72331	1.77641e-11	2.75207e-10	105.525	118.496	101.919	256.66	290.11	279.951	AT5G46330	FLS2	FLAGELLIN-SENSITIVE 2	Encodes a leucine-rich repeat serine/threonine protein kinase that is expressed ubiquitously. FLS2 is involved in MAP kinase signalling relay involved in innate immunity. Essential in the perception of flagellin, a potent elicitor of the defense response. FLS2 is directed for degradation by the bacterial ubiquitin ligase AvrPtoB. The mRNA is cell-to-cell mobile.
IB01G28960	Up	1.375	0.204831	6.71287	1.90839e-11	2.9512e-10	113.824	102.038	138.898	332.094	269.666	321.148	AT2G28760	UXS6	UDP-XYL synthase 6	UDP-XYL synthase 6;(source:Araport11)
IB13G26490	Up	1.06047	0.158025	6.71074	1.93633e-11	2.99037e-10	448.184	482.76	323.795	869.333	813.866	927.864	AT3G27750	THA8	Thylakoid Assembly 8	Encodes a pentatricopeptide repeat (PPR) protein required for the splicing of specific group II introns. Null alleles are embryo lethal.
IB07G08630	Up	5.18371	0.772738	6.70825	1.96975e-11	3.03924e-10	0	3.29154	1.80387	55.1957	63.279	71.1581	AT1G74310	HSP101	heat shock protein 101	Encodes ClpB1, which belongs to the Casein lytic proteinase/heat shock protein 100 (Clp/Hsp100) family. Involved in refolding of proteins which form aggregates under heat stress. Also known as AtHsp101. AtHsp101 is a cytosolic heat shock protein required for acclimation to high temperature.
IB03G01030	Up	2.27223	0.339033	6.70209	2.0546e-11	3.16162e-10	18.9707	25.2352	32.4697	138.909	98.3259	136.698	AT4G02900			ERD (early-responsive to dehydration stress) family protein;(source:Araport11)
IB11G16680	Up	2.32795	0.347371	6.70162	2.06115e-11	3.16665e-10	21.3421	20.8464	21.6465	114.991	114.876	90.8202	AT1G49730			Protein kinase superfamily protein;(source:Araport11)
IB03G15820	Up	1.21943	0.181996	6.70031	2.07984e-11	3.19185e-10	133.981	167.869	141.604	342.213	351.442	338.937	AT1G13030	COILIN	coilin	Encodes a plant coilin, a protein that in other organisms is a major structural scaffolding protein necessary for Cajal body formation, composition and activity. It has been shown to bind both U1 and U1 snRNAs in vitro.
IB01G10770	Up	2.69836	0.402791	6.69917	2.09608e-11	3.21389e-10	9.48537	12.069	23.4503	88.3132	110.008	100.183	AT1G49570			Peroxidase superfamily protein;(source:Araport11)
IB02G08820	Up	1.95488	0.29191	6.69684	2.1298e-11	3.26268e-10	71.1403	30.7211	46.9007	174.786	182.049	217.22	AT4G28650			Encodes one of the two putative eLRR kinase closely related to PXY (At1g08590/PXL1 and At4g28650/PXL2). Insertion mutants in either pxl1 or pxl2 do not exhibit an obvious phenotype in the stem; double-mutant combinations of a Col allele, of pxy (pxy-3) with pxl1 and pxl2, generate a more severe vascular phenotype than pxy-3 alone, suggesting that these genes act synergistically with PXY in regula…
IB11G21550	Up	1.25695	0.187698	6.69663	2.13282e-11	3.26584e-10	144.652	170.063	128.075	342.213	381.621	332.383	AT5G25280			serine-rich protein-like protein;(source:Araport11)
IB04G22010	Up	3.301	0.493013	6.69557	2.14839e-11	3.28822e-10	9.48537	1.09718	17.1368	87.3932	108.061	85.2025	AT1G17180	GSTU25	glutathione S-transferase TAU 25	Encodes glutathione transferase belonging to the tau class of GSTs. Naming convention according to Wagner et al. (2002). Detoxification of the environmental pollutant 2,4,6-trinitrotoluene. Arabidopsis plant over-expressing At1g17180 were more resistant to TNT, removed more TNT from sterile and soil-based media, and had reduced levels of glutathione when grown in the presence of TNT.
IB12G09750	Up	2.55934	0.383662	6.67083	2.54355e-11	3.8637e-10	10.671	17.5549	19.8426	98.4324	99.2994	88.9476	AT1G44414			zinc-ribbon domain protein;(source:Araport11)
IB14G29050	Up	1.08552	0.16273	6.67064	2.54684e-11	3.86526e-10	401.942	269.907	358.069	659.589	768.11	757.459	AT3G19080			SWIB complex BAF60b domain-containing protein;(source:Araport11)
IB13G05450	Up	1.31172	0.196757	6.66672	2.61576e-11	3.96285e-10	135.167	137.148	111.84	287.018	357.283	307.103
IB15G06440	Up	2.78871	0.418415	6.66494	2.64768e-11	4.00765e-10	28.4561	27.4295	5.41162	160.068	152.843	102.056	AT1G31650	ROPGEF14	ROP (rho of plants) guanine nucleotide exchange factor 14	Encodes a member of KPP-like gene family, homolog of KPP (kinase partner protein) gene in tomato. Also a member of the RopGEF (guanine nucleotide exchange factor) family, containing the novel PRONE domain (plant-specific Rop nucleotide exchanger), which is exclusively active towards members of the Rop subfamily.
IB07G04900	Up	1.72128	0.258295	6.66401	2.66455e-11	4.03141e-10	52.1695	55.9562	93.8013	208.824	233.646	229.391	AT2G06010	ORG4	OBP3-responsive gene 4	encodes a novel protein whose expression level is induced in lines overexpressing salicylic-acid (SA)-inducible Arabidopsis DNA binding with one finger (Dof) transcription factor, called OBF-binding protein 3.
IB11G19850	Up	1.27687	0.191613	6.66381	2.6682e-11	4.03515e-10	147.023	199.687	134.388	367.052	386.489	410.095	AT5G53860	EMB64	EMBRYO DEFECTIVE 64	Encodes a plant-specific protein with a domain similar to the central cysteine-rich domain of DnaJ proteins. It is involved in chloroplast and leaf development.
IB13G24430	Up	1.44988	0.21783	6.65601	2.81355e-11	4.24187e-10	88.9253	111.912	92.8994	290.697	222.937	288.378	AT1G16790			ribosomal protein-like protein;(source:Araport11)
IB11G05420	Up	1.20118	0.180482	6.65542	2.82501e-11	4.25727e-10	202.75	265.518	174.074	477.443	470.212	526.196	AT1G28220	PUP3	purine permease 3	Member of a family of proteins related to PUP1, a purine transporter. May be involved in the transport of purine and purine derivatives such as cytokinins, across the plasma membrane.
IB15G10870	Up	1.34336	0.201876	6.65438	2.84498e-11	4.28548e-10	257.291	298.433	155.133	554.717	622.082	620.761	AT5G54510	GH3.6	Gretchen Hagen3.6	Encodes an IAA-amido synthase that conjugates Ala, Asp, Phe, and Trp to auxin. Lines overexpressing this gene accumulate IAA-ASP and are hypersensitive to several auxins. Identified as a dominant mutation that displays shorter hypocotyls in light grown plants when compared to wild type siblings. Protein is similar to auxin inducible gene from pea (GH3).
IB05G27010	Up	2.92244	0.439436	6.65043	2.9224e-11	4.39824e-10	2.37134	17.5549	20.7445	103.032	107.088	105.801	AT3G50420			Pentatricopeptide repeat (PPR) superfamily protein;(source:Araport11)
IB07G31090	Up	3.02303	0.454761	6.64751	2.98086e-11	4.48425e-10	5.92836	12.069	12.6271	71.7544	70.0937	110.482	AT3G28210	SAP12	STRESS-ASSOCIATED PROTEIN 12	Encodes a putative zinc finger protein (PMZ).
IB13G12990	Up	1.08443	0.163363	6.63815	3.1764e-11	4.77212e-10	547.78	498.12	351.755	891.411	1087.43	978.424	AT3G12930			Lojap-related protein;(source:Araport11)
IB13G16330	Up	1.21579	0.183229	6.63539	3.23654e-11	4.85821e-10	158.88	136.05	162.348	391.89	330.998	339.874
IB15G09580	Up	1.13683	0.171429	6.63147	3.32358e-11	4.98668e-10	303.532	274.295	199.328	565.756	578.273	558.966	AT1G17540			kinase with adenine nucleotide alpha hydrolases-like domain-containing protein;(source:Araport11)
IB08G15270	Up	8.32799	1.25965	6.61133	3.80878e-11	5.68412e-10	0	0	0	66.2349	74.9613	45.8783	AT1G53540			Member of the class I small heat-shock protein (sHSP) family, which accounts for the majority of sHSPs in maturing seeds
IB02G34300	Up	3.44364	0.521939	6.59779	4.17335e-11	6.20462e-10	7.11403	6.58309	4.50968	58.8754	70.0937	66.4767	AT4G23750	TMO3	TARGET OF MONOPTEROS 3	encodes a member of the ERF (ethylene response factor) subfamily B-5 of ERF/AP2 transcription factor family. The protein contains one AP2 domain. There are 7 members in this subfamily. Monopteros target gene. CRF proteins relocalize to the nucleus in response to cytokinin.
IB02G25810	Up	1.90154	0.288575	6.58941	4.41574e-11	6.55361e-10	35.5701	34.0126	55.0181	160.988	164.525	144.189	AT5G43400			plant/protein;(source:Araport11)
IB07G04100	Up	1.57208	0.23911	6.5747	4.87526e-11	7.2013e-10	123.31	141.536	73.0568	375.331	277.454	346.428	AT3G04530	PPCK2	phosphoenolpyruvate carboxylase kinase 2	Encodes a second Arabidopsis phosphoenolpyruvate carboxylase kinase gene product with a different expression pattern from PPCK1. Expression of the gene is upregulated by exposure of the plant to light and is responsive to both phosphate (Pi) and phosphite (Phi) in shoots.
IB04G04040	Up	2.4359	0.370533	6.57405	4.89643e-11	7.22634e-10	15.4137	24.138	18.9407	89.2331	133.373	94.5654	AT4G14770	TCX2	TESMIN/TSO1-like CXC 2	Regulates fate transition and cell Divisions in the stomatal lineage.
IB13G12160	Up	1.5882	0.241697	6.57105	4.99625e-11	7.34835e-10	150.58	69.1224	152.427	374.411	368.965	377.325	AT3G48190	PIG1	pcd in male gametogenesis 1	Encodes a homolog of the human ATM gene, which is mutated in ataxia telangiectasia, a chromosome instability disorder. Suppresses leaf senescence triggered by DNA double-strand break through epigenetic control of senescence-associated genes. Characterization of mutants suggest a role homologous recombination for DNA damage repair in response to ionizing radiation as well as during meiosis. The pr…
IB02G01000	Up	1.1165	0.17016	6.56151	5.32647e-11	7.81055e-10	258.476	251.254	200.23	575.875	456.583	502.788	AT3G51790	G1	transmembrane protein G1P-related 1	Encodes a heme-binding protein located in the mitochondrial inner membrane that is involved in cytochrome c maturation.
IB11G15490	Up	3.66122	0.558177	6.55924	5.40822e-11	7.91689e-10	2.37134	3.29154	9.92129	82.7936	66.1996	57.1138	AT5G48570	ROF2		Encodes one of the 36 carboxylate clamp (CC)-tetratricopeptide repeat (TPR) proteins (Prasad 2010, Pubmed ID: 20856808) with potential to interact with Hsp90/Hsp70 as co-chaperones.
IB10G10580	Up	2.03488	0.310237	6.55911	5.41305e-11	7.92057e-10	54.5409	47.1788	22.5484	153.628	177.181	172.278	AT4G09740	GH9B14	glycosyl hydrolase 9B14	glycosyl hydrolase 9B14;(source:Araport11)
IB10G10240	Up	2.23118	0.340174	6.55894	5.41922e-11	7.92621e-10	26.0848	24.138	23.4503	128.79	127.532	88.9476	AT4G27950	CRF4	cytokinin response factor 4	Encodes a member of the ERF (ethylene response factor) subfamily B-5 of ERF/AP2 transcription factor family. The protein contains one AP2 domain. There are 7 members in this subfamily. CRF proteins relocalize to the nucleus in response to cytokinin.
IB14G23470	Up	2.76729	0.422265	6.55343	5.62302e-11	8.1998e-10	11.8567	25.2352	7.21549	105.792	100.273	91.7565	AT5G62020	HSFB2A	heat shock transcription factor B2A	member of Heat Stress Transcription Factor (Hsf) family The mRNA is cell-to-cell mobile.
IB07G21740	Up	2.90544	0.443927	6.54486	5.95524e-11	8.65846e-10	5.92836	12.069	13.529	91.0729	73.0143	75.8396	AT2G14960	GH3.1		encodes a protein similar to IAA-amido synthases. Lines carrying an insertion in this gene are hypersensitive to auxin.
IB09G00370	Up	1.35364	0.206843	6.54427	5.97873e-11	8.68894e-10	145.838	145.925	101.919	287.938	361.177	352.982	AT2G16780	NFC2	NUCLEOSOME/CHROMATIN ASSEMBLY FACTOR GROUP C 2	Encodes a WD-40 repeat protein similar to yeast MSI1.
IB13G05000	Up	1.61411	0.246881	6.53801	6.23413e-11	9.04317e-10	99.5964	74.6083	55.0181	215.263	247.275	234.073	AT5G51010			Rubredoxin-like superfamily protein;(source:Araport11)
IB01G30430	Up	2.35589	0.36037	6.53743	6.25856e-11	9.07252e-10	15.4137	18.6521	38.7832	137.989	128.505	113.291
IB06G17870	Up	1.99016	0.304444	6.53703	6.27511e-11	9.09267e-10	30.8274	30.7211	41.4891	153.628	143.108	115.164	AT5G02230			Haloacid dehalogenase-like hydrolase (HAD) superfamily protein;(source:Araport11)
IB13G11060	Up	1.08037	0.165277	6.53672	6.28832e-11	9.10027e-10	221.72	213.95	259.758	544.598	484.815	443.802	AT5G30510	RPS1	ribosomal protein S1	ribosomal protein S1;(source:Araport11)
IB10G17580	Up	1.14078	0.174781	6.52694	6.7127e-11	9.69395e-10	200.378	250.157	179.485	485.722	476.053	425.076	AT5G24800	BZO2H2	BASIC LEUCINE ZIPPER O2 HOMOLOG 2	Encodes bZIP protein BZO2H2.
IB01G20250	Up	1.75999	0.26972	6.52523	6.78958e-11	9.7926e-10	46.2412	51.5675	43.2929	177.546	141.161	158.233	AT1G77010			Pentatricopeptide repeat (PPR) superfamily protein;(source:Araport11)
IB04G14850	Up	1.23551	0.189399	6.52334	6.87596e-11	9.90052e-10	176.665	263.323	168.662	451.685	470.212	509.342	AT2G35470			ribosome maturation factor;(source:Araport11)
IB14G21670	Up	5.22058	0.802976	6.50154	7.95017e-11	1.13756e-09	0	2.19436	2.70581	92.9128	36.9939	62.7315
IB04G00520	Up	1.00861	0.155179	6.49964	8.05135e-11	1.15127e-09	364.001	453.136	540.26	827.016	964.762	945.654	AT3G25805			transmembrane protein;(source:Araport11)
IB02G33710	Up	1.83097	0.281762	6.49828	8.12449e-11	1.16056e-09	59.2836	38.4013	38.7832	149.948	179.128	153.552	AT4G00370	PHT4;4	anion transporter 2	Encodes an inorganic phosphate transporter (PHT4;4) that can transport ascorbate and is located in the chloroplast envelope membrane. It has been shown to play a role in the xanthophyll cycle during photosynthesis and may be required for tolerance to strong light stress.
IB01G09540	Up	1.12279	0.172883	6.49448	8.33205e-11	1.18773e-09	239.506	260.032	201.132	480.203	454.635	587.991	AT4G23060	IQD22	IQ-domain 22	Member of IQ67 (CaM binding) domain containing family.
IB03G04450	Up	2.05107	0.315834	6.49415	8.35046e-11	1.18986e-09	27.2704	28.5267	29.7639	129.71	116.823	108.61	AT2G30140	UGT87A2	UDP-glucosyl transferase 87A2	Encodes a putative glycosyltransferase. Regulates flowering time via FLOWERING LOCUS C.
IB13G15580	Up	1.34192	0.206645	6.49385	8.36728e-11	1.19077e-09	113.824	92.1632	119.056	251.141	298.872	275.27	AT1G64790	ILA	ILITYHIA	ILITHYIA (ILA) is a HEAT repeat protein involved in plant immunity. The gene is also involved in systemic acquired resistance induced by P. syringae expressing avrRps4. Loss-of-function mutants of ILA caused pleiotropic defects in the mutant plants. The mutant plants are smaller in size and the leaves are serrated and yellow to light green in color. Required for bacterium-triggered stomatal closu…
IB08G05340	Up	1.15475	0.177831	6.49356	8.3832e-11	1.19254e-09	149.395	171.16	161.447	356.932	330.024	386.688	AT5G39090			HXXXD-type acyl-transferase family protein;(source:Araport11)
IB01G24790	Up	2.45443	0.37814	6.49081	8.53786e-11	1.21354e-09	10.671	25.2352	21.6465	87.3932	110.982	119.845
IB01G02490	Up	2.75973	0.42541	6.48724	8.74239e-11	1.24209e-09	17.7851	4.38872	26.1561	124.19	104.167	103.928	AT4G27340			Met-10+ like family protein;(source:Araport11)
IB04G20030	Up	7.97037	1.22897	6.48539	8.8504e-11	1.25692e-09	0	0	0.901936	103.952	87.6171	92.6928	AT4G11650	OSM34	osmotin 34	osmotin-like protein
IB05G12670	Up	1.56463	0.241321	6.4836	8.956e-11	1.27086e-09	66.3976	55.9562	79.3704	187.665	206.387	205.048	AT5G01840	OFP1	ovate family protein 1	Encodes a member of the plant specific ovate protein family. Members of this family have been shown to bind to KNOX and BELL- like TALE class homeodomain proteins. This interaction may mediate relocalization of the TALE homeodomain from the nucleus to the cytoplasm. Functions as a transcriptional repressor that suppresses cell elongation. May also directly affect microtubule organization via inte…
IB14G11420	Up	1.27851	0.198207	6.45037	1.11578e-10	1.56708e-09	239.506	211.756	135.29	482.963	461.45	471.891	AT5G40990	GLIP1	GDSL lipase 1	Component of plant resistance. Contains lipase signature motif and GDSL domain. Directly interferes with the fungal infection process by acting on fungal cell walls through its action as a antimicrobial compound. Critical component for both local and systemic resistance responses in the incompatible interaction with Alternaria brassicicola in the ethylene-dependent pathway.
IB02G25530	Up	1.3191	0.204532	6.44936	1.12324e-10	1.57627e-09	106.71	95.4547	111.84	272.299	239.487	272.461	AT1G27460	NPGR1	no pollen germination related 1	encodes a calmodulin-binding protein that is expressed in pollen, suspension culture cells, flowers, and fruits. The mRNA is cell-to-cell mobile.
IB03G00350	Up	1.61728	0.250816	6.44808	1.13274e-10	1.58764e-09	141.095	61.4421	139.8	342.213	339.76	369.835	AT3G16850			Pectin lyase-like superfamily protein;(source:Araport11)
IB11G24920	Up	1.16826	0.181237	6.44602	1.14826e-10	1.60808e-09	151.766	133.856	151.525	343.133	322.236	317.403	AT2G20830			folic acid binding / transferase;(source:Araport11)
IB07G06710	Up	1.63895	0.254361	6.44339	1.16832e-10	1.63417e-09	87.7397	82.2886	48.7045	206.064	221.963	248.117	AT3G24520	HSFC1	heat shock transcription factor C1	member of Heat Stress Transcription Factor (Hsf) family
IB01G33950	Up	2.18689	0.339545	6.44064	1.18972e-10	1.66343e-09	26.0848	35.1098	26.1561	113.151	104.167	179.768
IB09G00800	Up	2.15313	0.334404	6.43873	1.20479e-10	1.68312e-09	36.7558	16.4577	45.0968	158.228	129.479	152.615	AT4G34660			SH3 domain-containing protein;(source:Araport11)
IB07G12200	Up	1.43889	0.223545	6.43667	1.22124e-10	1.70472e-09	85.3683	75.7055	85.6839	196.865	239.487	233.136	AT1G69210			Uncharacterized protein family UPF0090;(source:Araport11)
IB01G09430	Up	1.23673	0.192338	6.42998	1.27617e-10	1.77849e-09	157.694	192.007	126.271	379.011	384.542	354.854	AT5G49610			F-box family protein;(source:Araport11)
IB01G33880	Up	1.21105	0.188348	6.42987	1.2771e-10	1.77907e-09	158.88	153.605	171.368	310.016	383.568	427.885	AT2G35450			catalytic/ hydrolase;(source:Araport11)
IB07G11240	Up	1.78027	0.276971	6.42765	1.29595e-10	1.80386e-09	42.6842	38.4013	52.3123	162.827	137.267	160.106	AT4G31940	CYP82C4	cytochrome P450, family 82, subfamily C, polypeptide 4	The gene encodes a cytochrome P450 enzyme, CYP82C. It is involved in the early Fe deficiency response.CYP82C4 hydroxylates fraxetin to generate sideretin (5-hydroxyfraxetin). Fraxetin and sideretin are catecholic coumarins secreted into the rhizosphere under conditions of low iron availability and help mobilize this nutrient from insoluble iron(III) pools in the soil.The mRNA is cell-to-cell mobi…
IB06G05800	Up	1.14626	0.178571	6.41908	1.37097e-10	1.90441e-09	266.776	176.646	202.034	455.365	474.106	496.234
IB08G00770	Up	2.07452	0.323242	6.41784	1.38222e-10	1.91848e-09	30.8274	30.7211	21.6465	116.831	116.823	114.228	AT1G23740	AOR	alkenal/one oxidoreductase	AOR is an alkenal/one oxidoreductase that acts on compounds with unsaturated alpha,beta-carbonyls. The activity of this enzyme with a number of substrates, including acrolein and 3-buten-2-one, was demonstrated in vitro using a truncated form of the protein that lacked approximately 80 of the first amino acids. This protein appears to localize to the chloroplast where it likely helps to maintain …
IB13G22450	Up	6.95141	1.08592	6.40142	1.5394e-10	2.12889e-09	2.37134	0	0	85.5534	68.1466	107.673	AT5G33370			GDSL-motif esterase/acyltransferase/lipase. Enzyme group with broad substrate specificity that may catalyze acyltransfer or hydrolase reactions with lipid and non-lipid substrates. Mutants are defective in cuticle formation with reduced sepal cuticle ridge formation.
IB07G04170	Up	2.45699	0.383935	6.39949	1.55901e-10	2.15514e-09	11.8567	21.9436	18.0387	96.5925	80.8025	108.61	AT5G33370			GDSL-motif esterase/acyltransferase/lipase. Enzyme group with broad substrate specificity that may catalyze acyltransfer or hydrolase reactions with lipid and non-lipid substrates. Mutants are defective in cuticle formation with reduced sepal cuticle ridge formation.
IB15G04850	Up	3.40993	0.533061	6.39688	1.58586e-10	2.1896e-09	9.48537	4.38872	4.50968	54.2758	67.1731	70.2218	AT1G59740	NPF4.3	NRT1/ PTR family 4.3	Major facilitator superfamily protein;(source:Araport11)
IB15G03990	Up	5.96582	0.933139	6.39328	1.62363e-10	2.23995e-09	1.18567	2.19436	0	83.7135	54.5173	59.9226	AT2G22920	SCPL12	serine carboxypeptidase-like 12	serine carboxypeptidase-like 12;(source:Araport11)
IB15G10320	Up	1.74961	0.273773	6.39074	1.65084e-10	2.27474e-09	61.6549	37.3042	77.5665	184.906	197.625	214.411	AT1G67300			Major facilitator superfamily protein;(source:Araport11)
IB06G25390	Up	1.15714	0.181111	6.38909	1.66878e-10	2.29852e-09	244.248	246.866	169.564	532.639	447.821	487.808	AT2G36310	URH1	uridine-ribohydrolase 1	Encodes a cytoplasmic nucleoside hydrolase. It has the highest levels of activity with uridine followed by xanthosine. It shows little activity with inosine and none with cytidine. Mutant analyses indicate that it plays a role in purine and pyrimidine catabolism.
IB14G25110	Up	2.62573	0.411107	6.38699	1.69188e-10	2.32941e-09	11.8567	13.1662	13.529	77.274	81.776	79.5847	AT1G11600	CYP77B1	cytochrome P450, family 77, subfamily B, polypeptide 1	member of CYP77B
IB05G12270	Up	1.07875	0.16898	6.38389	1.72641e-10	2.37408e-09	313.017	264.421	228.19	603.473	488.709	604.844	AT3G53900	UPP	uracil phosphoribosyltransferase	Encodes UPP, a plastidial uracil phosphoribosyltransferase (UPRT) involved in uracil salvage. Loss-of-function mutation causes dramatic growth retardation, a pale-green to albino phenotype, abnormal root morphology and chloroplastic disorders.
IB13G18080	Up	1.8857	0.295488	6.38164	1.75202e-10	2.40737e-09	84.1826	32.9154	48.7045	212.504	183.022	213.474	AT4G03520	TRXm2	thioredoxin m2	Encodes a redox activated co-chaperone, chloroplast localized thioredoxin, similar to prokaryotic types.
IB11G14060	Up	1.14763	0.179874	6.38017	1.7689e-10	2.42863e-09	266.776	310.502	433.831	665.108	851.833	730.307	AT3G46100	HRS1	Histidyl-tRNA synthetase 1	histidyl-tRNA synthetase
IB04G18330	Up	1.05526	0.165465	6.37753	1.79965e-10	2.46788e-09	321.317	334.64	241.719	550.117	668.811	642.296	AT5G62350			Plant invertase/pectin methylesterase inhibitor superfamily protein;(source:Araport11)
IB14G28930	Up	3.64746	0.572282	6.37354	1.84708e-10	2.52786e-09	10.671	8.77745	0	83.7135	55.4908	93.6291	AT1G49620	KRP7	KIP-RELATED PROTEIN 7	Kip-related protein (KRP) gene, encodes CDK (cyclin-dependent kinase) inhibitor (CKI), negative regulator of cell division. A member of seven KRP genes found in Arabidopsis thaliana. Differential expression patterns for distinct KRPs were revealed by in situ hybridization. Binds to D type cyclins and may inhibit cell cycle.
IB05G03340	Up	1.01476	0.159267	6.37146	1.87239e-10	2.56045e-09	314.203	359.875	258.856	646.71	576.326	658.213	AT5G66330			Leucine-rich repeat (LRR) family protein;(source:Araport11)
IB07G28360	Up	1.17616	0.184609	6.37112	1.87651e-10	2.56506e-09	149.395	223.825	171.368	423.167	409.853	397.924	AT5G65380			MATE efflux family protein;(source:Araport11)
IB01G10260	Up	1.05032	0.164915	6.36888	1.90416e-10	2.59974e-09	263.219	209.562	220.974	515.16	437.112	482.19	AT4G37250			Leucine-rich repeat protein kinase family protein;(source:Araport11)
IB05G06830	Up	1.48773	0.2336	6.36872	1.9061e-10	2.60032e-09	69.9546	69.1224	71.2529	210.664	201.519	177.895	AT5G15350	ENODL17	early nodulin-like protein 17	early nodulin-like protein 17;(source:Araport11)
IB03G06670	Up	1.08546	0.170559	6.36415	1.96371e-10	2.67572e-09	297.603	302.822	213.759	603.473	602.611	516.833	AT1G08010	GATA11	GATA transcription factor 11	Encodes a member of the GATA factor family of zinc finger transcription factors.
IB06G18630	Up	1.84097	0.289366	6.36206	1.99064e-10	2.71025e-09	47.4268	57.0534	34.2736	182.146	180.102	132.017	AT2G24580			FAD-dependent oxidoreductase family protein;(source:Araport11)
IB14G27380	Up	1.21325	0.190707	6.36185	1.99338e-10	2.71291e-09	128.052	142.634	145.212	323.815	358.257	283.696	AT3G21175	ZML1	ZIM-like 1	member of a novel family of plant-specific GATA-type transcription factors.
IB06G01310	Up	1.79411	0.282058	6.36081	2.00699e-10	2.73035e-09	40.3128	37.3042	43.2929	150.868	134.346	134.826
IB02G23190	Up	2.17849	0.34322	6.34722	2.1924e-10	2.97417e-09	40.3128	29.6239	18.0387	160.068	119.743	113.291	AT4G15780	VAMP724	vesicle-associated membrane protein 724	member of VAMP72 Gene Family
IB07G30360	Up	1.67005	0.263145	6.34651	2.20252e-10	2.98451e-09	41.4985	63.6365	59.5278	162.827	171.34	191.94	AT3G29180			DUF1336 family protein (DUF1336);(source:Araport11)
IB05G05890	Up	1.05462	0.166405	6.33766	2.33282e-10	3.15359e-09	339.102	264.421	245.327	617.272	621.108	520.578	AT2G23520			Pyridoxal phosphate (PLP)-dependent transferases superfamily protein;(source:Araport11)
IB01G20370	Up	2.56467	0.404716	6.33696	2.34343e-10	3.16668e-09	18.9707	8.77745	18.9407	78.1939	89.5642	109.546	AT2G23610	MES3	methyl esterase 3	Encodes a protein shown to have carboxylesterase activity, methyl IAA esterase activity, and methyl jasmonate esterase activity in vitro. This protein does not act on methyl salicylate, MeGA4, or MEGA9 in vitro.
IB02G29400	Up	1.78922	0.282426	6.33518	2.37058e-10	3.20085e-09	45.0555	44.9844	86.5858	222.623	215.149	178.832	AT3G54470			encodes the bi-functional orotate phosphoribosyltransferase/orotidine-5'-phosphate decarboxylase catalyzing the fifth and sixth step in the de novo pyrimidine ribonucleotide biosynthesis
IB02G18150	Up	2.60532	0.411436	6.33225	2.41608e-10	3.26099e-09	13.0424	9.87463	26.1561	77.274	109.035	117.973	AT1G70680			Caleosin-related family protein;(source:Araport11)
IB13G16990	Up	2.46963	0.39058	6.32299	2.56555e-10	3.45729e-09	29.6418	15.3605	12.6271	126.95	100.273	87.0751	AT3G14580			Pentatricopeptide repeat (PPR) superfamily protein;(source:Araport11)
IB07G05050	Up	1.02945	0.162829	6.32231	2.57685e-10	3.46978e-09	202.75	209.562	191.21	402.009	397.198	431.63	AT5G20510	AL5	alfin-like 5	Encodes a member of the Alfin1-like family of nuclear-localized PHD (plant homeodomain) domain containing proteins. All AL proteins except AL3 bind to di- or trimethylated histone H3 (H3K4me3/2). Members of this family include: AT5G05610 (AL1), AT3G11200 (AL2), AT3G42790 (AL3), AT5G26210 (AL4), AT5G20510 (AL5), AT2G02470 (AL6), AT1G14510 (AL7).
IB13G12130	Up	2.36245	0.373894	6.31851	2.64098e-10	3.54499e-09	21.3421	10.9718	33.3716	111.311	117.796	113.291	AT3G48190	PIG1	pcd in male gametogenesis 1	Encodes a homolog of the human ATM gene, which is mutated in ataxia telangiectasia, a chromosome instability disorder. Suppresses leaf senescence triggered by DNA double-strand break through epigenetic control of senescence-associated genes. Characterization of mutants suggest a role homologous recombination for DNA damage repair in response to ionizing radiation as well as during meiosis. The pr…
IB09G11110	Up	1.05293	0.166689	6.31669	2.67216e-10	3.58264e-09	257.291	339.029	233.601	592.434	551.988	574.883	AT3G61460	BRH1	brassinosteroid-responsive RING-H2	Encodes a novel ring finger protein and forms an N-terminal hydrophobic domain and a C-terminal RING-H2 signature. Expression is down regulated by brassinolide.
IB11G10310	Up	1.51571	0.239999	6.31548	2.69318e-10	3.6094e-09	72.3259	93.2604	144.31	308.176	275.507	308.976	AT1G64790	ILA	ILITYHIA	ILITHYIA (ILA) is a HEAT repeat protein involved in plant immunity. The gene is also involved in systemic acquired resistance induced by P. syringae expressing avrRps4. Loss-of-function mutants of ILA caused pleiotropic defects in the mutant plants. The mutant plants are smaller in size and the leaves are serrated and yellow to light green in color. Required for bacterium-triggered stomatal closu…
IB05G01540	Up	2.68161	0.424858	6.31177	2.75855e-10	3.69269e-09	14.2281	15.3605	9.01936	73.5943	73.0143	98.3106	AT2G22600			RNA-binding KH domain-containing protein;(source:Araport11)
IB08G20790	Up	1.55853	0.246983	6.31025	2.78578e-10	3.72768e-09	128.052	156.897	67.6452	353.253	335.866	343.619	AT3G01680	SEOR1	Sieve-Element-Occlusion-Related 1	Encodes a protein localized to phloem filaments that is required for phloem filament formation. The mRNA is cell-to-cell mobile.
IB03G05020	Up	1.04699	0.165958	6.30878	2.81237e-10	3.76179e-09	269.147	300.628	219.17	574.955	489.682	561.775	AT5G58900			R-R-type MYB protein
IB05G23640	Up	3.32069	0.526457	6.30762	2.83366e-10	3.78879e-09	11.8567	4.38872	4.50968	55.1957	82.7495	64.6041
IB02G15210	Up	1.11009	0.176187	6.30061	2.96481e-10	3.95951e-09	190.893	244.671	192.112	507.801	405.959	440.057	AT2G15000			caspase-6 protein;(source:Araport11)
IB09G04080	Up	1.24597	0.197966	6.29385	3.09681e-10	4.13257e-09	138.724	150.314	106.428	320.135	298.872	315.53	AT3G02870	VTC4		Encodes a L-galactose-1-phosphate phosphatase, involved in ascorbate biosynthesis.
IB07G29490	Up	1.99892	0.317658	6.29269	3.12012e-10	4.16206e-09	50.9839	58.1506	21.6465	174.786	158.684	183.513	AT5G66590			CAP (Cysteine-rich secretory proteins, Antigen 5, and Pathogenesis-related 1 protein) superfamily protein;(source:Araport11)
IB03G00040	Up	2.43033	0.38632	6.29096	3.15502e-10	4.20535e-09	29.6418	17.5549	11.7252	122.351	94.4318	95.5017	AT4G02750			Tetratricopeptide repeat (TPR)-like superfamily protein;(source:Araport11)
IB02G29900	Up	1.01205	0.160875	6.29089	3.15657e-10	4.20578e-09	246.62	263.323	210.151	455.365	485.788	508.406	AT5G13730	SIGD		Encodes sigma 4 factor, involved in regulating the activity of the plastid-encoded RNA polymerase PEP. Regulates the overall quantity of NDH complexes and thus influences NDH activity.
IB05G04630	Up	2.76621	0.439755	6.29035	3.16759e-10	4.21882e-09	3.55701	31.8182	16.2348	109.472	109.035	134.826	AT3G17980	C2	C2 domain	Calcium-dependent lipid-binding (CaLB domain) family protein;(source:Araport11)
IB07G03990	Up	1.01117	0.160823	6.28751	3.2259e-10	4.29148e-09	412.614	285.267	330.109	714.785	625.002	729.371	AT3G04760			Pentatricopeptide repeat (PPR-like) superfamily protein;(source:Araport11)
IB05G14980	Up	1.02499	0.163142	6.28282	3.32493e-10	4.41465e-09	235.949	236.991	244.425	514.24	529.597	416.649	AT5G01840	OFP1	ovate family protein 1	Encodes a member of the plant specific ovate protein family. Members of this family have been shown to bind to KNOX and BELL- like TALE class homeodomain proteins. This interaction may mediate relocalization of the TALE homeodomain from the nucleus to the cytoplasm. Functions as a transcriptional repressor that suppresses cell elongation. May also directly affect microtubule organization via inte…
IB11G36340	Up	1.67459	0.266577	6.28185	3.3457e-10	4.43903e-09	73.5116	98.7463	47.8026	258.5	243.381	196.621	AT5G49920			Octicosapeptide/Phox/Bem1p family protein;(source:Araport11)
IB11G23380	Up	1.02828	0.163842	6.27601	3.47373e-10	4.59974e-09	201.564	210.659	199.328	396.489	399.145	451.292	AT2G25730			zinc finger FYVE domain protein;(source:Araport11)
IB01G11400	Up	1.50818	0.240553	6.26965	3.61858e-10	4.77677e-09	65.2119	58.1506	78.4684	184.906	197.625	193.812	AT5G16020	GEX3	gamete-expressed 3	Encodes GEX3, a plasma membrane localized protein expressed in the male gametophyte. Required for micropylar pollen tube guidance. Also plays a role during early embryogenesis.
IB03G07260	Up	1.01168	0.161391	6.26849	3.64566e-10	4.81067e-09	265.59	283.073	229.092	549.197	553.935	462.528	AT2G28070	ABCG3	ATP-binding cassette G3	ABC-2 type transporter family protein;(source:Araport11)
IB13G05590	Up	3.19859	0.510586	6.26456	3.73891e-10	4.93181e-09	14.2281	7.68027	3.60774	69.9146	56.4644	101.119	AT2G28620			Mutants have radially swollen roots but do not exhibit defects in abundance or orientation of cortical microtubules, nor are microfibrils reduced. Cellulose synthesis is also unchanged with respect to wild type. There is a disruption in the normal pattern of cell wall placement.
IB12G24460	Up	1.27115	0.202964	6.26291	3.77857e-10	4.97647e-09	212.235	128.37	192.112	386.37	404.012	495.298	AT5G40160	EMB506	embryo defective 506	Encodes ankyrin repeat protein EMB506. Mutations in this locus result in embryo lethality.
IB14G28950	Up	1.63808	0.261569	6.26251	3.78828e-10	4.98352e-09	49.7982	66.928	62.2336	218.023	150.896	189.131	AT1G47480			alpha/beta-Hydrolases superfamily protein;(source:Araport11)
IB14G23190	Up	1.0219	0.163217	6.261	3.82527e-10	5.03024e-09	282.19	238.088	211.955	477.443	486.762	518.705	AT4G28500	SND2	SECONDARY WALL-ASSOCIATED NAC DOMAIN PROTEIN 2	NAC domain containing protein 73;(source:Araport11)
IB07G02720	Up	1.0968	0.175209	6.25999	3.85013e-10	5.05905e-09	464.783	333.543	592.572	996.283	919.006	1064.56	AT5G64580	EMB3144	EMBRYO DEFECTIVE 3144	Strong interaction with TIC inner envelope protein translocon which consists of Tic20/Tic56/Tic100/Tic214(Ycf1)(DOI:10.1105/tpc.18.00357).
IB12G05890	Up	3.55636	0.568296	6.25793	3.90111e-10	5.12408e-09	3.55701	7.68027	3.60774	59.7954	57.4379	56.1775	AT5G51970			Encodes a putative sorbitol dehydrogenase that can be thiolated in vitro.
IB01G22650	Up	1.30124	0.20816	6.25115	4.07431e-10	5.34134e-09	133.981	132.759	97.4091	298.057	330.998	264.97
IB11G36600	Up	4.24069	0.678792	6.2474	4.17346e-10	5.45879e-09	4.74268	2.19436	1.80387	60.7153	57.4379	42.1331	AT1G71190	SAG18	senescence associated gene 18	Senescence associated gene (SAG). Expression induced by ozone. Encodes a plant-specific protein of unknown function. Based on a personal communication from David Meinke (08/21/2007), this gene is not allelic to TTN4, even though this has been stated previously in a publication.
IB14G19970	Up	1.68268	0.269402	6.24599	4.21133e-10	5.50622e-09	47.4268	73.5111	44.1949	183.986	171.34	173.214	AT2G38370			weak chloroplast movement under blue light protein (DUF827);(source:Araport11)
IB02G00520	Up	2.22883	0.35792	6.22717	4.74924e-10	6.18358e-09	33.1988	24.138	18.0387	117.751	87.6171	144.189	AT4G21065			Tetratricopeptide repeat (TPR)-like superfamily protein;(source:Araport11)
IB04G07240	Up	2.12469	0.34123	6.22657	4.76769e-10	6.20525e-09	37.9415	18.6521	42.391	114.991	132.399	186.322	AT5G13230			Tetratricopeptide repeat (TPR)-like superfamily protein;(source:Araport11)
IB11G21070	Up	1.15875	0.186285	6.22031	4.9617e-10	6.44306e-09	215.792	265.518	376.107	691.786	617.214	612.334	AT2G34160			Alba DNA/RNA-binding protein;(source:Araport11)
IB15G03380	Up	1.39532	0.22432	6.2202	4.96508e-10	6.44501e-09	111.453	114.107	74.8607	256.66	287.189	242.499	AT1G58340	ZRZ	ZRIZI	Encodes a plant MATE (multidrug and toxic compound extrusion) transporter that is localized to the Golgi complex and small organelles and is involved in determining the rate of organ initiation. It is also involved in iron homeostasis when plants are under osmotic stress.
IB02G03790	Up	1.29089	0.207592	6.21841	5.02228e-10	6.5094e-09	97.225	131.662	133.487	330.254	295.951	263.098
IB03G21700	Up	1.56749	0.252773	6.20119	5.60381e-10	7.22215e-09	85.3683	50.4703	64.0374	208.824	187.89	193.812	AT5G08780			winged-helix DNA-binding transcription factor family protein;(source:Araport11)
IB11G28560	Up	1.01694	0.164068	6.19827	5.70862e-10	7.34894e-09	257.291	200.784	217.367	436.046	471.185	457.846	AT4G20320			Cytidine triphosphate synthase.
IB10G15390	Up	2.92659	0.472278	6.19675	5.76407e-10	7.41753e-09	7.11403	5.48591	16.2348	80.0338	70.0937	74.9033
IB01G09440	Up	1.57558	0.254459	6.19187	5.94558e-10	7.63677e-09	71.1403	64.7337	48.7045	190.425	164.525	191.94	AT5G49610			F-box family protein;(source:Araport11)
IB10G11840	Up	1.79226	0.289555	6.18971	6.02766e-10	7.7335e-09	64.0262	38.4013	36.9794	144.429	159.658	175.086
IB07G04880	Up	1.18253	0.19105	6.18962	6.031e-10	7.73489e-09	462.412	386.208	767.547	1218.91	1215.93	1241.52	AT1G77550			tubulin-tyrosine ligase;(source:Araport11)
IB13G27230	Up	1.01628	0.164307	6.18527	6.1996e-10	7.92739e-09	194.45	221.631	250.738	465.484	442.953	443.802	AT5G50850	MAB1	MACCI-BOU	Transketolase family protein;(source:Araport11)
IB10G19400	Up	1.19378	0.193196	6.1791	6.44665e-10	8.21875e-09	139.909	137.148	119.056	298.057	330.998	275.27	AT1G69870	NRT1.7	nitrate transporter 1.7	Encodes a low affinity nitrate transporter NRT1.7. Expressed in phloem. Responsible for source-to-sink remobilization of nitrate. The mRNA is cell-to-cell mobile.
IB09G23710	Up	6.78692	1.099	6.17553	6.59407e-10	8.39733e-09	0	0	1.80387	65.3149	73.0143	90.8202	AT1G28600			GDSL-motif esterase/acyltransferase/lipase. Enzyme group with broad substrate specificity that may catalyze acyltransfer or hydrolase reactions with lipid and non-lipid substrates.
IB07G23580	Up	1.64201	0.26636	6.16462	7.06512e-10	8.96057e-09	55.7265	60.345	42.391	173.867	170.367	147.934	AT4G36740	HB40	homeobox protein 40	Encodes a homeodomain leucine zipper class I (HD-Zip I) protein.
IB01G05460	Up	1.29932	0.210845	6.16244	7.16321e-10	9.0749e-09	115.01	111.912	113.644	337.614	252.143	248.117	AT1G15960	NRAMP6	NRAMP metal ion transporter 6	member of Nramp2 family
IB09G06510	Up	3.0022	0.487798	6.1546	7.52658e-10	9.51765e-09	4.74268	9.87463	9.92129	58.8754	74.9613	65.5404	AT5G39390			Leucine-rich repeat protein kinase family protein;(source:Araport11)
IB07G04930	Up	1.08505	0.176374	6.152	7.65102e-10	9.66431e-09	256.105	200.784	183.093	425.927	436.139	491.553	AT5G12040			Nitrilase/cyanide hydratase and apolipoprotein N-acyltransferase family protein;(source:Araport11)
IB04G21820	Up	3.21701	0.523432	6.146	7.94633e-10	1.00041e-08	14.2281	10.9718	0.901936	78.1939	75.9348	79.5847	AT1G78340	GSTU22	glutathione S-transferase TAU 22	Encodes glutathione transferase belonging to the tau class of GSTs. Naming convention according to Wagner et al. (2002).
IB13G05460	Up	1.18895	0.193712	6.13771	8.37193e-10	1.05168e-08	142.281	142.634	119.056	316.455	329.051	273.397	AT3G18050			GPI-anchored protein;(source:Araport11)
IB01G17580	Up	3.33066	0.542736	6.1368	8.42004e-10	1.05733e-08	9.48537	3.29154	5.41162	65.3149	51.5967	63.6678
IB01G02110	Up	1.57178	0.25613	6.13667	8.42695e-10	1.05781e-08	59.2836	61.4421	55.92	158.228	206.387	160.106	AT5G36110	CYP716A1	cytochrome P450, family 716, subfamily A, polypeptide 1	Encodes a member of the CYP716A subfamily of cytochrome P450 monooxygenases with triterpene oxidizing activity catalyzing C-28 hydroxylation of alpha-amyrin, beta-amyrin, and lupeol, producing uvaol, erythrodiol, and betulin, respectively. Additionally, it shows carboxylation activity for the C-28 position of alpha- and beta-amyrin.
IB05G09190	Up	1.04801	0.17144	6.11299	9.77788e-10	1.2167e-08	176.665	229.311	190.308	392.81	428.35	411.968	AT5G49550	BLOS2	BLOC subunit 2	Putative homolog of mammalian BLOC-1 Subunit 2. Protein - protein interaction with BLOS1.
IB13G06240	Up	1.06231	0.174201	6.0982	1.07271e-09	1.3272e-08	228.835	202.978	220.974	538.158	408.88	415.713	AT5G13980			Glycosyl hydrolase family 38 protein;(source:Araport11)
IB05G21890	Up	1.87316	0.307344	6.09467	1.09664e-09	1.35475e-08	39.1271	26.3323	44.1949	119.591	152.843	131.081	AT5G04520			3-oxoacyl-acyl-carrier synthase-like protein (Protein of unknown function DUF455);(source:Araport11)
IB07G30660	Up	1.14829	0.188548	6.09015	1.12802e-09	1.39201e-08	533.552	447.65	275.09	893.251	976.444	907.266	AT3G28860	PGP19	P-GLYCOPROTEIN 19	Encodes a member of the ATP-binding cassette (ABC) transporter family that is involved in auxin transport and is involved in postembryonic organ separation. Also known as AtMDR11 and PGP19. Possibly regulates auxin-dependent responses by influencing basipetal auxin transport in the root. Acts upstream of phyA in regulating hypocotyl elongation and gravitropic response. Exerts nonredundant, partia…
IB10G02370	Up	2.08691	0.343267	6.07955	1.20519e-09	1.48457e-08	52.1695	53.7619	16.2348	162.827	183.022	166.66	AT1G32090			early-responsive to dehydration stress protein (ERD4);(source:Araport11)
IB04G21390	Up	2.02122	0.332488	6.07909	1.20864e-09	1.48774e-08	26.0848	20.8464	40.5871	125.11	118.77	115.164	AT1G08070	OTP82	ORGANELLE TRANSCRIPT PROCESSING 82	Encodes a chloroplast RNA editing factor.
IB05G26460	Up	1.24347	0.204634	6.07655	1.22792e-09	1.5104e-08	109.082	115.204	118.154	245.621	311.528	254.671	AT4G16800			3-methylglutaconyl-CoA hydratase localized to mitochondria. Knockout displays accelerated senescence when subjected to extended dark conditions;knockout senescing leaves and knockout seeds accumulate leu, ile, and val.
IB07G22550	Up	2.25825	0.371839	6.07319	1.25394e-09	1.53963e-08	41.4985	15.3605	22.5484	113.151	161.605	102.056	AT3G53440			Homeodomain-like superfamily protein;(source:Araport11)
IB08G00760	Up	1.63626	0.269901	6.06244	1.34068e-09	1.63909e-08	49.7982	63.6365	52.3123	209.744	145.055	160.106	AT4G00550	DGD2	digalactosyl diacylglycerol deficient 2	encodes a UDP-galactose-dependent digalactosyldiacylglycerol(DGDG) synthase. Located in chloroplast outer membrane.
IB11G20440	Up	4.06358	0.670916	6.05676	1.38895e-09	1.69387e-08	7.11403	3.29154	0	54.2758	52.5703	56.1775
IB02G10790	Up	1.45018	0.239492	6.05526	1.40195e-09	1.7073e-08	67.5833	83.3858	85.6839	177.546	220.016	250.926	AT3G62890			Pentatricopeptide repeat (PPR) superfamily protein;(source:Araport11)
IB09G22340	Up	1.12681	0.186202	6.05153	1.4348e-09	1.74544e-08	141.095	162.383	133.487	298.977	336.839	317.403	AT1G17020	SRG1	senescence-related gene 1	Encodes a novel member of the Fe(II)/ascorbate oxidase gene family; senescence-related gene.
IB12G03700	Up	1.49386	0.247503	6.03574	1.58236e-09	1.91544e-08	77.0686	64.7337	118.154	268.619	220.99	247.181	AT2G03780			Translin family protein;(source:Araport11)
IB04G04010	Up	2.04137	0.338347	6.03336	1.60581e-09	1.94039e-08	35.5701	23.0408	23.4503	98.4324	130.452	106.737	AT3G51895	SULTR3;1	sulfate transporter 3;1	Encodes a chloroplast-localized sulfate transporter.
IB02G10050	Up	4.91977	0.815843	6.0303	1.6366e-09	1.97551e-08	0	5.48591	0	62.5552	39.9145	58.05	AT3G23600			alpha/beta-Hydrolases superfamily protein;(source:Araport11)
IB05G11120	Up	2.08877	0.346849	6.02214	1.72123e-09	2.07037e-08	18.9707	35.1098	33.3716	114.071	98.3259	161.978
IB01G23720	Up	1.94534	0.323366	6.01591	1.78879e-09	2.14563e-08	24.8991	65.8309	34.2736	158.228	175.234	147.934	AT5G04780			Pentatricopeptide repeat (PPR) superfamily protein;(source:Araport11)
IB05G15310	Up	2.70072	0.448929	6.01591	1.78881e-09	2.14563e-08	7.11403	10.9718	14.431	72.6744	65.2261	76.7759
IB11G12600	Up	1.29939	0.216243	6.00892	1.86763e-09	2.23236e-08	110.267	118.496	81.1742	257.58	247.275	254.671	AT5G15290	CASP5	Casparian strip membrane domain protein 5	Uncharacterized protein family (UPF0497);(source:Araport11)
IB02G01260	Up	1.59689	0.265913	6.00533	1.90948e-09	2.27921e-08	60.4692	85.5801	48.7045	186.746	174.261	225.646	AT1G74630			Tetratricopeptide repeat (TPR)-like superfamily protein;(source:Araport11)
IB13G26610	Up	1.49007	0.248124	6.00535	1.90919e-09	2.27921e-08	68.7689	89.9688	60.4297	179.386	199.572	235.009	AT1G45688			CC1 is a plant specific gene that interacts with with the cellulose synthase complex and microtubules. It appears to play a role in localizing CESA to the membrane, microtuble dynamics , particularly during salt stress.
IB11G09700	Up	1.11183	0.185198	6.00349	1.93125e-09	2.30359e-08	170.737	181.035	155.133	385.45	307.633	400.733	AT5G48970			Encodes a mitochondrial thiamin diphosphate carrier.
IB13G17450	Up	2.32507	0.387322	6.00294	1.93782e-09	2.31062e-08	13.0424	26.3323	16.2348	78.1939	101.246	99.2468	AT3G12770	MEF22	mitochondrial editing factor 22	Encodes a pentatricopeptide repeat protein (PPR) protein involved in mitochondrial mRNA editing.
IB02G32200	Up	2.21972	0.369803	6.00245	1.94365e-09	2.31676e-08	32.0131	14.2634	24.3523	126.95	117.796	83.3299	AT3G60670			PLATZ transcription factor family protein;(source:Araport11)
IB04G00480	Up	1.11552	0.18594	5.99939	1.98058e-09	2.35914e-08	226.463	256.74	165.956	500.441	418.615	483.126	AT1G25510			Eukaryotic aspartyl protease family protein;(source:Araport11)
IB12G13530	Up	1.5801	0.263381	5.9993	1.98174e-09	2.3597e-08	77.0686	42.7901	78.4684	207.904	184.969	201.303	AT5G44030	NWS2		Encodes a cellulose synthase involved in secondary cell wall biosynthesis. Confers resistance towards bacterial and fungal pathogens, independent of salicylic acid, ethylene and jasmonate signaling. The mRNA is cell-to-cell mobile.
IB06G22160	Up	7.76334	1.29433	5.99794	1.99831e-09	2.37839e-08	0	0	0	31.2776	40.888	54.3049	AT3G02885	GASA5	GAST1 protein homolog 5	GASA5, is involved in the regulation of seedling thermotolerance.
IB15G03520	Up	1.06699	0.177952	5.99594	2.02316e-09	2.40651e-08	253.734	171.16	220.974	432.367	480.921	439.12	AT1G58370	RXF12		Encodes a protein with xylanase activity.
IB04G08590	Up	3.32341	0.554889	5.98933	2.10714e-09	2.50191e-08	3.55701	6.58309	6.31355	56.1157	48.6762	61.7952
IB01G12760	Up	3.00144	0.501583	5.98394	2.17809e-09	2.58006e-08	8.2997	4.38872	14.431	102.112	60.3585	58.9863	AT2G18280	TLP2	tubby like protein 2	Member of TLP family The mRNA is cell-to-cell mobile.
IB05G20280	Up	1.3671	0.228715	5.97734	2.26813e-09	2.68208e-08	79.44	80.0942	106.428	260.34	215.149	213.474	AT4G29270			HAD superfamily, subfamily IIIB acid phosphatase;(source:Araport11)
IB02G30920	Up	1.13348	0.189835	5.97086	2.36011e-09	2.78604e-08	218.163	345.612	229.092	552.877	518.888	666.639	AT5G17630			Phosphate translocator family member which resides in the plastid inner envelope membrane. Retrieves excessive pentose phosphates from the extra-plastidial space and makes them available to the plastids.
IB02G32060	Up	1.16026	0.194374	5.9692	2.38424e-09	2.81258e-08	129.238	148.119	133.487	334.854	319.316	264.034
IB01G10490	Up	1.6922	0.283633	5.96616	2.42897e-09	2.86338e-08	71.1403	73.5111	35.1755	204.224	173.287	198.494	AT4G36945			PLC-like phosphodiesterases superfamily protein;(source:Araport11)
IB02G09240	Up	2.31041	0.387261	5.96604	2.43084e-09	2.8646e-08	29.6418	15.3605	19.8426	134.31	71.0672	114.228	AT5G24530	DMR6	DOWNY MILDEW RESISTANT 6	Encodes a putative 2OG-Fe(II) oxygenase that is defense-associated but required for susceptibility to downy mildew. The mRNA is cell-to-cell mobile.
IB11G18570	Up	1.67813	0.281622	5.95879	2.54108e-09	2.98835e-08	43.8698	39.4985	42.391	141.669	132.399	128.272	AT3G14900	EMB3120	EMBRYO DEFECTIVE 3120	hypothetical protein;(source:Araport11)
IB13G01130	Up	2.11297	0.354692	5.95719	2.56604e-09	3.01563e-08	27.2704	38.4013	16.2348	125.11	127.532	98.3106	AT5G62200			Embryo-specific protein 3, (ATS3);(source:Araport11)
IB01G02920	Up	1.51845	0.25521	5.94982	2.6843e-09	3.1406e-08	72.3259	129.467	64.9394	247.461	258.957	255.607	AT1G67730	YBR159		Encodes one of the two Arabidopsis homologues to YBR159w encoding a S. cerevisiae beta-ketoacyl reductase (KCR), which catalyzes the first reduction during VLCFA (very long chain fatty acids, >18 carbon) elongation: KCR1 (At1g67730), KCR2 (At1g24470). Complementation of the yeast ybr159Delta mutant demonstrated that the two KCR proteins are divergent and that only AtKCR1 can restore heterologous …
IB07G14840	Up	3.28275	0.551887	5.94823	2.71062e-09	3.16618e-08	4.74268	6.58309	5.41162	57.9555	55.4908	49.6234	AT1G52950			Nucleic acid-binding, OB-fold-like protein;(source:Araport11)
IB03G07270	Up	1.19955	0.201697	5.94729	2.72624e-09	3.18315e-08	189.707	177.743	118.154	386.37	341.707	382.007
IB04G17170	Up	1.54649	0.260135	5.94496	2.76523e-09	3.22758e-08	54.5409	49.3731	57.7239	152.708	172.314	147.934	AT5G38610			Plant invertase/pectin methylesterase inhibitor superfamily protein;(source:Araport11)
IB01G03870	Up	1.07512	0.18106	5.93794	2.88626e-09	3.36541e-08	253.734	310.502	207.445	576.795	458.53	587.054	AT5G66320	GATA5	GATA transcription factor 5	Encodes GATA transcription factor gene GNC, involved in regulating carbon and nitrogen metabolism. Expression occurs in aerial tissue at an early stage of development and is inducible by nitrate.
IB01G03030	Up	1.33232	0.224665	5.93025	3.02474e-09	3.51968e-08	195.636	183.229	98.311	416.728	377.727	400.733	AT5G14450			GDSL-motif esterase/acyltransferase/lipase. Enzyme group with broad substrate specificity that may catalyze acyltransfer or hydrolase reactions with lipid and non-lipid substrates.
IB13G15730	Up	3.71247	0.626606	5.92472	3.12822e-09	3.63045e-08	0	6.58309	5.41162	49.6762	50.6232	61.7952	AT5G53750			CBS domain-containing protein;(source:Araport11)
IB08G11960	Up	2.01704	0.340491	5.92391	3.14372e-09	3.64452e-08	30.8274	23.0408	22.5484	103.032	111.955	92.6928	AT1G73590	PIN1	PIN-FORMED 1	Encodes an auxin efflux carrier involved in shoot and root development. It is involved in the maintenance of embryonic auxin gradients. Loss of function severely affects organ initiation, pin1 mutants are characterised by an inflorescence meristem that does not initiate any flowers, resulting in the formation of a naked inflorescence stem. PIN1 is involved in the determination of leaf shape by ac…
IB07G31500	Up	1.19085	0.2011	5.92172	3.18601e-09	3.68731e-08	124.495	143.731	104.625	287.938	269.666	291.186	AT5G14600			S-adenosyl-L-methionine-dependent methyltransferases superfamily protein;(source:Araport11)
IB02G22400	Up	1.16035	0.196082	5.91765	3.26574e-09	3.77322e-08	207.492	172.257	143.408	453.525	369.939	341.746	AT3G23750	BARK1	BAK1-Associating Receptor-Like Kinase 1	Leucine-rich repeat protein kinase family protein;(source:Araport11)
IB03G03810	Up	1.46537	0.248028	5.90808	3.46115e-09	3.98288e-08	69.9546	65.8309	58.6258	199.625	157.711	177.895	AT3G07440			hypothetical protein;(source:Araport11)
IB15G03920	Up	2.84865	0.482239	5.90713	3.48124e-09	4.00197e-08	11.8567	13.1662	6.31355	74.5142	48.6762	99.2468	AT5G65925			hypothetical protein;(source:Araport11)
IB09G12990	Up	2.34098	0.396542	5.90348	3.55908e-09	4.08323e-08	24.8991	15.3605	14.431	98.4324	68.1466	107.673	AT4G02750			Tetratricopeptide repeat (TPR)-like superfamily protein;(source:Araport11)
IB10G10410	Up	1.04445	0.177007	5.90065	3.62081e-09	4.1485e-08	192.079	286.364	220.072	449.845	511.1	480.317	AT1G64110	DAA1	DUO1-activated ATPase 1	Target promoter of the male germline-specific transcription factor DUO1.
IB13G09200	Up	2.16243	0.366611	5.89841	3.67014e-09	4.20362e-08	17.7851	23.0408	27.0581	120.511	74.9613	110.482	AT3G49142			Tetratricopeptide repeat (TPR)-like superfamily protein;(source:Araport11)
IB07G29030	Up	1.03201	0.174973	5.89808	3.67746e-09	4.20918e-08	237.134	242.477	174.074	425.927	448.794	457.846	AT4G36990	TBF1	TL1-binding transcription factor 1	Encodes a protein whose sequence is similar to heat shock factors that regulate the expression of heat shock proteins. Transcript level is increased in response to heat shock. However, overexpression of this gene did not result in the increase of decrease of heat shock proteins.
IB05G20830	Up	1.24071	0.21046	5.89522	3.74173e-09	4.27846e-08	104.339	134.953	177.681	344.973	332.945	312.721	AT4G26150	GNL	GNC-LIKE	Encodes a member of the GATA factor family of zinc finger transcription factors. Modulate chlorophyll biosynthesis and glutamate synthase (GLU1/Fd-GOGAT) expression.
IB11G15810	Up	2.44251	0.414352	5.89477	3.75209e-09	4.28887e-08	13.0424	28.5267	15.3329	147.189	85.6701	75.8396	AT4G34500			Protein kinase superfamily protein;(source:Araport11)
IB10G05020	Up	1.15796	0.196559	5.89117	3.83478e-09	4.38193e-08	143.466	143.731	214.661	387.29	363.124	374.516	AT5G67260	CYCD3;2	CYCLIN D3;2	Encode CYCD3;2, a CYCD3 D-type cyclin. Important for determining cell number in developing lateral organs and mediating cytokinin effects in apical growth and development. With PPD and NINJA, it plays a crucial role in leaf morphogenesis.
IB03G08490	Up	1.34338	0.228073	5.89013	3.85887e-09	4.40651e-08	90.111	78.997	74.8607	223.543	186.917	206.92
IB13G05910	Up	2.33821	0.397051	5.88896	3.88642e-09	4.4306e-08	30.8274	15.3605	14.431	97.5124	128.505	76.7759	AT3G17940			Galactose mutarotase-like superfamily protein;(source:Araport11)
IB12G01770	Up	1.5343	0.261001	5.87855	4.13875e-09	4.70574e-08	65.2119	102.038	105.527	234.582	206.387	352.045	AT5G13050	5-FCL	5-formyltetrahydrofolate cycloligase	5-Formyltetrahydrofolate cycloligase (5-CHO-THF cycloligase - AT5G13050.1) regulates/influences under photorespiratory conditions the activity of another gene product, i.e. serine hydroxymethyltransferase (SHMT) due to accumulating amounts of 5-Formyltetrahydrofolate
IB09G06620	Up	2.76281	0.47014	5.87657	4.18844e-09	4.75907e-08	17.7851	2.19436	19.8426	102.112	79.8289	90.8202
IB12G01290	Up	2.24549	0.382603	5.86897	4.38509e-09	4.97098e-08	23.7134	13.1662	19.8426	100.272	91.5112	76.7759	AT1G10330			Tetratricopeptide repeat (TPR)-like superfamily protein;(source:Araport11)
IB15G10880	Up	1.36478	0.232872	5.86061	4.61158e-09	5.2105e-08	141.095	164.577	83.88	370.731	298.872	328.638	AT4G27260	WES1		encodes an IAA-amido synthase that conjugates Asp and other amino acids to auxin in vitro. Lines carrying insertions in this gene are hypersensitive to auxin. It is involved in camalexin biosynthesis via conjugating indole-3-carboxylic acid (ICA) and cysteine (Cys). The mRNA is cell-to-cell mobile.
IB11G17940	Up	6.52163	1.11446	5.85182	4.86211e-09	5.4773e-08	0	2.19436	0	46.9164	89.5642	57.1138	AT1G78380	GSTU19	glutathione S-transferase TAU 19	Encodes a glutathione transferase that is a member of Tau GST gene family. Expression is induced by drought stress, oxidative stress, and high doses of auxin and cytokinin. naming convention according to Wagner et al. (2002) The expression of this gene is upregulated by herbicide safeners such as benoxacor and fenclorim.
IB13G20090	Up	1.03171	0.176488	5.84575	5.043e-09	5.66804e-08	221.72	213.95	308.462	549.197	475.079	501.852	AT3G21820	SDG36	SET DOMAIN PROTEIN 36	histone-lysine N-methyltransferase ATXR2;(source:Araport11)
IB07G31110	Up	2.06487	0.353623	5.83919	5.24547e-09	5.88403e-08	33.1988	19.7493	21.6465	94.7527	121.69	93.6291	AT5G14920	GASA14	A-stimulated in Arabidopsis 14	Encodes a GASA domain containing protein that regulates increases in plant growth through GA-induced and DELLA-dependent signal transduction and that can increase abiotic stress resistance by reducing ROS accumulation.
IB12G14280	Up	1.58496	0.271572	5.83623	5.33956e-09	5.98174e-08	47.4268	121.787	118.154	306.336	283.295	277.142	AT1G03080	NET1D	Networked 1D	kinase interacting (KIP1-like) family protein;(source:Araport11)
IB12G19930	Up	1.01346	0.17373	5.83353	5.4268e-09	6.07352e-08	169.551	166.772	178.583	324.735	349.495	366.09	AT1G50510			5'-pseudouridine monophosphate Glycosylase (PUMY) that hydrolyzes 5'-pseudouridine monophosphate to uracil and ribose-5-phosphate. Acts together with the a pseudouridine kinase PUKI in the peroxisome to prevent toxic pseudouridine monophosphate accumulation.
IB13G19510	Up	1.67188	0.287048	5.82442	5.73125e-09	6.39467e-08	49.7982	37.3042	51.4103	166.507	155.764	119.845	AT2G41080			pentatricopeptide (PPR) repeat protein;(source:Araport11)
IB09G09470	Up	1.75066	0.300945	5.8172	5.98402e-09	6.66016e-08	52.1695	50.4703	38.7832	194.105	110.008	169.469	AT5G66520			Encodes a pentatricopeptide repeat protein involved in chloroplast mRNA editing. Mutants display defects in C-U editing of ndhB.
IB07G14310	Up	2.17164	0.373781	5.80993	6.25005e-09	6.94497e-08	15.4137	21.9436	25.2542	91.9929	114.876	77.7122
IB15G06010	Up	2.53144	0.436552	5.79871	6.68264e-09	7.39449e-08	22.5278	13.1662	7.21549	85.5534	73.0143	84.2662	AT1G75790	sks18	SKU5 similar 18	SKU5 similar 18;(source:Araport11)
IB07G26120	Up	1.07127	0.184997	5.79077	7.00646e-09	7.73056e-08	272.704	360.973	499.672	729.503	839.177	820.191	AT4G24970			MORC7 is a member of a family of GHKL ATPases. It is localized in the nuceloplasm and adjacent to chromocenters. Along with MORC4, it appears to repress the expression of genes involved in defense against pathogens.
IB02G03300	Up	1.52658	0.263723	5.78857	7.09894e-09	7.82482e-08	81.8113	46.0816	73.0568	194.105	168.42	216.283	AT4G21065			Tetratricopeptide repeat (TPR)-like superfamily protein;(source:Araport11)
IB06G26210	Up	1.70704	0.295135	5.78392	7.29783e-09	8.02855e-08	40.3128	48.276	31.5678	130.63	131.426	128.272	AT2G36780			UDP-Glycosyltransferase superfamily protein;(source:Araport11)
IB06G22680	Up	1.62132	0.280543	5.77921	7.50519e-09	8.23552e-08	50.9839	46.0816	38.7832	139.829	148.949	127.336	AT4G37170			Pentatricopeptide repeat (PPR) superfamily protein;(source:Araport11)
IB01G02690	Up	4.50544	0.779667	5.77866	7.52964e-09	8.25971e-08	0	0	6.31355	42.3167	39.9145	76.7759	AT4G21570			organic solute transporter ostalpha protein (DUF300);(source:Araport11)
IB09G23510	Up	1.32845	0.230063	5.77431	7.72691e-09	8.45715e-08	109.082	72.4139	110.938	240.101	274.534	220.965	AT5G12100			pentatricopeptide (PPR) repeat-containing protein;(source:Araport11)
IB02G11150	Up	2.27077	0.3934	5.77216	7.82599e-09	8.56013e-08	34.3845	8.77745	27.96	134.31	97.3524	111.419	AT4G02110			transcription coactivator;(source:Araport11)
IB11G03500	Up	1.00238	0.173765	5.76861	7.99267e-09	8.73687e-08	230.02	207.367	176.779	392.81	446.847	387.624	AT3G63470	scpl40	serine carboxypeptidase-like 40	serine carboxypeptidase-like 40;(source:Araport11)
IB11G30790	Up	2.68036	0.464731	5.76755	8.04336e-09	8.78947e-08	8.2997	13.1662	9.01936	58.8754	62.3055	73.967	AT5G46220			Encodes a protein with alkaline ceramidase activity that is involved in regulation of turgor during pollen tube growth and silique stomatal movement. Tod1 is expressed specifically in pollen and silique guard cells. Loss of function mutations have reduced fertility due to defects in pollen transmission.
IB08G19590	Up	1.60981	0.279119	5.76746	8.04743e-09	8.79112e-08	52.1695	50.4703	101.017	229.062	204.44	193.812	AT5G65500			U-box domain-containing protein kinase family protein;(source:Araport11)
IB08G01180	Up	1.88487	0.327365	5.75769	8.52717e-09	9.2738e-08	34.3845	30.7211	24.3523	95.6726	110.982	121.718	AT2G22980	SCPL13	serine carboxypeptidase-like 13	serine carboxypeptidase-like 13;(source:Araport11)
IB04G03900	Up	1.32429	0.230101	5.75525	8.65128e-09	9.3909e-08	77.0686	115.204	88.3897	240.101	257.984	205.048	AT2G46760	GulLO6	L -gulono-1,4-lactone ( L -GulL) oxidase 6	D-arabinono-1,4-lactone oxidase family protein;(source:Araport11)
IB11G26710	Up	1.23711	0.21543	5.74251	9.32806e-09	1.00777e-07	103.153	133.856	103.723	312.776	242.407	247.181	AT5G19530	ACL5	ACAULIS 5	Encodes a spermine synthase. Required for internode elongation and vascular development, specifically in the mechanism that defines the boundaries between veins and nonvein regions. This mechanism may be mediated by polar auxin transport. Though ACL5 has been shown to function as a spermine synthase in E. coli, an ACL5 knockout has no effect on the endogenous levels of free and conjugated polyami…
IB05G04460	Up	1.70136	0.296527	5.73761	9.60217e-09	1.03542e-07	33.1988	42.7901	63.1355	132.47	158.684	165.724	AT5G17460			glutamyl-tRNA (Gln) amidotransferase subunit C;(source:Araport11)
IB11G36570	Up	1.34576	0.234587	5.73673	9.6524e-09	1.04051e-07	85.3683	84.4829	125.369	228.142	296.925	229.391	AT4G35790	PLDDELTA	phospholipase D delta	Encodes a protein with phospholipase D activity. Involved in phospolipase metabolism. Mutants are affected in hydrogen peroxide mediated cell death.
IB06G10760	Up	3.46587	0.604719	5.73137	9.96217e-09	1.07255e-07	5.92836	6.58309	1.80387	58.8754	51.5967	43.0694
IB07G04990	Up	1.71377	0.299882	5.71482	1.09822e-08	1.17462e-07	54.5409	32.9154	36.9794	149.948	133.373	122.654	AT3G14690	CYP72A15	cytochrome P450, family 72, subfamily A, polypeptide 15	putative cytochrome P450 The mRNA is cell-to-cell mobile.
IB03G00910	Up	3.58463	0.627351	5.71391	1.10411e-08	1.17982e-07	4.74268	1.09718	6.31355	46.9164	44.7821	57.1138	AT2G48020			Encodes a zinc transporter ZIF2. Expression of ZIF2 is regulated by alternative splicing.
IB07G15310	Up	1.37594	0.241346	5.70112	1.19021e-08	1.26472e-07	81.8113	63.6365	102.821	238.262	211.255	197.557	AT4G27870			Vacuolar iron transporter (VIT) family protein;(source:Araport11)
IB03G17620	Up	1.02862	0.18045	5.70032	1.19584e-08	1.26992e-07	152.952	163.48	200.23	358.772	346.574	352.045	AT1G27070			Encodes a chloroplast-localized CBM48-containing protein that is involved in starch granule initiation. PTST2 delivers suitable oligosaccharide substrates to starch synthase 4 (SS4). Mutants lacking PTST2 have fewer starch granules in leaf chloroplasts than the wild type. PTST2 is the Arabidopsis ortholog of the rice FLO6 protein.
IB03G22140	Up	1.25754	0.220714	5.69761	1.21501e-08	1.28948e-07	97.225	98.7463	82.0762	217.103	201.519	244.372	AT2G01755			hypothetical protein;(source:Araport11)
IB05G06540	Up	1.76459	0.309727	5.69723	1.21768e-08	1.29151e-07	28.4561	46.0816	39.6852	121.431	154.79	113.291	AT3G02100			UDP-Glycosyltransferase superfamily protein;(source:Araport11)
IB09G17930	Up	1.0205	0.17934	5.69028	1.2683e-08	1.34022e-07	162.437	195.298	187.603	405.689	326.13	375.453	AT2G35110	NAPP		Component of the WAVE protein complex which act as activators of ARP2/3 complex involved in actin nucleation. Required for trichome morphogenesis. Mutant displays distorted trichomes, a phenotype that can be phenocopied by treatment of WT plants with actin-interacting drugs. Its ER localization is independent of upstream SPK1 activation signaling and the physical association with the WAVE/SCAR Re…
IB12G23320	Up	1.11788	0.196677	5.68383	1.31709e-08	1.39007e-07	160.066	187.618	236.307	355.092	497.471	419.458	AT5G02940			ion channel POLLUX-like protein, putative (DUF1012);(source:Araport11)
IB04G06320	Up	2.5824	0.454789	5.67823	1.36097e-08	1.4346e-07	9.48537	14.2634	10.8232	61.6352	57.4379	88.0114	AT5G49620	MYB78	myb domain protein 78	Member of the R2R3 factor gene family.
IB02G27530	Up	1.23264	0.217117	5.6773	1.36836e-08	1.44195e-07	145.838	138.245	103.723	295.297	251.169	361.408	AT3G18420			Protein prenylyltransferase superfamily protein;(source:Araport11)
IB05G25220	Up	1.71017	0.301313	5.67574	1.38094e-08	1.45432e-07	69.9546	38.4013	38.7832	160.068	185.943	132.017	AT2G40720			Tetratricopeptide repeat (TPR)-like superfamily protein;(source:Araport11)
IB13G23990	Up	1.03174	0.181811	5.67478	1.38864e-08	1.46107e-07	360.444	319.28	211.955	597.034	606.505	613.271	AT3G43190	SUS4	sucrose synthase 4	Encodes a protein with sucrose synthase activity (SUS4).
IB13G03360	Up	2.25506	0.397525	5.67275	1.40522e-08	1.47761e-07	10.671	20.8464	20.7445	87.3932	91.5112	73.0307	AT1G19780	CNGC8	cyclic nucleotide gated channel 8	Encodes a member of the cyclic nucleotide gated channel (CNGC) family that is essential for male reproductive fertility.
IB15G11090	Up	7.19708	1.26908	5.67109	1.41888e-08	1.4907e-07	0	1.09718	0	54.2758	39.9145	72.0944	AT4G31500	SUR2	SUPERROOT 2	Encodes an oxime-metabolizing enzyme in the biosynthetic pathway of glucosinolates. Is required for phytochrome signal transduction in red light. Mutation confers auxin overproduction.
IB05G12560	Up	3.07265	0.543766	5.65068	1.59817e-08	1.66873e-07	11.8567	3.29154	5.41162	51.516	59.3849	58.9863	AT3G08860	PYD4	PYRIMIDINE 4	Encodes a protein that is predicted to have beta-alanine aminotransferase activity.
IB09G04290	Up	1.30414	0.230843	5.64947	1.6094e-08	1.6779e-07	213.421	148.119	99.2129	390.97	361.177	379.198	AT4G22300	SOBER1	SUPPRESSOR OF AVRBST-ELICITED RESISTANCE 1	Formerly known as SOBER1, this locus was split in the TAIR10 annotation into AT4G22300 and AT4G22305. This locus is now known as TIPSY1 and AT4G22305 corresponds to SOBER1.
IB11G16670	Up	1.56167	0.276744	5.643	1.67111e-08	1.738e-07	58.0979	43.8872	72.1549	198.705	178.155	139.507	AT3G19300			Protein kinase superfamily protein;(source:Araport11)
IB02G32490	Up	1.50631	0.26705	5.64055	1.69507e-08	1.76186e-07	117.381	65.8309	55.92	225.383	229.752	219.092	AT4G00110	GAE3	UDP-D-glucuronate 4-epimerase 3	Encodes a putative membrane-anchored UDP-D-glucuronate 4-epimerase.
IB02G22460	Up	2.21756	0.393261	5.6389	1.71143e-08	1.77832e-07	43.8698	13.1662	17.1368	107.632	110.982	121.718	AT2G28100	FUC1	alpha-L-fucosidase 1	Encodes a protein with &#945;-fucosidase activity. The activity was assessed on 2'-fucosyl-lactitol. AtFUC1 was not able to act on XXFG substrates, at least when heterologously expressed in <i>Pichia pastoris</i>. The enzyme has been postulated to act on fucosylated substrates other than xyloglucan oligosaccharides. was shown (<i>Pichia pastoris</i>) to hydrolyze fucose in 3- and 4-linkage , henc…
IB09G16750	Up	1.31422	0.233389	5.63104	1.7913e-08	1.85793e-07	131.609	80.0942	110.938	228.142	256.037	317.403	AT2G01050			zinc ion binding / nucleic acid binding protein;(source:Araport11)
IB11G27870	Up	1.16308	0.206901	5.62144	1.89373e-08	1.95766e-07	244.248	164.577	330.109	577.715	572.432	509.342	AT1G74180	RLP14	receptor like protein 14	receptor like protein 14;(source:Araport11)
IB11G39220	Up	1.19157	0.212083	5.61843	1.92701e-08	1.99145e-07	99.5964	117.398	150.623	288.858	255.063	299.613	AT1G76660			hydroxyproline-rich glycoprotein family protein;(source:Araport11)
IB05G16240	Up	1.69299	0.301655	5.61234	1.99607e-08	2.05353e-07	46.2412	34.0126	33.3716	121.431	114.876	129.208
IB02G25630	Up	1.53527	0.273606	5.61124	2.00887e-08	2.06485e-07	69.9546	40.5957	61.3316	149.028	164.525	184.449	AT3G23330			Tetratricopeptide repeat (TPR)-like superfamily protein;(source:Araport11)
IB12G00820	Up	2.30685	0.411271	5.60908	2.03403e-08	2.08695e-07	11.8567	18.6521	14.431	73.5943	79.8289	69.2855	AT4G31020			alpha/beta-Hydrolases superfamily protein;(source:Araport11)
IB08G23410	Up	1.11076	0.198562	5.59402	2.21874e-08	2.26764e-07	221.72	229.311	137.996	408.448	414.721	443.802	AT1G74910			KONJAC1 is imilar to sugar pyrophosphorylases but has an insertion of 2 AA in the pyrophosphorylase consensus motif that is highly conserved in GMPPs. It lacks GDP-mannose pyrophosphorylase activity but can simulate the GDP-mannose pyrophosphorylase activity of VTC1.
IB09G16700	Up	2.2489	0.40206	5.59344	2.22611e-08	2.27382e-07	21.3421	29.6239	10.8232	73.5943	109.035	107.673	AT2G06925	PLA2-ALPHA		Encodes a secretory phospholipase A2 enzyme, which specifically hydrolyzes the sn-2 position of phospholipids. The enzyme has a preference towards linoleoyl acyl chain over palmitoyl acyl chain. It also has a slight preference for phosphatidylcholine over phosphatidylethanolamine.
IB09G09200	Up	1.71802	0.307172	5.59304	2.23129e-08	2.27775e-07	46.2412	38.4013	29.7639	126.95	138.24	108.61	AT3G18670			Ankyrin repeat family protein;(source:Araport11)
IB11G17570	Up	1.08591	0.1944	5.58596	2.32408e-08	2.36613e-07	163.623	149.217	228.19	364.292	373.833	414.777	AT2G42880	MPK20	MAP kinase 20	member of MAP Kinase
IB03G05180	Up	1.66775	0.299074	5.57639	2.45561e-08	2.49263e-07	40.3128	64.7337	38.7832	126.03	183.022	146.998	AT2G29550	TUB7	tubulin beta-7 chain	Encodes a beta-tubulin that is expressed in leaves, roots and flowers.
IB06G21030	Up	2.00316	0.359401	5.5736	2.49525e-08	2.53138e-07	20.1564	23.0408	25.2542	105.792	77.8819	91.7565	AT2G41050			PQ-loop repeat family protein / transmembrane family protein;(source:Araport11)
IB03G07360	Up	1.2549	0.225167	5.57318	2.50127e-08	2.53672e-07	152.952	130.565	95.6052	361.532	258.957	279.951	AT2G28070	ABCG3	ATP-binding cassette G3	ABC-2 type transporter family protein;(source:Araport11)
IB11G16090	Up	2.76265	0.495884	5.57116	2.53043e-08	2.56478e-07	9.48537	10.9718	7.21549	53.3559	49.6497	83.3299	AT5G42650	DDE2	DELAYED DEHISCENCE 2	Encodes a member of the cytochrome p450 CYP74 gene family that functions as an allene oxide synthase. This enzyme catalyzes dehydration of the hydroperoxide to an unstable allene oxide in the JA biosynthetic pathway. It shows a dual catalytic activity, the major one being a 13-AOS but also expressing a 9-AOS activity. CFA-Leu, CFA-Val, CFA-Met and CFA-Ala can induce the expression of AOS.
IB02G31120	Up	2.10459	0.377879	5.56948	2.55503e-08	2.58818e-07	11.8567	28.5267	28.8619	104.872	83.723	112.355	AT4G10650			P-loop containing nucleoside triphosphate hydrolases superfamily protein;(source:Araport11)
IB02G17320	Up	1.66465	0.298964	5.56806	2.57587e-08	2.60467e-07	67.5833	48.276	35.1755	166.507	126.558	181.64	AT5G18930	SAMDC4		Adenosylmethionine decarboxylase family protein;(source:Araport11)
IB05G15760	Up	1.87208	0.336312	5.56648	2.59936e-08	2.62688e-07	36.7558	46.0816	23.4503	107.632	165.499	113.291	AT5G45600	YAF9a	homolog of yeast YAF9 a	The GSA41 human homolog is expressed in nuclei and binds NuMA, a component of the nuclear matrix in interphase nuclei. It negatively regulates flowering by controlling the H4 acetylation levels in the FLC and FT chromatin.
IB15G13730	Up	2.12211	0.381965	5.55576	2.76403e-08	2.78099e-07	22.5278	27.4295	18.0387	128.79	97.3524	68.3492	AT5G66520			Encodes a pentatricopeptide repeat protein involved in chloroplast mRNA editing. Mutants display defects in C-U editing of ndhB.
IB05G26800	Up	1.06399	0.191811	5.5471	2.90439e-08	2.9111e-07	131.609	166.772	150.623	318.295	278.428	342.683	AT5G24030	SLAH3	SLAC1 homologue 3	Encodes a protein with ten predicted transmembrane helices. The SLAH3 protein has similarity to the SLAC1 protein involved in ion homeostasis in guard cells. Although it is not expressed in guard cells, it can complement an slac1-2 mutant suggesting that it performs a similar function. SLAH3:GFP localizes to the plasma membrane.
IB02G06140	Up	1.13313	0.204363	5.54471	2.94437e-08	2.94687e-07	238.32	198.59	131.683	402.009	429.324	410.095	AT3G46790	CRR2	CHLORORESPIRATORY REDUCTION 2	Encodes a member of a PCMP (plant combinatorial and modular protein) family (PCMP-H subfamily) with 9 pentatricopeptide (PPR) repeats. The protein is involved the intergenic processing of chloroplast RNA between rps7 and ndhB, which is essential for ndhB translation.
IB15G09200	Up	2.02585	0.365466	5.5432	2.96996e-08	2.97074e-07	27.2704	21.9436	18.0387	77.274	93.4583	101.119	AT1G53730	SRF6	STRUBBELIG-receptor family 6	STRUBBELIG-receptor family 6;(source:Araport11)
IB12G03620	Up	3.03132	0.546862	5.54312	2.97126e-08	2.97117e-07	7.11403	3.29154	9.01936	61.6352	47.7027	51.496
IB11G22180	Up	1.80607	0.327498	5.51475	3.49276e-08	3.46435e-07	23.7134	31.8182	42.391	109.472	131.426	104.865	AT1G21730			P-loop containing nucleoside triphosphate hydrolases superfamily protein;(source:Araport11)
IB01G08430	Up	1.34856	0.24483	5.50813	3.62667e-08	3.5899e-07	71.1403	61.4421	68.5471	183.066	155.764	173.214	AT1G64720	CP5		membrane related protein CP5
IB06G06930	Up	1.78577	0.324273	5.50698	3.65035e-08	3.61125e-07	43.8698	23.0408	36.9794	103.952	129.479	124.527
IB04G07110	Up	7.29739	1.32628	5.50213	3.75228e-08	3.70567e-07	0	0	0	31.2776	34.0733	26.2161	AT5G43300	GDPD3	glycerophosphodiester phosphodiesterase 3	Encodes a member of the glycerophosphodiester phosphodiesterase (GDPD) family.
IB11G20490	Up	1.478	0.268627	5.50207	3.75347e-08	3.70579e-07	65.2119	43.8872	64.0374	181.226	147.002	154.488	AT3G26782			Tetratricopeptide repeat (TPR)-like superfamily protein;(source:Araport11)
IB11G36560	Up	1.42552	0.259125	5.50127	3.77074e-08	3.72176e-07	80.6256	65.8309	53.2142	191.345	150.896	191.003	AT4G35790	PLDDELTA	phospholipase D delta	Encodes a protein with phospholipase D activity. Involved in phospolipase metabolism. Mutants are affected in hydrogen peroxide mediated cell death.
IB06G24800	Up	1.49832	0.272417	5.50007	3.7964e-08	3.74493e-07	59.2836	42.7901	55.0181	141.669	137.267	164.787	AT2G35460			Late embryogenesis abundant (LEA) hydroxyproline-rich glycoprotein family;(source:Araport11)
IB02G19980	Up	1.03869	0.188907	5.4984	3.83244e-08	3.77831e-07	192.079	154.703	245.327	396.489	411.8	411.968	AT1G03310	ISA2		Encodes a protein with strong similarity to isoamylase (EC:3.2.1.68) however lacks critical residues known to be important for activity. Appears to co localize with ISA1 in the chloroplast isoamylase complex. Mutations in this gene cause the loss of detectable isoamylase activity and the disruption of normal starch structure. It has been postulated that AtISA2 interacts with AtISA1 to form the Is…
IB12G10990	Up	2.62382	0.477271	5.49755	3.85105e-08	3.79447e-07	10.671	10.9718	9.92129	83.7135	44.7821	65.5404	AT4G13010			Oxidoreductase, zinc-binding dehydrogenase family protein;(source:Araport11)
IB08G08050	Up	1.03404	0.188118	5.49675	3.86858e-08	3.80955e-07	143.466	133.856	147.016	289.778	268.692	310.849	AT3G52170			DNA binding protein;(source:Araport11)
IB07G05350	Up	1.77728	0.323779	5.48916	4.0384e-08	3.95857e-07	37.9415	27.4295	56.822	118.671	128.505	175.086	AT5G56970	CKX3	cytokinin oxidase 3	It encodes a protein whose sequence is similar to cytokinin oxidase/dehydrogenase, which catalyzes the degradation of cytokinins.
IB01G23210	Up	3.15445	0.575385	5.48232	4.19783e-08	4.10663e-07	2.37134	4.38872	10.8232	45.9964	64.2526	52.4323
IB08G17700	Up	2.42678	0.442927	5.47896	4.27828e-08	4.18414e-07	17.7851	21.9436	12.6271	140.749	51.5967	87.0751	AT1G17860			Member of Kunitz trypsin inhibitor (KTI) family involved in plant defense response against spider mites.
IB09G22690	Up	3.0471	0.556944	5.47111	4.47227e-08	4.36515e-07	14.2281	3.29154	4.50968	63.4751	69.1202	44.942	AT4G18970			GDSL-motif esterase/acyltransferase/lipase. Enzyme group with broad substrate specificity that may catalyze acyltransfer or hydrolase reactions with lipid and non-lipid substrates.
IB15G02970	Up	1.29481	0.236713	5.46994	4.50185e-08	4.38777e-07	67.5833	78.997	86.5858	187.665	212.228	174.15	AT4G24660	ZHD2	ZINC FINGER HOMEODOMAIN 2	homeobox protein 22;(source:Araport11)
IB09G03690	Up	1.95459	0.357766	5.46334	4.67272e-08	4.54913e-07	48.6125	18.6521	26.1561	100.272	137.267	121.718	AT1G61000			kinetochore protein;(source:Araport11)
IB06G00940	Up	1.434	0.262569	5.46144	4.72292e-08	4.59669e-07	62.8406	141.536	155.133	368.891	288.163	319.275	AT5G23960	TPS21	terpene synthase 21	Encodes a sesquiterpene synthase involved in generating all of the group A sesquiterpenes found in the Arabidopsis floral volatile blend. Strongly expressed in the stigma.
IB03G18860	Up	1.49676	0.274331	5.45602	4.86919e-08	4.731e-07	60.4692	42.7901	49.6065	145.349	132.399	152.615	AT1G69350			Tetratricopeptide repeat (TPR)-like superfamily protein;(source:Araport11)
IB11G08440	Up	1.41629	0.259581	5.45606	4.8682e-08	4.731e-07	55.7265	61.4421	85.6839	200.544	187.89	156.361	AT5G26340	STP13	SUGAR TRANSPORT PROTEIN 13	Encodes a protein with high affinity, hexose-specific/H+ symporter activity. The activity of the transporter appears to be negatively regulated by phosphorylation. Importantly, microarray analysis, as well as the study of the expression of this gene in mutants involved in programmed cell death (PCD) demonstrated a tight correlation between this gene's expression and PCD.
IB07G11670	Up	4.49424	0.824961	5.44782	5.09898e-08	4.94445e-07	1.18567	2.19436	1.80387	34.9573	36.0204	46.8145	AT4G30420	UMAMIT34	Usually multiple acids move in and out Transporters 34	nodulin MtN21-like transporter family protein
IB05G26440	Up	1.04462	0.192036	5.43973	5.33604e-08	5.1641e-07	162.437	149.217	225.484	367.052	367.992	377.325	AT5G23860	TUB8	tubulin beta 8	beta-tubulin, preferentially expressed in endodermal and phloem cells of primary roots and in the vascular tissues of leaves, stems, and flowers. The mRNA is cell-to-cell mobile.
IB12G27220	Up	1.34352	0.247138	5.43633	5.43877e-08	5.25422e-07	74.6973	58.1506	66.7433	179.386	166.473	160.106	AT1G20850	XCP2	xylem cysteine peptidase 2	Cysteine peptidase. Enzyme activity detected in leaf.
IB15G16800	Up	1.10231	0.202949	5.43148	5.58881e-08	5.38288e-07	136.352	115.204	108.232	241.941	255.063	273.397	AT5G10970			C2H2 and C2HC zinc fingers superfamily protein;(source:Araport11)
IB09G12030	Up	1.0613	0.19575	5.42172	5.90299e-08	5.67751e-07	138.724	183.229	138.898	355.092	290.11	315.53	AT3G14250			RING/U-box superfamily protein;(source:Araport11)
IB07G28320	Up	1.13505	0.209376	5.42111	5.92297e-08	5.69353e-07	116.196	178.841	119.056	309.096	298.872	300.549	AT4G24380			dihydrofolate reductase;(source:Araport11)
IB13G14570	Up	2.24324	0.413811	5.42093	5.92902e-08	5.69774e-07	15.4137	27.4295	12.6271	104.872	63.279	92.6928	AT4G27020			inositol-1,4,5-trisphosphate 5-phosphatase;(source:Araport11)
IB11G04200	Up	3.10621	0.573308	5.41805	6.02527e-08	5.77761e-07	4.74268	5.48591	6.31355	39.5569	51.5967	52.4323	AT4G37540	LBD39	LOB domain-containing protein 39	LOB domain-containing protein 39;(source:Araport11)
IB13G08950	Up	1.79908	0.3321	5.41729	6.05077e-08	5.8001e-07	27.2704	28.5267	34.2736	91.9929	125.585	97.3743
IB07G23830	Up	1.90489	0.352062	5.41068	6.27853e-08	6.00667e-07	20.1564	26.3323	27.96	96.5925	103.193	80.521	AT4G36740	HB40	homeobox protein 40	Encodes a homeodomain leucine zipper class I (HD-Zip I) protein.
IB07G15870	Up	2.52865	0.467812	5.40528	6.47078e-08	6.16821e-07	13.0424	14.2634	7.21549	81.8737	60.3585	54.3049	AT5G04885			Encodes a beta-glucosidase involved in xyloglucan metabolism.
IB01G00800	Up	2.48407	0.459732	5.4033	6.54255e-08	6.23142e-07	8.2997	26.3323	11.7252	55.1957	92.4847	111.419	AT5G15780			Pollen Ole e 1 allergen and extensin family protein;(source:Araport11)
IB14G15290	Up	1.85059	0.342555	5.40231	6.57885e-08	6.26426e-07	39.1271	85.5801	25.2542	170.187	183.996	183.513	AT5G06250	DPA4	DEVELOPMENT-RELATED PcG TARGET IN THE APEX 4	Transcription repressor involved in regulation of inflorescence architecture.
IB11G32830	Up	1.91656	0.355454	5.39187	6.97299e-08	6.62116e-07	37.9415	19.7493	22.5484	96.5925	92.4847	111.419	AT4G18780	LEW2	LEAF WILTING 2	Encodes a member of the cellulose synthase family involved in secondary cell wall biosynthesis. Mutants have abnormal xylem formation, reduced cellulose content, and enhanced drought and osmotic stress tolerance. Mediates resistance towards bacterial pathogens via ABA. Confers resistance towards bacterial and fungal pathogens, independent of salicylic acid, ethylene and jasmonate signaling.
IB03G05680	Up	1.33483	0.247569	5.39177	6.97656e-08	6.62271e-07	58.0979	85.5801	72.1549	164.667	185.943	194.749	AT5G59790			SOK5 is a DUF966 domain containing protein expressed in early embryos.
IB14G10700	Up	1.46626	0.271971	5.39124	6.99744e-08	6.64068e-07	69.9546	116.301	55.0181	249.301	220.99	193.812	AT2G44480	BGLU17	beta glucosidase 17	beta glucosidase 17;(source:Araport11)
IB05G05380	Up	1.24666	0.231276	5.39036	7.03173e-08	6.66607e-07	93.668	74.6083	73.9587	193.185	189.837	190.067	AT1G15810			S15/NS1, RNA-binding protein;(source:Araport11)
IB11G12190	Up	1.8311	0.339699	5.39035	7.03196e-08	6.66607e-07	20.1564	40.5957	32.4697	114.071	94.4318	124.527	AT1G10380			Putative membrane lipoprotein;(source:Araport11)
IB06G02330	Up	1.31466	0.243962	5.38877	7.09399e-08	6.71929e-07	59.2836	77.8999	81.1742	186.746	192.758	165.724	AT4G03490			Ankyrin repeat family protein;(source:Araport11)
IB06G22560	Up	1.4832	0.275344	5.38672	7.17554e-08	6.7909e-07	53.3552	50.4703	47.8026	157.308	146.029	119.845	AT2G41660	MIZ1	mizu-kussei 1	Essential for hydrotropism in roots. Mutant roots are defective in hydrotropism, and have slightly reduced phototropism and modified wavy growth response. Has normal gravitropism and root elongation.
IB07G14490	Up	1.94653	0.361577	5.38346	7.30676e-08	6.90936e-07	27.2704	19.7493	45.0968	155.468	97.3524	105.801	AT1G71420			Tetratricopeptide repeat (TPR)-like superfamily protein;(source:Araport11)
IB15G10010	Up	7.26465	1.34968	5.38248	7.34662e-08	6.94131e-07	0	0	0	40.4769	33.0998	15.9169	AT5G51260			HAD superfamily, subfamily IIIB acid phosphatase;(source:Araport11)
IB12G14240	Up	1.31701	0.244863	5.37856	7.50857e-08	7.08261e-07	78.2543	66.928	116.35	210.664	226.831	218.156	AT3G63290			2-oxoglutarate (2OG) and Fe(II)-dependent oxygenase superfamily protein;(source:Araport11)
IB03G00970	Up	1.07345	0.199753	5.37389	7.70579e-08	7.25666e-07	175.479	143.731	240.817	397.409	416.668	368.899	AT4G02980	ABP1	endoplasmic reticulum auxin binding protein 1	Auxin binding protein involved in cell elongation and cell division. ABP1 is ubiquitinated in vitro and in planta by AtRma2. ABP1 was thought to be embryo lethal but further experimentation has demonstrated that lethality is due to a linked mutation in another gene.
IB08G10850	Up	1.79197	0.333519	5.37292	7.74714e-08	7.29359e-07	37.9415	46.0816	20.7445	111.311	121.69	126.399	AT1G52530			Hus1-like protein;(source:Araport11)
IB08G23520	Up	1.68472	0.314004	5.36528	8.08254e-08	7.59891e-07	43.8698	29.6239	36.9794	130.63	126.558	97.3743	AT1G58350	ZW18		Putative serine esterase family protein;(source:Araport11)
IB07G00580	Up	1.00714	0.187756	5.36407	8.13679e-08	7.64573e-07	207.492	168.966	150.623	347.733	385.515	323.02	AT5G51640	YLS7	YELLOW-LEAF-SPECIFIC GENE 7	Encodes leaf-senescence-related protein. A member of the TBL (TRICHOME BIREFRINGENCE-LIKE) gene family containing a plant-specific DUF231 (domain of unknown function) domain. TBL gene family has 46 members, two of which (TBR/AT5G06700 and TBL3/AT5G01360) have been shown to be involved in the synthesis and deposition of secondary wall cellulose, presumably by influencing the esterification state o…
IB07G02580	Up	1.3434	0.250456	5.36381	8.14858e-08	7.6547e-07	69.9546	113.01	69.4491	192.265	238.513	208.793	AT2G39890	PROT1	proline transporter 1	Encodes a proline transporter with affinity for gly betaine, proline and GABA. Protein is expressed in the vascular tissue, specifically the phloem.
IB13G01480	Up	1.21709	0.226972	5.36231	8.21638e-08	7.71417e-07	145.838	92.1632	93.8013	273.219	255.063	239.69
IB07G18940	Up	1.33436	0.249328	5.35182	8.70728e-08	8.15272e-07	80.6256	71.3168	134.388	231.822	240.46	254.671
IB15G16240	Up	1.54505	0.288785	5.35017	8.7872e-08	8.2253e-07	64.0262	46.0816	39.6852	122.351	152.843	159.169
IB01G05520	Up	1.59884	0.298969	5.34785	8.90059e-08	8.32463e-07	33.1988	39.4985	43.2929	111.311	121.69	119.845	AT5G19820	emb2734	embryo defective 2734	Encodes an importin that transports HYL1, a component of the microprocessor, from the cytoplasm to the nucleus to constitute functional microprocessor, thereby affecting miRNA processing. Knockdown amiR mutants significantly reduced nuclear portion of HYL1 protein and correspondingly compromised the pri-miRNA processing in the nucleus.KETCH1 may protect RPs from the 26S proteasome-mediated degrad…
IB01G14970	Up	1.54391	0.288956	5.34306	9.13916e-08	8.53146e-07	40.3128	47.1788	62.2336	175.706	135.32	128.272	AT4G25270	OTP70	organelle transcript processing 70	Encodes OTP70, a pentatricopeptide repeat protein of the E subgroup involved in splicing of the plastid transcript rpoC1.
IB11G06540	Up	6.11079	1.14583	5.33309	9.65578e-08	8.97705e-07	0	0	1.80387	57.9555	33.0998	51.496	AT5G48100	TT10	TRANSPARENT TESTA 10	Encodes a protein that is similar to laccase-like polyphenol oxidases. Involved in lignin and flavonoids biosynthesis. It has four conserved copper binding domains. Expressed in developing testa, where it colocalizes with the flavonoid end products proanthocyanidins and flavonols. Mutant plants exhibited a delay in developmentally determined browning of the testa, characterized by the pale brown …
IB04G21110	Up	4.76087	0.892949	5.33162	9.73379e-08	9.04221e-07	1.18567	1.09718	1.80387	35.8772	34.0733	43.0694
IB09G11520	Up	2.53046	0.474734	5.33026	9.80704e-08	9.10285e-07	7.11403	8.77745	15.3329	59.7954	60.3585	63.6678	AT2G13600	SLO2	SLOW GROWTH 2	Encodes a pentatricopeptide repeat protein belonging to the E+ subclass of the P-L-S subfamily. It is localized to the mitochondrion, affects several RNA editing sites, and is required for carbon energy balance in Arabidopsis by maintaining the abundance and/or activity of complexes I, III and IV of the mitochondrial electron transport chain.
IB09G19980	Up	7.22431	1.3559	5.32806	9.92685e-08	9.2016e-07	0	0	0	37.7171	14.6029	34.6428	AT1G30700			FAD-binding Berberine family protein;(source:Araport11)
IB13G19610	Up	1.08013	0.202753	5.32729	9.96863e-08	9.23284e-07	151.766	118.496	161.447	300.817	346.574	266.843	AT3G14690	CYP72A15	cytochrome P450, family 72, subfamily A, polypeptide 15	putative cytochrome P450 The mRNA is cell-to-cell mobile.
IB02G19810	Up	2.88956	0.54289	5.32256	1.02318e-07	9.46123e-07	2.37134	10.9718	8.11742	55.1957	54.5173	51.496	AT1G71060			Tetratricopeptide repeat (TPR)-like superfamily protein;(source:Araport11)
IB05G09590	Up	1.78817	0.336023	5.32156	1.02881e-07	9.50818e-07	29.6418	32.9154	33.3716	144.429	99.2994	88.0114
IB13G14950	Up	1.20777	0.227099	5.31824	1.04774e-07	9.67272e-07	125.681	113.01	174.074	332.094	246.301	378.262	AT5G54630			zinc finger protein-like protein;(source:Araport11)
IB15G25180	Up	1.28208	0.241388	5.31126	1.08868e-07	1.00209e-06	71.1403	66.928	66.7433	169.267	164.525	163.851	AT5G53940			Yippee family putative zinc-binding protein;(source:Araport11)
IB07G04650	Up	1.41006	0.265731	5.30634	1.11847e-07	1.0273e-06	64.0262	53.7619	47.8026	150.868	142.134	145.125	AT5G26780	SHM2	serine hydroxymethyltransferase 2	Encodes a protein with serine hydroxymethyltransferase activity which is thought to be localized in the mitochondrial matrix. SHM2 expression fails to rescue the conditional lethal phenotype of the shm1-1 mutant, defective in SHM1.
IB09G21270	Up	7.14511	1.34677	5.30536	1.12452e-07	1.03258e-06	0	0	0	22.9982	36.0204	23.4073	AT3G19620			Glycosyl hydrolase family protein;(source:Araport11)
IB11G03920	Up	1.42666	0.269383	5.29605	1.18337e-07	1.0843e-06	119.753	119.593	55.0181	299.897	224.884	261.225	AT5G43020			Leucine-rich repeat protein kinase family protein;(source:Araport11)
IB05G16760	Up	1.99142	0.376045	5.2957	1.18563e-07	1.08609e-06	28.4561	27.4295	15.3329	103.032	104.167	73.0307	AT1G72680	CAD1	cinnamyl-alcohol dehydrogenase	cinnamyl-alcohol dehydrogenase;(source:Araport11)
IB13G20000	Up	1.13917	0.215218	5.2931	1.20262e-07	1.10018e-06	99.5964	111.912	89.2917	229.062	207.361	224.71	AT3G01680	SEOR1	Sieve-Element-Occlusion-Related 1	Encodes a protein localized to phloem filaments that is required for phloem filament formation. The mRNA is cell-to-cell mobile.
IB14G25520	Up	1.99088	0.376195	5.29213	1.20897e-07	1.10535e-06	20.1564	17.5549	24.3523	74.5142	78.8554	94.5654	AT4G04370			Tetratricopeptide repeat (TPR)-like superfamily protein;(source:Araport11)
IB03G04100	Up	1.57227	0.29721	5.29009	1.22254e-07	1.11661e-06	36.7558	48.276	55.92	137.989	170.367	113.291	AT5G10860	CBSX3	CBS domain containing protein 3	Encodes a single cystathionine beta-Synthase domain-containing protein. Modulates development by regulating the thioredoxin system.
IB12G09900	Up	1.33186	0.251783	5.28971	1.22507e-07	1.11833e-06	55.7265	69.1224	64.9394	162.827	148.949	166.66	AT2G29690	ATHANSYNAB		Encode a functional anthranilate synthase protein. Expressed at a constitutive basal level. Expression was not induced by wounding nor bacterial pathogen infiltration. Involved in aromatic amino acid biosynthesis.
IB02G28780	Up	1.99554	0.377365	5.2881	1.2359e-07	1.12731e-06	56.9122	24.138	17.1368	112.231	132.399	141.38	AT4G39400	DWF2	DWARF 2	Encodes a plasma membrane localized leucine-rich repeat receptor kinase involved in brassinosteroid signal transduction. BRI1 ligand is brassinolide which binds at the extracellular domain. Binding results in phosphorylation of the kinase domain which activates the BRI1 protein leading to BR responses. Residue T-1049 and either S-1044 or T-1045 were essential for kinase function in vitro and norm…
IB02G06610	Up	1.15263	0.218104	5.2848	1.25843e-07	1.14664e-06	91.2967	93.2604	117.252	229.982	236.566	206.92	AT2G40080	ELF4	EARLY FLOWERING 4	Encodes a novel nuclear 111 amino-acid phytochrome-regulated component of a negative feedback loop involving the circadian clock central oscillator components CCA1 and LHY. ELF4 is necessary for light-induced expression of both CCA1 and LHY, and conversely, CCA1 and LHY act negatively on light-induced ELF4 expression. ELF4 promotes clock accuracy and is required for sustained rhythms in the absen…
IB02G33560	Up	2.28353	0.432292	5.28237	1.27521e-07	1.16008e-06	20.1564	12.069	10.8232	74.5142	62.3055	70.2218	AT5G59500			protein C-terminal S-isoprenylcysteine carboxyl O-methyltransferase;(source:Araport11)
IB06G04200	Up	1.1176	0.211611	5.28138	1.28216e-07	1.16609e-06	189.707	300.628	419.4	640.27	661.022	679.747	AT4G33110			S-adenosyl-L-methionine-dependent methyltransferases superfamily protein;(source:Araport11)
IB05G02170	Up	2.26086	0.428498	5.27625	1.31857e-07	1.19667e-06	16.5994	26.3323	8.11742	76.3541	81.776	83.3299	AT1G65920			Regulator of chromosome condensation (RCC1) family with FYVE zinc finger domain-containing protein;(source:Araport11)
IB05G22890	Up	7.11037	1.34783	5.27544	1.3244e-07	1.20164e-06	0	0	0	22.0783	33.0998	25.2799	AT5G28640	GIF1	GRF1-INTERACTING FACTOR 1	Encodes a protein with similarity to mammalian transcriptional coactivator that is involved in cell proliferation during leaf and flower development. Loss of function mutations have narrow, pointed leaves and narrow floral organs. AN3 interacts with members of the growth regulating factor (GRF) family of transcription factors.
IB14G19060	Up	1.2752	0.241837	5.27296	1.34242e-07	1.21638e-06	66.3976	102.038	76.6646	196.865	182.049	214.411	AT2G39050	EULS3	Euonymus lectin S3	Encodes a nucleocytoplasmic lectin that is capable of binding carbohydrates. It is involved in ABA mediated stomatal movement and increased expression is correlated with increased resistance to Pseudomonas syringae.
IB13G08620	Up	1.16791	0.221548	5.27161	1.35233e-07	1.22471e-06	129.238	105.329	103.723	209.744	301.792	247.181	AT5G60920	COB	COBRA	Encodes a glycosylphosphatidylinositol-anchored protein localized primarily in the plasma membrane of the longitudinal sides of root cells. Necessary for oriented cell expansion in Arabidopsis. Cob mutants have abnormal roots that expand radially rather than longitudinally under certain growth conditions.
IB09G13200	Up	1.21524	0.231003	5.26072	1.4349e-07	1.29572e-06	98.4107	76.8027	96.5071	241.021	183.996	205.984	AT3G17840	RLK902	receptor-like kinase 902	Encodes a receptor-like kinase found at the cell surface of various tissues. Its function remains unknown.
IB01G07530	Up	1.00978	0.19219	5.25405	1.48788e-07	1.33897e-06	183.779	189.812	289.521	423.167	467.291	450.356	AT5G25060	RRC1	reduced red-light responses in cry1cry2 background 1	RNA recognition motif (RRM)-containing protein;(source:Araport11)
IB05G06790	Up	1.19742	0.227912	5.25389	1.48923e-07	1.33984e-06	220.535	143.731	107.33	356.932	362.151	356.727	AT5G39410			Saccharopine dehydrogenase;(source:Araport11)
IB01G09050	Up	1.21246	0.230959	5.2497	1.52346e-07	1.36884e-06	116.196	122.884	74.8607	226.302	255.063	242.499	AT5G24000			keratin-associated protein (DUF819);(source:Araport11)
IB15G06040	Up	1.25589	0.239237	5.24959	1.52439e-07	1.36895e-06	86.554	78.997	70.351	195.025	160.631	205.984	AT4G24180	TLP1	THAUMATIN-LIKE PROTEIN 1	Root-specific expression activated in response to rhizobacteria and ACC. Role in induced systemic resistance.
IB11G28790	Up	2.01245	0.38342	5.24869	1.53187e-07	1.37495e-06	18.9707	16.4577	27.96	71.7544	102.22	84.2662	AT5G22350	ELM1	ELONGATED MITOCHONDRIA 1	fission ELM1-like protein (DUF1022);(source:Araport11)
IB14G28210	Up	2.4123	0.459612	5.24857	1.53286e-07	1.37548e-06	14.2281	9.87463	12.6271	74.5142	74.9613	45.8783	AT1G49890	QWRF2	QWRF domain containing 2	QWRF motif protein (DUF566);(source:Araport11)
IB08G13340	Up	3.22227	0.614406	5.24453	1.5668e-07	1.40483e-06	1.18567	5.48591	8.11742	39.5569	58.4114	44.942	AT2G03810			18S pre-ribosomal assembly protein gar2-like protein;(source:Araport11)
IB14G19860	Up	1.49952	0.285994	5.24317	1.57843e-07	1.41415e-06	61.6549	44.9844	42.391	158.228	140.187	120.782	AT3G56370			LRR-RLK with distinct polar localization within the plasma membrane in different cell types of the root. Mutants show defects in cell divisions within the root ground tissue.
IB11G36090	Up	1.13308	0.2162	5.2409	1.59799e-07	1.43093e-06	105.525	114.107	87.4878	225.383	210.281	235.945	AT4G22190			serine/arginine repetitive matrix-like protein;(source:Araport11)
IB09G21100	Up	1.0741	0.204993	5.23971	1.60826e-07	1.43937e-06	184.965	182.132	126.271	355.092	292.057	387.624	AT1G29980			choice-of-anchor C domain protein, putative (Protein of unknown function, DUF642);(source:Araport11)
IB14G25060	Up	1.11634	0.213129	5.23786	1.62447e-07	1.45309e-06	112.639	111.912	90.1936	216.183	238.513	225.646
IB06G00190	Up	1.02265	0.195274	5.23699	1.63216e-07	1.45886e-06	202.75	244.671	147.016	416.728	383.568	403.541	AT1G23100			GroES-like family protein;(source:Araport11)
IB07G03270	Up	1.08168	0.206556	5.23674	1.63436e-07	1.46044e-06	141.095	140.439	101.017	266.779	279.401	260.289	AT3G55390			Uncharacterized protein family (UPF0497);(source:Araport11)
IB08G08610	Up	1.87962	0.359119	5.23397	1.65905e-07	1.48057e-06	26.0848	19.7493	28.8619	91.0729	108.061	76.7759	AT1G73050			Glucose-methanol-choline (GMC) oxidoreductase family protein;(source:Araport11)
IB14G09950	Up	1.95397	0.373698	5.22874	1.70671e-07	1.51994e-06	37.9415	17.5549	19.8426	83.7135	107.088	98.3106
IB14G01140	Up	1.29755	0.248216	5.22752	1.71795e-07	1.52796e-06	96.0394	71.3168	63.1355	177.546	209.308	176.959
IB07G27760	Up	1.83385	0.350941	5.22554	1.7365e-07	1.54166e-06	30.8274	24.138	22.5484	82.7936	104.167	88.0114	AT4G36810	LSU	Large subunit of Heterodimeric geranyl(geranyl)diphosphate synthase	Encodes a protein with geranylgeranyl pyrophosphate synthase activity involved in isoprenoid biosynthesis. The enzyme appears to be targeted to the chloroplast in epidermal cells and guard cells of leaves, and in etioplasts in roots. The mRNA is cell-to-cell mobile.
IB12G18660	Up	1.19662	0.229032	5.22469	1.74443e-07	1.5483e-06	99.5964	86.6773	73.9587	200.544	205.413	188.194	AT1G71000			Chaperone DnaJ-domain superfamily protein;(source:Araport11)
IB06G05590	Up	6.75121	1.29252	5.22328	1.75781e-07	1.55897e-06	0	1.09718	0	51.516	33.0998	37.4516
IB11G39270	Up	2.00888	0.384819	5.22033	1.78601e-07	1.58193e-06	35.5701	18.6521	18.0387	121.431	89.5642	76.7759	AT1G73260	KTI1	kunitz trypsin inhibitor 1	Encodes a trypsin inhibitor involved in modulating programmed cell death in plant-pathogen interactions.
IB02G01430	Up	1.07774	0.206578	5.21711	1.81735e-07	1.60844e-06	184.965	144.828	121.761	286.098	303.739	359.536	AT3G21100			RNA-binding (RRM/RBD/RNP motifs) family protein;(source:Araport11)
IB04G11110	Up	1.27422	0.244256	5.21674	1.82097e-07	1.61122e-06	85.3683	63.6365	109.134	214.343	219.043	193.812	AT2G32810	BGAL9	beta-galactosidase 9	putative beta-galactosidase
IB04G09310	Up	1.11315	0.213425	5.21566	1.83169e-07	1.61862e-06	111.453	102.038	135.29	262.18	275.507	219.092	AT3G23020			Encodes a chloroplast nucleoid-localized protein whose absence leads to broadly impaired plastid gene expression and chloroplast development.
IB02G27940	Up	1.767	0.338883	5.21417	1.84637e-07	1.63034e-06	42.6842	30.7211	21.6465	114.071	98.3259	107.673
IB11G04360	Up	1.15121	0.22079	5.21407	1.84739e-07	1.63082e-06	150.58	106.427	175.878	381.77	305.686	276.206	AT3G49810			Encodes a protein with E3 ubiquitin ligase activity that is involved in negative regulation of salt stress tolerance during germination.
IB07G23980	Up	2.63045	0.50461	5.21283	1.85978e-07	1.64091e-06	13.0424	6.58309	7.21549	49.6762	55.4908	58.9863	AT2G18470	PERK4	proline-rich extensin-like receptor kinase 4	Proline-rich extensin-like receptor kinase 4. Functions at an early stage of ABA signalling inhibiting primary root cell elongation by perturbing Ca2+ homeostasis.
IB14G08030	Up	5.23729	1.00517	5.21037	1.88469e-07	1.66117e-06	0	0	2.70581	45.0765	34.0733	36.5153	AT2G45340			Leucine-rich repeat protein kinase family protein;(source:Araport11)
IB10G08830	Up	2.70048	0.518318	5.21007	1.88766e-07	1.66294e-06	8.2997	5.48591	10.8232	64.395	43.8086	53.3686	AT3G18670			Ankyrin repeat family protein;(source:Araport11)
IB01G02670	Up	1.08512	0.208344	5.20828	1.90594e-07	1.67861e-06	109.082	155.8	118.154	288.858	274.534	249.053
IB08G10780	Up	1.54838	0.297609	5.20274	1.96371e-07	1.72505e-06	72.3259	39.4985	55.0181	167.427	121.69	197.557	AT2G02400			NAD(P)-binding Rossmann-fold superfamily protein;(source:Araport11)
IB02G17150	Up	1.34872	0.259303	5.20132	1.97879e-07	1.73599e-06	74.6973	147.022	74.8607	262.18	251.169	240.627	AT3G16640	TCTP	translationally controlled tumor protein	Encodes a protein homologous to translationally controlled tumor protein (TCTP) from Drosophila. In flies, TCTP functions guanine nucleotide exchange factor in the TOR signaling pathway. TCTP is expressed throughout the plant with highest levels seen in meristematic regions of the shoot and root. Loss of function alleles are not transmitted through the male gametophyte due to defects in pollen tu…
IB03G10800	Up	1.30124	0.250226	5.20026	1.99012e-07	1.74423e-06	74.6973	81.1914	83.88	238.262	149.923	203.175	AT3G52500			Eukaryotic aspartyl protease family protein;(source:Araport11)
IB14G06160	Up	1.01962	0.19613	5.19869	2.00702e-07	1.75814e-06	426.842	442.164	819.86	1136.11	1151.68	1144.15	AT3G07930			DNA glycosylase superfamily protein;(source:Araport11)
IB13G13270	Up	1.48211	0.285326	5.19444	2.05338e-07	1.79554e-06	58.0979	59.2478	61.3316	219.863	159.658	119.845	AT5G56120			RNA polymerase II elongation factor;(source:Araport11)
IB03G08310	Up	1.58859	0.305911	5.19299	2.06942e-07	1.80772e-06	49.7982	42.7901	107.33	192.265	224.884	190.067
IB02G07690	Up	1.47732	0.284982	5.18391	2.17285e-07	1.89373e-06	47.4268	54.8591	45.9987	112.231	139.214	161.042	AT3G07525	ATG10	autophagy 10	Encodes an E1 ligase involved in autophagic vesicle formation.
IB08G18100	Up	1.45821	0.281517	5.17983	2.22083e-07	1.9326e-06	110.267	59.2478	51.4103	216.183	182.049	204.111	AT1G74040	MAML-3		Encodes an active Arabidopsis isopropylmalate synthase IPMS2. Involved in leucine biosynthesis. Do not participate in the chain elongation of glucosinolates. Expressed constitutively throughout the plant. Loss of IPMS2 can be compensated by a second isopropylmalate synthase gene IPMS1 (At1g18500).
IB07G02530	Up	1.35092	0.260813	5.17964	2.22318e-07	1.93415e-06	130.424	65.8309	110.036	214.343	327.104	239.69	AT2G39920			HAD superfamily, subfamily IIIB acid phosphatase;(source:Araport11)
IB05G28470	Up	7.02153	1.35576	5.17904	2.23025e-07	1.93931e-06	0	0	0	21.1584	29.2057	25.2799	AT5G64740	PRC1	PROCUSTE 1	Encodes a cellulose synthase isomer. CESA6 mutants have cellulose defect in the primary cell wall. Multiple lines of evidence suggest that CESA6, along with CESA1 and CESA3 are present in the same plasma membrane complex for cellulose biosynthesis. CESA2 and CESA5 are related to CESA6, having partially redundant roles. As inferred from the null role of secondary wall-type CesAs, included in a set…
IB03G03480	Up	2.44076	0.471383	5.17788	2.24426e-07	1.95051e-06	9.48537	9.87463	11.7252	57.0356	56.4644	56.1775	AT4G13030			P-loop containing nucleoside triphosphate hydrolases superfamily protein;(source:Araport11)
IB07G23490	Up	1.56332	0.30227	5.17193	2.31685e-07	2.01105e-06	47.4268	32.9154	39.6852	108.552	129.479	116.1	AT4G36740	HB40	homeobox protein 40	Encodes a homeodomain leucine zipper class I (HD-Zip I) protein.
IB01G12110	Up	1.52088	0.294164	5.17018	2.33863e-07	2.0279e-06	49.7982	50.4703	34.2736	135.23	133.373	115.164	AT5G15510			TPX2 (targeting protein for Xklp2) protein family;(source:Araport11)
IB14G05260	Up	1.51334	0.292991	5.16515	2.40247e-07	2.08273e-06	43.8698	55.9562	36.9794	124.19	119.743	145.125	AT3G04720	PR4	pathogenesis-related 4	Encodes a protein similar to the antifungal chitin-binding protein hevein from rubber tree latex. mRNA levels increase in response to ethylene and turnip crinkle virus infection. The mRNA is cell-to-cell mobile.
IB01G12220	Up	3.69704	0.715797	5.16492	2.40539e-07	2.08421e-06	30.8274	47.1788	6.31355	298.057	412.774	377.325	AT5G15350	ENODL17	early nodulin-like protein 17	early nodulin-like protein 17;(source:Araport11)
IB11G13570	Up	1.30512	0.252999	5.15859	2.48815e-07	2.15319e-06	96.0394	70.2196	66.7433	162.827	183.996	226.582	AT3G56590			hydroxyproline-rich glycoprotein family protein;(source:Araport11)
IB05G28460	Up	3.64901	0.707526	5.15743	2.50361e-07	2.16493e-06	2.37134	2.19436	4.50968	35.8772	31.1528	49.6234	AT2G21770	CESA9	cellulose synthase A9	cellulose synthase, related to CESA6.
IB09G17600	Up	3.14016	0.609232	5.15429	2.54596e-07	2.20044e-06	9.48537	2.19436	5.41162	70.8345	35.0468	43.0694
IB05G04280	Up	3.43262	0.666275	5.15196	2.57784e-07	2.22575e-06	4.74268	5.48591	1.80387	57.0356	32.1263	37.4516	AT3G02600	LPP3	lipid phosphate phosphatase 3	Encodes phosphatidic acid phosphatase. Expressed during germination.
IB11G13270	Up	1.0053	0.195261	5.14851	2.62569e-07	2.26193e-06	147.023	142.634	121.761	266.779	298.872	258.416	AT3G03620			MATE efflux family protein;(source:Araport11)
IB05G03280	Up	1.57302	0.305643	5.14659	2.65262e-07	2.28399e-06	42.6842	42.7901	40.5871	97.5124	154.79	122.654	AT4G36180			LRR-RLK which regulates lateral root development.
IB11G36010	Up	1.82444	0.354632	5.14462	2.6807e-07	2.30758e-06	18.9707	27.4295	27.96	91.0729	88.5906	85.2025	AT5G53220			hypothetical protein;(source:Araport11)
IB05G17250	Up	1.78832	0.347919	5.14003	2.74693e-07	2.36044e-06	40.3128	38.4013	18.0387	101.192	116.823	112.355	AT2G44260			DUF946 family protein (DUF946);(source:Araport11)
IB04G14700	Up	1.16437	0.226665	5.13694	2.79243e-07	2.39593e-06	133.981	92.1632	100.115	275.979	246.301	206.92	AT4G19020	CMT2	chromomethylase 2	Encodes a plant DNA methyltransferase that methylates mainly cytosines in CHH (H = any base but G) contexts. It is involved in heat tolerance.
IB11G18670	Up	1.06802	0.207964	5.13561	2.81236e-07	2.41002e-06	104.339	133.856	134.388	293.457	236.566	252.799	AT1G53250			histone-lysine N-methyltransferase, H3 lysine-79 specific-like protein;(source:Araport11)
IB11G23910	Up	1.20833	0.235408	5.13294	2.85247e-07	2.44256e-06	107.896	91.066	127.173	273.219	189.837	292.123
IB02G18550	Up	1.04458	0.20359	5.13082	2.8849e-07	2.46602e-06	157.694	224.922	146.114	342.213	330.998	415.713	AT4G14870	SECE1		Encodes a component of the thylakoid-localized Sec system involved in the translocation of cytoplasmic proteins into plastid. The mRNA is cell-to-cell mobile.
IB12G00280	Up	1.14764	0.223769	5.12867	2.91793e-07	2.49115e-06	133.981	185.424	99.2129	307.256	320.289	296.804	AT1G07410	RABA2b	RAB GTPase homolog A2B	RAB GTPase homolog A2B;(source:Araport11)
IB12G21290	Up	1.53827	0.300121	5.12549	2.96769e-07	2.53173e-06	41.4985	36.207	44.1949	103.032	117.796	133.89	AT1G23340			carboxyl-terminal proteinase, putative (DUF239);(source:Araport11)
IB05G04270	Up	2.21352	0.43207	5.12307	3.00606e-07	2.56191e-06	46.2412	9.87463	15.3329	103.952	121.69	101.119	AT1G66880			Protein kinase superfamily protein;(source:Araport11)
IB07G21830	Up	1.43045	0.279252	5.12242	3.01636e-07	2.57005e-06	59.2836	50.4703	64.0374	131.55	138.24	199.43	AT5G67350			hypothetical protein;(source:Araport11)
IB15G06920	Up	2.34692	0.458171	5.12237	3.01723e-07	2.57016e-06	13.0424	14.2634	11.7252	91.0729	50.6232	56.1775	AT1G31790			Tetratricopeptide repeat (TPR)-like superfamily protein;(source:Araport11)
IB13G02420	Up	3.19738	0.624348	5.12114	3.03691e-07	2.58563e-06	1.18567	8.77745	4.50968	43.2367	44.7821	45.8783
IB15G00960	Up	2.57865	0.504023	5.11614	3.11844e-07	2.65242e-06	11.8567	10.9718	5.41162	62.5552	56.4644	46.8145	AT4G21065			Tetratricopeptide repeat (TPR)-like superfamily protein;(source:Araport11)
IB13G17250	Up	6.64516	1.29892	5.11591	3.12232e-07	2.65428e-06	0	0	0.901936	29.4377	43.8086	40.2605	AT5G14400	CYP724A1	cytochrome P450, family 724, subfamily A, polypeptide 1	Encodes a brassinosteroid C-22 hydroxylase.
IB13G15840	Up	2.12309	0.415015	5.1157	3.12573e-07	2.65598e-06	24.8991	20.8464	10.8232	61.6352	93.4583	88.0114	AT5G53750			CBS domain-containing protein;(source:Araport11)
IB07G28510	Up	1.26838	0.24799	5.11465	3.14325e-07	2.66927e-06	58.0979	106.427	91.9975	211.584	201.519	206.92	AT1G42540	GLR3.3	glutamate receptor 3.3	member of Putative ligand-gated ion channel subunit family
IB12G27270	Up	6.96651	1.36226	5.11395	3.15499e-07	2.67745e-06	0	0	0	20.2384	28.2322	24.3436
IB15G07430	Up	1.05347	0.206152	5.11019	3.21835e-07	2.72927e-06	101.968	120.69	117.252	252.98	225.857	227.519	AT5G50390	EMB3141	EMBRYO DEFECTIVE 3141	Pentatricopeptide repeat (PPR-like) superfamily protein;(source:Araport11)
IB05G07830	Up	1.25629	0.246182	5.1031	3.34136e-07	2.82589e-06	77.0686	74.6083	72.1549	212.504	156.737	164.787	AT3G27320			alpha/beta-Hydrolases superfamily protein;(source:Araport11)
IB02G25310	Up	2.09352	0.41029	5.10252	3.35154e-07	2.8331e-06	18.9707	14.2634	16.2348	59.7954	78.8554	72.0944	AT1G04520	PDLP2	plasmodesmata-located protein 2	Encodes a plasmodesmal protein that may be involved in the intercellular movement of molecules through the plasmodesmata.
IB03G08650	Up	1.11726	0.219263	5.09551	3.47812e-07	2.93359e-06	141.095	111.912	171.368	334.854	244.354	343.619	AT2G27480			Calcium-binding EF-hand family protein;(source:Araport11)
IB05G21790	Up	1.20941	0.237393	5.09453	3.49602e-07	2.94724e-06	86.554	140.439	84.782	258.5	234.619	226.582	AT3G55490			GINS complex protein;(source:Araport11)
IB13G24850	Up	1.01697	0.199728	5.09179	3.54701e-07	2.98584e-06	160.066	129.467	197.524	341.294	297.898	349.237	AT3G14360			alpha/beta-Hydrolases superfamily protein;(source:Araport11)
IB05G10750	Up	6.97388	1.37053	5.08846	3.6099e-07	3.03503e-06	0	0	0	28.5178	15.5764	29.025	AT5G43290	WRKY49	WRKY DNA-binding protein 49	member of WRKY Transcription Factor; Group II-c
IB15G01230	Up	1.44682	0.284388	5.08748	3.62857e-07	3.04997e-06	74.6973	95.4547	42.391	213.423	193.731	168.532	AT1G74240			Mitochondrial substrate carrier family protein;(source:Araport11)
IB08G04390	Up	1.65935	0.326217	5.08665	3.64449e-07	3.06261e-06	54.5409	30.7211	28.8619	126.95	124.611	105.801	AT3G58110			Encodes an adaptor protein that connects JAZ repressors with the TPR2 co-repressor to suppress jasmonate-responsive anthocyanin accumulation.
IB07G10950	Up	1.81748	0.357775	5.07995	3.77531e-07	3.16323e-06	26.0848	50.4703	19.8426	105.792	114.876	117.036	AT2G06925	PLA2-ALPHA		Encodes a secretory phospholipase A2 enzyme, which specifically hydrolyzes the sn-2 position of phospholipids. The enzyme has a preference towards linoleoyl acyl chain over palmitoyl acyl chain. It also has a slight preference for phosphatidylcholine over phosphatidylethanolamine.
IB15G20730	Up	1.28791	0.253647	5.07754	3.82343e-07	3.19964e-06	173.108	80.0942	101.919	323.815	284.269	255.607	AT5G25880	NADP-ME3	NADP-malic enzyme 3	The malic enzyme (EC 1.1.1.40) encoded by the ATNADP-ME3 is presumably cytosolic and restricted in its expression by both developmental and cell-specific signals.
IB04G10220	Up	1.7013	0.335127	5.0766	3.84255e-07	3.21265e-06	40.3128	28.5267	26.1561	102.112	88.5906	116.1
IB04G04820	Up	6.9916	1.37755	5.07537	3.86741e-07	3.2325e-06	0	0	0	13.7989	35.0468	25.2799	AT5G18930	SAMDC4		Adenosylmethionine decarboxylase family protein;(source:Araport11)
IB05G11930	Up	1.37647	0.27132	5.07323	3.91122e-07	3.26752e-06	59.2836	46.0816	55.0181	132.47	151.87	132.017	AT3G09070	OPS	OCTOPUS	Encodes a polarly localised membrane-associated protein that regulates phloem differentiation entry.
IB09G07940	Up	1.64271	0.323952	5.07085	3.96052e-07	3.30467e-06	40.3128	49.3731	27.96	134.31	136.293	94.5654	AT4G21065			Tetratricopeptide repeat (TPR)-like superfamily protein;(source:Araport11)
IB02G33590	Up	1.13551	0.223964	5.07004	3.97736e-07	3.31792e-06	105.525	89.9688	88.3897	189.505	233.646	199.43	AT4G00500			alpha/beta-Hydrolases superfamily protein;(source:Araport11)
IB08G03430	Up	3.73653	0.73726	5.06813	4.01744e-07	3.34484e-06	5.92836	1.09718	1.80387	42.3167	30.1792	41.1968
IB06G13890	Up	1.57447	0.311121	5.06062	4.17886e-07	3.47333e-06	39.1271	32.9154	35.1755	96.5925	110.008	112.355	AT2G02040	PTR2-B		Encodes a di- and tri-peptide transporter that recognizes a variety of different amino acid combinations. Expression of the transcripts for this gene can be detected in the embryo through in situ hybridization. This protein does not have nitrate transporter activity based on oocyte transport assays. Enhances water uptake during early seed germination.
IB13G18640	Up	2.19279	0.433333	5.06028	4.18648e-07	3.47882e-06	10.671	16.4577	17.1368	76.3541	52.5703	74.9033	AT4G35160			Encodes a cytosolic N-acetylserotonin O-methyltransferase that can convert N-acetylserotonin to melatonin and serotonin to 5-methoxytryptamine in the process of melatonin synthesis. It does not have caffeic acid O- methyltransferase activity.
IB01G02540	Up	1.06953	0.211423	5.05874	4.22044e-07	3.50279e-06	125.681	162.383	103.723	273.219	266.745	279.951	AT5G54250	HLM1		member of Cyclic nucleotide gated channel family, downstream component of the signaling pathways leading to HR resistance. mutant plants exhibit gene-for-gene disease resistance against avirulent Pseudomonas syringae despite the near-complete absence of the hypersensitive response (HR). Salicylic acid accumulation in dnd2 mutants is completely PAD4-independent.
IB11G04150	Up	1.30523	0.258036	5.05835	4.22906e-07	3.5074e-06	79.44	53.7619	65.8413	177.546	166.473	146.998	AT4G37430	CYP91A2	cytochrome P450, family 91, subfamily A, polypeptide 2	Encodes a member of the CYP81F cytochrome P450 monooxygenase subfamily.
IB13G25970	Up	2.54088	0.502888	5.05257	4.35897e-07	3.60728e-06	22.5278	8.77745	4.50968	62.5552	73.9878	66.4767	AT3G13690			kinase with adenine nucleotide alpha hydrolases-like domain-containing protein;(source:Araport11)
IB07G03660	Up	1.17474	0.232614	5.05017	4.41426e-07	3.65127e-06	101.968	99.8435	73.0568	228.142	198.599	191.003	AT2G33680			Tetratricopeptide repeat (TPR)-like superfamily protein;(source:Araport11)
IB05G23450	Up	1.28661	0.254916	5.0472	4.48325e-07	3.70566e-06	65.2119	117.398	72.1549	193.185	220.99	206.92
IB13G14580	Up	2.45694	0.486804	5.04708	4.48617e-07	3.70718e-06	15.4137	4.38872	15.3329	51.516	76.9084	65.5404	AT5G54870			inositol-1,4,5-trisphosphate 5-phosphatase;(source:Araport11)
IB12G06430	Up	1.52292	0.301771	5.04662	4.49686e-07	3.71332e-06	52.1695	44.9844	33.3716	131.55	134.346	106.737	AT2G28085	SAUR42	SMALL AUXIN UPREGULATED RNA 42	SAUR-like auxin-responsive protein family;(source:Araport11)
IB01G26210	Up	2.10001	0.41752	5.02972	4.91189e-07	4.03175e-06	24.8991	8.77745	25.2542	70.8345	80.8025	102.056
IB05G22000	Up	6.60304	1.31368	5.02638	4.99813e-07	4.09665e-06	1.18567	0	0	26.6779	29.2057	54.3049	AT2G36380	PDR6	pleiotropic drug resistance 6	pleiotropic drug resistance 6;(source:Araport11)
IB09G10780	Up	1.73948	0.346159	5.02508	5.03212e-07	4.12352e-06	29.6418	31.8182	29.7639	71.7544	116.823	116.1
IB01G18930	Up	1.11802	0.222665	5.0211	5.13769e-07	4.20501e-06	132.795	166.772	98.311	294.377	315.422	250.926	AT1G43620	UGT80B1		Encodes a UDP-glucose:sterol-glucosyltransferase. Mutants produce pale greenish-brown seeds whose dormancy was slightly reduced
IB11G00610	Up	2.6975	0.537571	5.01795	5.22256e-07	4.27141e-06	16.5994	6.58309	3.60774	55.1957	58.4114	55.2412
IB01G22140	Up	1.18634	0.236486	5.01652	5.26145e-07	4.30014e-06	94.8537	93.2604	155.133	287.018	229.752	268.716	AT5G56590			O-Glycosyl hydrolases family 17 protein;(source:Araport11)
IB14G26750	Up	1.03975	0.207427	5.01261	5.36954e-07	4.38429e-06	143.466	138.245	175.878	385.45	272.587	284.632	AT4G15010			Mitochondrial substrate carrier family protein;(source:Araport11)
IB02G05820	Up	3.2551	0.649772	5.0096	5.45446e-07	4.44622e-06	1.18567	5.48591	7.21549	27.5979	62.3055	46.8145	AT4G00380	INDL2	INVOLVED IN DE NOVO 2 (IDN2) - LIKE 2	Belongs to a subgroup of SGS3-like proteins that act redundantly in RNA-directed DNA methylation: AT1G15910 (FDM1), AT4G00380 (FDM2), AT3G12550 (FDM3), AT1G13790 (FDM4), AT1G80790 (FDM5).
IB15G20960	Up	1.9971	0.399036	5.0048	5.59197e-07	4.54965e-06	15.4137	32.9154	15.3329	75.4342	94.4318	83.3299
IB03G01670	Up	1.38586	0.277208	4.99935	5.7524e-07	4.67573e-06	49.7982	44.9844	70.351	149.028	136.293	148.87	AT1G03030			P-loop containing nucleoside triphosphate hydrolases superfamily protein;(source:Araport11)
IB05G04180	Up	1.18564	0.23741	4.99407	5.91187e-07	4.79626e-06	98.4107	69.1224	83.88	180.306	209.308	181.64	AT5G38460			ALG6, ALG8 glycosyltransferase family;(source:Araport11)
IB09G05780	Up	1.7329	0.347294	4.9897	6.0472e-07	4.90257e-06	24.8991	23.0408	42.391	96.5925	96.3788	110.482	AT4G28650			Encodes one of the two putative eLRR kinase closely related to PXY (At1g08590/PXL1 and At4g28650/PXL2). Insertion mutants in either pxl1 or pxl2 do not exhibit an obvious phenotype in the stem; double-mutant combinations of a Col allele, of pxy (pxy-3) with pxl1 and pxl2, generate a more severe vascular phenotype than pxy-3 alone, suggesting that these genes act synergistically with PXY in regula…
IB09G23660	Up	6.88099	1.38055	4.98424	6.22056e-07	5.03445e-06	0	0	0	31.2776	20.444	16.8532	AT5G45890	SAG12	senescence-associated gene 12	Senescence-associated gene 12 (SAG12) encoding a cysteine protease influenced by cytokinin, auxin, and sugars.Localized to special vacuole found during senescence called senescence associated vacuoles which are different from central vacuole in the tonoplast composition and pH.
IB06G14310	Up	5.80244	1.16567	4.97775	6.43277e-07	5.19549e-06	2.37134	0	0	45.9964	21.4175	51.496	AT5G11290			transmembrane protein, putative (DUF247);(source:Araport11)
IB05G21260	Up	1.18869	0.238847	4.97679	6.46488e-07	5.2202e-06	73.5116	87.7745	101.919	224.463	209.308	168.532	AT2G19570	DESZ		Encodes a cytidine deaminase that deaminates cytidine and deoxycytidine and is competitively inhibited by cytosine-containing compounds.
IB01G11730	Up	1.62464	0.32667	4.97336	6.58039e-07	5.30596e-06	35.5701	39.4985	27.96	108.552	120.717	87.0751
IB12G09810	Up	4.64519	0.934259	4.97206	6.62458e-07	5.33908e-06	0	4.38872	0	45.0765	34.0733	27.1524	AT1G07220			O-glucosyltransferase rumi-like protein (DUF821);(source:Araport11)
IB05G06530	Up	4.27778	0.861141	4.96758	6.77948e-07	5.46007e-06	1.18567	2.19436	1.80387	21.1584	41.8615	38.3879	AT3G02100			UDP-Glycosyltransferase superfamily protein;(source:Araport11)
IB14G29020	Up	1.09736	0.221294	4.95881	7.09254e-07	5.69881e-06	87.7397	89.9688	99.2129	184.906	210.281	198.494	AT4G33945			ARM repeat superfamily protein;(source:Araport11)
IB07G31250	Up	1.1408	0.23022	4.95525	7.22377e-07	5.79746e-06	94.8537	96.5519	74.8607	210.664	193.731	180.704	AT2G16890			UDP-Glycosyltransferase superfamily protein;(source:Araport11)
IB03G04700	Up	1.12115	0.226275	4.9548	7.2404e-07	5.80944e-06	104.339	109.718	79.3704	230.902	207.361	197.557	AT5G58610			PHD finger transcription factor;(source:Araport11)
IB06G05020	Up	1.60023	0.32312	4.95241	7.32984e-07	5.87982e-06	48.6125	31.8182	50.5084	122.351	99.2994	176.023	AT1G15360	WIN1	WAX INDUCER 1	Encodes a member of the ERF (ethylene response factor) subfamily B-6 of ERF/AP2 transcription factor family. The protein contains one AP2 domain. There are 12 members in this subfamily including RAP2.11. This gene is involved in wax biosynthesis. Over-expression of the gene results in glossy leaf phenotype and increased drought tolerance. Two closely related genes, AT5G25390 and AT5G11190 have si…
IB11G12660	Up	1.88485	0.380858	4.94896	7.46104e-07	5.97668e-06	29.6418	26.3323	15.3329	91.9929	98.3259	70.2218	AT1G26800			MPSR1 is cytoplasmic E3 ligase that senses misfolded proteins independently of chaperones and targets those proteins for degradation via the 26S proteasome. Involved in the regulation of the homeostasis of sensor NLR immune receptors.
IB11G36290	Up	1.03935	0.210042	4.94829	7.48681e-07	5.99592e-06	169.551	170.063	109.134	330.254	293.031	294.932	AT1G09600			Protein kinase superfamily protein;(source:Araport11)
IB11G18740	Up	1.137	0.229933	4.9449	7.61816e-07	6.09257e-06	104.339	119.593	76.6646	233.662	208.334	216.283
IB03G03260	Up	1.91755	0.38824	4.93907	7.84949e-07	6.26588e-06	17.7851	24.138	19.8426	74.5142	94.4318	64.6041	AT3G25060	MEF25	mitochondrial RNA editing factor 25	Tetratricopeptide repeat (TPR)-like superfamily protein;(source:Araport11)
IB09G09390	Up	1.84512	0.374581	4.92583	8.40024e-07	6.67956e-06	24.8991	25.2352	18.9407	95.6726	84.6965	66.4767	AT1G30950	UFO	UNUSUAL FLORAL ORGANS	Required for the proper identity of the floral meristem. Involved in establishing the whorled pattern of floral organs, in the control of specification of the floral meristem, and in the activation of APETALA3 and PISTILLATA. UFO is found at the AP3 promoter in a LFY-dependent manner, suggesting that it works with LFY to regulate AP3 expression. UFO may also promote the ubiquitylation of LFY.
IB01G26800	Up	2.33942	0.476086	4.91385	8.93031e-07	7.071e-06	10.671	7.68027	15.3329	64.395	58.4114	49.6234	AT3G42170	DAYSLEEPER	DAYSLEEPER	transposase-like gene with conserved domains from the family of hAT transposases that includes hobo from Drosophila melanogaster, Activator (Ac) from maize, and Tam3 from snapdragon but lacks several amino acids known to be essential for Ac transposition5. The DAYSLEEPER gene lacks 8 bp duplications and TIRs (a common feature of transcriptionally silent hAT transposases), however, DAYSLEEPER expr…
IB04G20360	Up	1.51335	0.30828	4.90899	9.15453e-07	7.23516e-06	28.4561	52.6647	59.5278	137.069	146.029	121.718	AT1G63260	TET10	tetraspanin10	Member of TETRASPANIN family
IB01G30340	Up	3.42784	0.699287	4.90191	9.49079e-07	7.48366e-06	0	10.9718	1.80387	43.2367	41.8615	51.496	AT3G55780			Glycosyl hydrolase superfamily protein;(source:Araport11)
IB10G04150	Up	1.0784	0.220026	4.90123	9.52407e-07	7.50645e-06	110.267	139.342	100.115	252.06	275.507	209.729
IB05G21210	Up	1.29385	0.26414	4.89835	9.66471e-07	7.61029e-06	101.968	77.8999	170.466	247.461	351.442	264.97	AT4G26150	GNL	GNC-LIKE	Encodes a member of the GATA factor family of zinc finger transcription factors. Modulate chlorophyll biosynthesis and glutamate synthase (GLU1/Fd-GOGAT) expression.
IB02G23720	Up	2.01443	0.411253	4.89828	9.66774e-07	7.61093e-06	18.9707	13.1662	18.0387	61.6352	70.0937	71.1581	AT3G26700			Protein kinase superfamily protein;(source:Araport11)
IB06G21140	Up	1.4596	0.298027	4.89755	9.70376e-07	7.63578e-06	55.7265	37.3042	46.9007	149.948	127.532	106.737	AT5G17710	EMB1241	embryo defective 1241	Chloroplast GrpE protein involved in chloroplastic response to heat stress and the correct oligomerization of the photosynthesis-related LHCII complex.
IB15G01030	Up	3.36479	0.687336	4.89541	9.81018e-07	7.71598e-06	3.55701	9.87463	0	42.3167	43.8086	47.7508	AT1G74400			Tetratricopeptide repeat (TPR)-like superfamily protein;(source:Araport11)
IB06G14490	Up	1.58762	0.324573	4.89141	1.00116e-06	7.86361e-06	53.3552	28.5267	82.0762	172.027	185.943	138.571	AT1G11290	CRR22	CHLORORESPIRATORY REDUCTION22	Pentatricopeptide Repeat Protein containing the DYW motif. Required for editing of multiple plastid transcripts. Endonuclease activity.
IB13G25960	Up	1.53593	0.314067	4.89045	1.00607e-06	7.90031e-06	27.2704	46.0816	52.3123	108.552	132.399	126.399	AT3G13690			kinase with adenine nucleotide alpha hydrolases-like domain-containing protein;(source:Araport11)
IB12G19370	Up	2.26734	0.463731	4.88934	1.01176e-06	7.94321e-06	10.671	9.87463	14.431	52.4359	57.4379	59.9226	AT1G14790	RDR1	RNA-dependent RNA polymerase 1	Encodes RNA-dependent RNA polymerase. While not required for virus-induced post-transcriptional gene silencing (PTGS), it can promote turnover of viral RNAs in infected plants. Nomenclature according to Xie, et al. (2004). Involved in the production of Cucumber Mosaic Virus siRNAs.
IB11G34280	Up	2.98682	0.611227	4.8866	1.0259e-06	8.04318e-06	2.37134	12.069	8.11742	65.3149	23.3646	91.7565	AT1G54890			Late embryogenesis abundant (LEA) protein-like protein;(source:Araport11)
IB13G04180	Up	1.32018	0.270476	4.88094	1.05579e-06	8.26047e-06	49.7982	51.5675	60.4297	129.71	130.452	145.125	AT3G14250			RING/U-box superfamily protein;(source:Araport11)
IB12G05010	Up	2.30168	0.471906	4.8774	1.07493e-06	8.40256e-06	5.92836	12.069	24.3523	83.7135	70.0937	59.9226	AT4G31970	CYP82C2	cytochrome P450, family 82, subfamily C, polypeptide 2	Functions in the biosynthesis of 4-hydroxy indole-3-carbonyl nitrile (4-OH-ICN), a cyanogenic phytoalexin in Arabidopsis. CYP82C2 acts as a hydroxylase on indole-3-carbonyl nitrile to generate 4-OH-ICN.
IB10G06430	Up	1.07057	0.220032	4.86553	1.14148e-06	8.89031e-06	100.782	92.1632	92.8994	183.986	199.572	216.283	AT5G66330			Leucine-rich repeat (LRR) family protein;(source:Araport11)
IB06G23230	Up	1.40254	0.288406	4.86309	1.15566e-06	8.98847e-06	55.7265	62.5393	40.5871	150.868	152.843	114.228	AT2G41380			S-adenosyl-L-methionine-dependent methyltransferases superfamily protein;(source:Araport11)
IB07G24040	Up	3.00153	0.617285	4.86247	1.15929e-06	9.01057e-06	10.671	1.09718	5.41162	41.3968	42.835	51.496
IB07G10890	Up	1.23874	0.254938	4.85899	1.17988e-06	9.16027e-06	123.31	78.997	65.8413	220.783	215.149	192.876	AT3G53690			RING/U-box superfamily protein;(source:Araport11)
IB02G20690	Up	3.2348	0.666358	4.85445	1.20719e-06	9.35528e-06	8.2997	4.38872	0.901936	35.8772	39.9145	46.8145	AT1G25390			Protein kinase superfamily protein;(source:Araport11)
IB14G05270	Up	3.47273	0.715647	4.85258	1.21865e-06	9.43989e-06	4.74268	0	5.41162	39.5569	30.1792	44.942	AT5G57560	XTH22	xyloglucan endotransglucosylase/hydrolase 22	Encodes a cell wall-modifying enzyme, rapidly upregulated in response to environmental stimuli.
IB05G01340	Up	2.1713	0.447664	4.85029	1.23283e-06	9.53675e-06	11.8567	18.6521	14.431	50.5961	59.3849	92.6928	AT1G28690			Tetratricopeptide repeat (TPR)-like superfamily protein;(source:Araport11)
IB11G08650	Up	1.28377	0.264689	4.85012	1.23385e-06	9.54247e-06	67.5833	98.7463	55.92	192.265	158.684	188.194	AT1G77020			DNAJ heat shock N-terminal domain-containing protein;(source:Araport11)
IB07G02470	Up	1.0783	0.222331	4.84998	1.23472e-06	9.5449e-06	155.323	149.217	91.9975	270.459	293.031	269.652	AT2G39960			Microsomal signal peptidase 25 kDa subunit (SPC25);(source:Araport11)
IB12G19480	Up	1.72117	0.355363	4.84341	1.27633e-06	9.85765e-06	40.3128	43.8872	19.8426	91.9929	142.134	105.801	AT5G16860			Tetratricopeptide repeat (TPR)-like superfamily protein;(source:Araport11)
IB14G26600	Up	1.31745	0.272062	4.84247	1.28233e-06	9.8996e-06	55.7265	71.3168	46.9007	144.429	151.87	135.762	AT3G54630			kinetochore protein;(source:Araport11)
IB15G26280	Up	1.25163	0.258739	4.83742	1.31536e-06	1.01386e-05	80.6256	57.0534	64.0374	164.667	140.187	174.15	AT5G13960	SUVH4	SU(VAR)3-9 homolog 4	Encodes a histone 3 lysine 9 specific methyltransferase involved in the maintenance of DNA methylation. SUVH4/KYP is a SU(VAR)3-9 homolog, a SET domain protein. Known SET domain proteins are involved in epigenetic control of gene expression. There are 10 SUVH genes in Arabidopsis and members of this subfamily of the SET proteins have an additional conserved SRA domain. In kyp mutants, there is a …
IB07G03690	Up	1.97836	0.409114	4.83572	1.32666e-06	1.02165e-05	11.8567	35.1098	17.1368	85.5534	80.8025	86.1388	AT2G28630	KCS12	3-ketoacyl-CoA synthase 12	Encodes KCS12, a member of the 3-ketoacyl-CoA synthase family involved in the biosynthesis of VLCFA (very long chain fatty acids).
IB06G21320	Up	1.53005	0.316428	4.83537	1.32899e-06	1.02275e-05	34.3845	46.0816	68.5471	106.712	165.499	161.978
IB09G05810	Up	2.0928	0.43296	4.83369	1.34023e-06	1.03094e-05	24.8991	16.4577	9.92129	70.8345	84.6965	59.9226	AT2G34700			Pollen Ole e 1 allergen and extensin family protein;(source:Araport11)
IB06G26380	Up	2.00635	0.415654	4.82696	1.38631e-06	1.06495e-05	17.7851	29.6239	16.2348	117.751	78.8554	58.05	AT2G36885			translation initiation factor;(source:Araport11)
IB09G13730	Up	1.56296	0.323876	4.82578	1.39455e-06	1.0708e-05	33.1988	44.9844	27.96	96.5925	109.035	106.737	AT1G09190			Tetratricopeptide repeat (TPR)-like superfamily protein;(source:Araport11)
IB07G03970	Up	1.00815	0.209132	4.82062	1.4311e-06	1.09666e-05	143.466	109.718	175.878	298.977	274.534	292.123	AT3G04760			Pentatricopeptide repeat (PPR-like) superfamily protein;(source:Araport11)
IB09G07010	Up	2.54184	0.527521	4.81846	1.44668e-06	1.1081e-05	9.48537	5.48591	10.8232	56.1157	36.9939	58.05	AT1G06920	OFP4	ovate family protein 4	Encodes OFP4, a member of the plant specific ovate family proteins. Members of this family have been shown to bind to KNOX and BELL- like TALE class homeodomain proteins. OFP4 interacts with KNAT7 to regulate secondary cell wall formation.
IB03G18270	Up	1.65099	0.342734	4.81711	1.45653e-06	1.1149e-05	47.4268	42.7901	21.6465	93.8327	128.505	125.463	AT1G31430			Pentatricopeptide repeat (PPR-like) superfamily protein;(source:Araport11)
IB11G33940	Up	6.75953	1.40379	4.81522	1.47041e-06	1.12476e-05	0	0	0	15.6388	15.5764	31.8339	AT4G17750	HSFA1A	CLASS A HEAT SHOCK FACTOR 1A	native protein is a trimer, interacts with HSP70, also with TBP, DNA interaction is modulated by phosphorylation and is heat-shock inducible
IB09G00210	Up	2.244	0.466059	4.81484	1.4732e-06	1.12664e-05	16.5994	13.1662	8.11742	68.9947	55.4908	52.4323
IB05G15140	Up	1.03003	0.214201	4.80872	1.51896e-06	1.15829e-05	123.31	92.1632	110.036	229.982	213.202	220.965	AT1G78955	CAMS1	camelliol C synthase 1	Encodes a cyclase that generates predominantly a monocyclic triterpene alcohol. The product is 97% camelliol, 2% achilleol A and 0.2% beta-amyrin. Achilleol is an isomer of camelliol C with a 4-methylenecyclohexanol ring system.
IB07G10130	Up	2.70898	0.563508	4.80735	1.52943e-06	1.16575e-05	8.2997	4.38872	7.21549	42.3167	42.835	44.942	AT1G80660	HA9	H(+)-ATPase 9	H[+]-ATPase 9;(source:Araport11)
IB03G22630	Up	1.29131	0.26866	4.80648	1.53609e-06	1.1703e-05	48.6125	64.7337	56.822	138.909	148.949	129.208	AT2G01755			hypothetical protein;(source:Araport11)
IB02G09900	Up	6.74933	1.40485	4.80432	1.55275e-06	1.18163e-05	0	0	0	11.9591	28.2322	22.471	AT4G02780	GA1	GA REQUIRING 1	Catalyzes the conversion of geranylgeranyl pyrophosphate (GGPP) to copalyl pyrophosphate (CPP) of gibberellin biosynthesis
IB09G07020	Up	4.93456	1.02782	4.801	1.57876e-06	1.19961e-05	0	1.09718	1.80387	27.5979	41.8615	25.2799	AT3G13770			Pentatricopeptide repeat (PPR) superfamily protein;(source:Araport11)
IB01G30170	Up	5.66782	1.18202	4.79504	1.62642e-06	1.23391e-05	0	0	1.80387	44.1566	35.0468	25.2799	AT1G53540			Member of the class I small heat-shock protein (sHSP) family, which accounts for the majority of sHSPs in maturing seeds
IB04G18450	Up	1.38889	0.289697	4.79429	1.63254e-06	1.23828e-05	36.7558	54.8591	50.5084	127.87	129.479	116.1	AT4G22730			Leucine-rich repeat protein kinase family protein;(source:Araport11)
IB05G21600	Up	1.56225	0.325878	4.79396	1.63521e-06	1.23976e-05	29.6418	51.5675	32.4697	126.95	110.982	97.3743	AT5G57070			hydroxyproline-rich glycoprotein family protein;(source:Araport11)
IB06G18310	Up	1.01343	0.211659	4.78803	1.68424e-06	1.27496e-05	104.339	107.524	101.017	224.463	205.413	201.303	AT2G29420	GSTU7	glutathione S-transferase tau 7	Encodes glutathione transferase belonging to the tau class of GSTs. Naming convention according to Wagner et al. (2002). Induced by Salicylic acid. Independent of NPR1 for their induction by salicylic acid.
IB02G18910	Up	1.2204	0.254983	4.78619	1.69976e-06	1.28557e-05	93.668	69.1224	60.4297	157.308	188.864	171.341	AT1G70650			Ran BP2/NZF zinc finger-like superfamily protein;(source:Araport11)
IB12G24050	Up	1.00338	0.209881	4.78072	1.74673e-06	1.31905e-05	174.294	121.787	117.252	290.697	272.587	262.161	AT3G13560			O-Glycosyl hydrolases family 17 protein;(source:Araport11)
IB01G04700	Up	1.22176	0.255676	4.77856	1.76557e-06	1.3327e-05	126.867	84.4829	73.0568	243.781	175.234	240.627	AT1G76490	MAD3	miRNA action deficient 3	Encodes a 3-hydroxy-3-methylglutaryl coenzyme A reductase, which is involved in melavonate biosynthesis and performs the first committed step in isoprenoid biosynthesis. Expression is activated in dark in leaf tissue but not controlled by light in the root (confine The mRNA is cell-to-cell mobile.
IB11G20760	Up	1.7895	0.374496	4.77842	1.76682e-06	1.33333e-05	27.2704	36.207	15.3329	85.5534	93.4583	90.8202	AT1G03560			Pentatricopeptide repeat (PPR-like) superfamily protein;(source:Araport11)
IB03G12960	Up	1.15372	0.241571	4.77589	1.78912e-06	1.34839e-05	93.668	104.232	72.1549	198.705	229.752	170.405	AT3G11940	RPS5A	ribosomal protein 5A	One of two genes encoding the ribosomal protein S5. Mutants have semi-dominant developmental phenotypes. Most cell-division processes are delayed or disturbed in the heterozygous mutant, and development is completely arrested at an early embryonic stage in the homozygous mutant.
IB05G28610	Up	1.29569	0.271438	4.77343	1.81118e-06	1.36262e-05	52.1695	58.1506	61.3316	117.751	157.711	146.998	AT5G09760			Plant invertase/pectin methylesterase inhibitor superfamily;(source:Araport11)
IB05G02360	Up	2.18796	0.459	4.7668	1.87172e-06	1.40447e-05	4.74268	51.5675	23.4503	119.591	116.823	128.272	AT1G14130			DAO1 is an IAA oxidase expressed in many different plant parts. it is a member of a family of dioxygenase and 2OG Fe(II) oxygenase domain and DAO domain containing proteins. It appears to be the major IAA oxidase in planta and major contributor to IAA degradation.
IB07G20000	Up	1.32473	0.278039	4.76455	1.89275e-06	1.4187e-05	54.5409	46.0816	61.3316	155.468	129.479	121.718	AT3G18730	TSK	TONSOKU	Encodes a protein with an important role in cell division control and plant morphogenesis and may also play a role in genome maintenance. May be involved in mitosis through interaction with TSA1. In cells synchronized for cell division, TSA1 and TSK relocalize to ends of spindle microtubules that are ahead of separating chromatids during metaphase and anaphase of mitosis. Involved in nonhost resi…
IB09G12360	Up	1.23047	0.258708	4.75622	1.97249e-06	1.47298e-05	69.9546	85.5801	142.506	218.943	259.931	225.646	AT5G23720	PHS1	PROPYZAMIDE-HYPERSENSITIVE 1	Encodes a protein tyrosine phosphatase Propyzamide-Hypersensitive 1 (PHS1). One of the mutant alleles, phs1-1, is hypersensitive to the microtubule-destabilizing drug propyzamide, suggesting that PHS1 may be involved in phosphorylation cascades that control the dynamics of cortical microtubules in plant cells. A second allele, phs1-3, is hypersensitive to abscisic acid, indicating a possible invo…
IB14G26890	Up	1.40249	0.295127	4.75215	2.01263e-06	1.4999e-05	43.8698	41.6929	44.1949	124.19	118.77	100.183	AT2G26730			Leucine-rich repeat protein kinase family protein;(source:Araport11)
IB03G10280	Up	1.32839	0.279625	4.75063	2.02784e-06	1.51037e-05	98.4107	84.4829	49.6065	161.907	236.566	181.64	AT3G02660	FAC31	EMBRYONIC FACTOR 31	Tyrosyl-tRNA synthetase, class Ib, bacterial/mitochondrial;(source:Araport11)
IB04G12360	Up	1.82518	0.384359	4.74863	2.04801e-06	1.52341e-05	17.7851	30.7211	20.7445	89.2331	64.2526	91.7565	AT3G50940			P-loop containing nucleoside triphosphate hydrolases superfamily protein;(source:Araport11)
IB07G32060	Up	1.21764	0.256431	4.7484	2.0503e-06	1.52477e-05	150.58	89.9688	224.582	365.212	311.528	409.159	AT5G65500			U-box domain-containing protein kinase family protein;(source:Araport11)
IB13G17410	Up	2.04265	0.430299	4.74703	2.06421e-06	1.53379e-05	21.3421	36.207	9.01936	86.4733	75.9348	108.61	AT3G58850	PAR2	PHY RAPIDLY REGULATED 2	Encodes PHYTOCHROME RAPIDLY REGULATED2 (PAR2), an atypical basic helix-loop-helix (bHLP) protein. Closely related to PAR1 (At2g42870). Up regulated after simulated shade perception. Acts in the nucleus to control plant development and as a negative regulator of shade avoidance response. Functions as transcriptional repressor of auxin-responsive genes SAUR15 (AT4G38850) and SAUR68 (AT1G29510).
IB15G23570	Up	2.45432	0.517047	4.74679	2.0667e-06	1.53497e-05	9.48537	14.2634	5.41162	41.3968	56.4644	59.9226
IB05G02800	Up	1.03613	0.218321	4.74589	2.07595e-06	1.54118e-05	122.124	102.038	152.427	295.297	244.354	235.009	AT5G40400			Pentatricopeptide repeat (PPR) superfamily protein;(source:Araport11)
IB02G28940	Up	1.42855	0.301126	4.74403	2.09509e-06	1.55337e-05	53.3552	47.1788	107.33	218.943	168.42	176.959	AT2G37320			Tetratricopeptide repeat (TPR)-like superfamily protein;(source:Araport11)
IB03G16760	Up	1.62045	0.341588	4.74385	2.09691e-06	1.55409e-05	30.8274	32.9154	35.1755	94.7527	77.8819	132.017	AT1G70300	KUP6	K+ uptake permease 6	potassium transporter
IB09G12160	Up	6.65562	1.40585	4.73423	2.19886e-06	1.62258e-05	0	0	0	17.4786	25.3116	15.9169	AT5G07330			NFU1 iron-sulfur cluster protein;(source:Araport11)
IB07G25070	Up	1.20734	0.255035	4.73403	2.20101e-06	1.62382e-05	66.3976	92.1632	65.8413	199.625	155.764	161.978	AT1G63855			Putative methyltransferase family protein;(source:Araport11)
IB13G26730	Up	1.01218	0.214047	4.72877	2.25879e-06	1.66287e-05	158.88	230.408	128.075	325.655	367.992	347.364	AT3G16050	PDX1.2	pyridoxine biosynthesis 1.2	Encodes a protein with pyridoxal phosphate synthase activity whose transcripts were detected mostly in roots and accumulate during senescence. The protein was found in very low abundance, which prevented a specific localisation.
IB06G00070	Up	3.19073	0.675243	4.7253	2.29779e-06	1.69013e-05	5.92836	4.38872	1.80387	35.8772	36.0204	35.5791	AT4G11530	CRK34	cysteine-rich RLK (RECEPTOR-like protein kinase) 34	Encodes a cysteine-rich receptor-like protein kinase. The mRNA is cell-to-cell mobile.
IB04G10850	Up	2.08991	0.442372	4.72433	2.30871e-06	1.6976e-05	16.5994	16.4577	9.92129	61.6352	62.3055	57.1138	AT4G31940	CYP82C4	cytochrome P450, family 82, subfamily C, polypeptide 4	The gene encodes a cytochrome P450 enzyme, CYP82C. It is involved in the early Fe deficiency response.CYP82C4 hydroxylates fraxetin to generate sideretin (5-hydroxyfraxetin). Fraxetin and sideretin are catecholic coumarins secreted into the rhizosphere under conditions of low iron availability and help mobilize this nutrient from insoluble iron(III) pools in the soil.The mRNA is cell-to-cell mobi…
IB14G11680	Up	1.09457	0.231773	4.72259	2.32862e-06	1.7106e-05	75.8829	102.038	93.8013	194.105	212.228	175.086	AT1G09480			similar to Eucalyptus gunnii alcohol dehydrogenase of unknown physiological function (GI:1143445), Vigna unguiculata (gi:1854445), NOT a cinnamyl-alcohol dehydrogenase The mRNA is cell-to-cell mobile.
IB03G03720	Up	1.1496	0.243828	4.7148	2.41952e-06	1.77319e-05	103.153	95.4547	70.351	218.943	210.281	164.787	AT2G26470			embryonic stem cell-specific 5-hydroxymethylcytosine-binding protein;(source:Araport11)
IB05G07520	Up	1.104	0.234324	4.71142	2.46002e-06	1.80172e-05	82.997	106.427	79.3704	174.786	212.228	190.067	AT1G18680			HNH endonuclease domain-containing protein;(source:Araport11)
IB04G23450	Up	1.59699	0.339208	4.708	2.50153e-06	1.83095e-05	66.3976	37.3042	28.8619	156.388	100.273	140.444	AT4G19810	ChiC	class V chitinase	ChiC encodes a Class V chitinase that is a part of glycoside hydrolase family 18 based on CAZy groupings. It appears to primarily act as an exochitinase in vitro where it predominantly cleaves a chitobiose (GlcNAc)2 residue from the non-reducing end of a chitin oligosaccharide. However, it shows some minor endochitinase activity in vitro, as well. A putative 24 amino-acid signal peptide may direc…
IB15G07150	Up	2.7099	0.5756	4.70795	2.5022e-06	1.83104e-05	5.92836	10.9718	6.31355	25.758	57.4379	68.3492	AT4G21380	RK3	receptor kinase 3	encodes a putative receptor-like serine/threonine protein kinases that is similar to Brassica self-incompatibility (S) locus. Expressed in root. Shoot expression limited to limited to the root-hypocotyl transition zone and at the base of lateral roots as well as in axillary buds, and pedicels.
IB01G26830	Up	1.29205	0.274669	4.70403	2.55073e-06	1.86377e-05	100.782	80.0942	53.2142	149.948	201.519	218.156	AT5G56090	COX15	cytochrome c oxidase 15	Encodes a homolog of COX15. Microarray analysis show a 3.2 fold increase in transcription after treatment with rotenone, an electron transport chain inhibitor.
IB04G17000	Up	1.51451	0.322116	4.70176	2.57926e-06	1.88301e-05	26.0848	40.5957	41.4891	106.712	97.3524	106.737	AT4G16835			Tetratricopeptide repeat (TPR)-like superfamily protein;(source:Araport11)
IB08G03920	Up	1.09118	0.232113	4.70109	2.58774e-06	1.8884e-05	85.3683	87.7745	77.5665	167.427	193.731	172.278	AT3G14690	CYP72A15	cytochrome P450, family 72, subfamily A, polypeptide 15	putative cytochrome P450 The mRNA is cell-to-cell mobile.
IB07G30880	Up	1.61658	0.344595	4.69124	2.7155e-06	1.97323e-05	52.1695	39.4985	33.3716	76.3541	147.002	158.233	AT5G40020			Pathogenesis-related thaumatin superfamily protein;(source:Araport11)
IB03G17640	Up	1.18006	0.251659	4.68913	2.74366e-06	1.99242e-05	69.9546	99.8435	65.8413	184.906	159.658	188.194	AT2G02590			small multi-drug export protein;(source:Araport11)
IB09G14190	Up	1.38215	0.295102	4.68363	2.81835e-06	2.04277e-05	74.6973	85.5801	36.9794	182.146	157.711	170.405
IB03G05830	Up	1.31829	0.281499	4.68311	2.82551e-06	2.04709e-05	61.6549	86.6773	45.0968	166.507	142.134	171.341	AT5G59990			CCT motif family protein;(source:Araport11)
IB05G04900	Up	1.50833	0.322156	4.68198	2.84112e-06	2.05753e-05	56.9122	30.7211	33.3716	121.431	107.088	113.291	AT3G49740			Tetratricopeptide repeat (TPR)-like superfamily protein;(source:Araport11)
IB01G15680	Up	1.81821	0.388435	4.68086	2.8567e-06	2.06707e-05	16.5994	25.2352	23.4503	86.4733	60.3585	84.2662	AT1G69730			Wall-associated kinase family protein;(source:Araport11)
IB06G18110	Up	1.21532	0.259744	4.67892	2.88393e-06	2.08589e-05	67.5833	64.7337	60.4297	133.39	141.161	172.278	AT3G53850			Uncharacterized protein family (UPF0497);(source:Araport11)
IB13G00830	Up	1.54366	0.330266	4.67398	2.95418e-06	2.1322e-05	30.8274	53.7619	29.7639	103.952	125.585	102.992	AT5G11160	APT5	adenine phosphoribosyltransferase 5	adenine phosphoribosyltransferase 5;(source:Araport11)
IB12G05000	Up	1.63746	0.350581	4.67069	3.0019e-06	2.16436e-05	21.3421	30.7211	49.6065	104.872	95.4053	119.845	AT4G31970	CYP82C2	cytochrome P450, family 82, subfamily C, polypeptide 2	Functions in the biosynthesis of 4-hydroxy indole-3-carbonyl nitrile (4-OH-ICN), a cyanogenic phytoalexin in Arabidopsis. CYP82C2 acts as a hydroxylase on indole-3-carbonyl nitrile to generate 4-OH-ICN.
IB03G11570	Up	2.12065	0.454054	4.67048	3.00499e-06	2.16614e-05	18.9707	13.1662	16.2348	75.4342	94.4318	40.2605	AT5G12430	TPR16	tetratricopeptide repeat 16	Encodes one of the 36 carboxylate clamp (CC)-tetratricopeptide repeat (TPR) proteins (Prasad 2010, Pubmed ID: 20856808) with potential to interact with Hsp90/Hsp70 as co-chaperones.
IB01G04360	Up	2.30069	0.492646	4.67006	3.01108e-06	2.17007e-05	8.2997	7.68027	18.9407	63.4751	66.1996	45.8783	AT4G32070	Phox4	Phox4	Encodes one of the 36 carboxylate clamp (CC)-tetratricopeptide repeat (TPR) proteins (Prasad 2010, Pubmed ID: 20856808) with potential to interact with Hsp90/Hsp70 as co-chaperones.
IB08G05320	Up	1.07591	0.2304	4.66976	3.01556e-06	2.17284e-05	99.5964	98.7463	78.4684	208.824	172.314	200.366	AT5G50340			DNA repair protein RadA-like protein;(source:Araport11)
IB07G18120	Up	1.75433	0.375806	4.6682	3.03853e-06	2.18755e-05	35.5701	14.2634	35.1755	84.6334	92.4847	110.482	AT2G21790	RNR1	ribonucleotide reductase 1	encodes large subunit of ribonucleotide reductase involved in the production of deoxyribonucleoside triphosphates (dNTPs) for DNA replication and repair
IB12G06450	Up	3.47728	0.745023	4.66735	3.0511e-06	2.19476e-05	9.48537	1.09718	0.901936	56.1157	26.2851	39.3242	AT2G28085	SAUR42	SMALL AUXIN UPREGULATED RNA 42	SAUR-like auxin-responsive protein family;(source:Araport11)
IB14G29980	Up	1.95691	0.419432	4.66561	3.07705e-06	2.21203e-05	17.7851	23.0408	14.431	68.9947	53.5438	90.8202	AT2G16630			Pollen Ole e 1 allergen and extensin family protein;(source:Araport11)
IB03G05930	Up	1.32399	0.283797	4.66525	3.08242e-06	2.21542e-05	47.4268	94.3576	60.4297	195.945	159.658	150.743
IB09G02980	Up	3.58366	0.768409	4.66374	3.10516e-06	2.22849e-05	4.74268	2.19436	1.80387	40.4769	18.4969	43.0694	AT1G17840	WBC11	white-brown complex homolog protein 11	Encodes a plasma membrane-localized ATP-binding cassette transporter, that is required for cutin transport to the extracellular matrix. The mRNA is cell-to-cell mobile.
IB01G11080	Up	6.66062	1.42827	4.66341	3.11019e-06	2.23071e-05	0	0	0	17.4786	31.1528	10.2992	AT3G18990	VRN1	REDUCED VERNALIZATION RESPONSE 1	Required for vernalization. Essential for the complete repression of FLC in vernalized plants. Required for the methylation of histone H3
IB09G24060	Up	1.69183	0.36286	4.66248	3.12421e-06	2.23983e-05	33.1988	23.0408	22.5484	96.5925	73.0143	83.3299
IB06G06920	Up	3.70887	0.796037	4.65916	3.175e-06	2.27433e-05	5.92836	1.09718	0.901936	36.7971	25.3116	36.5153
IB07G15450	Up	1.46935	0.315463	4.65774	3.19701e-06	2.28771e-05	47.4268	28.5267	41.4891	108.552	101.246	115.164	AT1G05260	RCI3A		Encodes a cold-inducible cationic peroxidase that is involved in the stress response. In response to low temperature, RCI3 transcripts accumulate in the aerial part and in roots of etiolated seedlings but only in roots of light-grown seedlings. The mRNA is cell-to-cell mobile.
IB11G19520	Up	1.73988	0.374011	4.65196	3.2879e-06	2.35029e-05	28.4561	23.0408	20.7445	76.3541	96.3788	67.413	AT1G06510			forkhead-associated domain protein;(source:Araport11)
IB11G24240	Up	1.24258	0.26758	4.64377	3.42103e-06	2.44138e-05	49.7982	62.5393	64.0374	148.109	145.055	125.463
IB09G09170	Up	1.02261	0.22039	4.63999	3.48432e-06	2.48397e-05	155.323	164.577	121.761	369.811	291.084	234.073	AT5G45040	CYTC6A	cytochrome c6A	Encodes a Class I cytochrome c family member possessing a high structural homology with photosynthetic cytochrome c(6) from cyanobacteria, but structurally and functionally distinct through the presence of a disulfide bond.
IB15G03830	Up	1.18846	0.256159	4.63956	3.49157e-06	2.48758e-05	118.567	75.7055	74.8607	201.464	168.42	240.627
IB12G25750	Up	5.46855	1.1794	4.63674	3.53954e-06	2.51966e-05	0	2.19436	0	29.4377	36.0204	28.0887	AT5G12180	CPK17	calcium-dependent protein kinase 17	member of Calcium Dependent Protein Kinase
IB12G26850	Up	4.07337	0.878859	4.63483	3.57223e-06	2.54134e-05	2.37134	3.29154	0	26.6779	26.2851	37.4516	AT5G22430			Pollen Ole e 1 allergen and extensin family protein;(source:Araport11)
IB11G11760	Up	1.99046	0.42971	4.6321	3.61977e-06	2.57357e-05	15.4137	13.1662	18.0387	59.7954	72.0407	54.3049	AT5G66430			S-adenosyl-L-methionine-dependent methyltransferases superfamily protein;(source:Araport11)
IB01G33780	Up	1.90164	0.410967	4.62722	3.70601e-06	2.63215e-05	11.8567	24.138	24.3523	81.8737	87.6171	58.05	AT1G21280			Copia-like polyprotein/retrotransposon;(source:Araport11)
IB06G18190	Up	2.58603	0.559333	4.62342	3.77466e-06	2.67647e-05	10.671	4.38872	7.21549	50.5961	45.7556	36.5153	AT3G53950			glyoxal oxidase-related protein;(source:Araport11)
IB04G04740	Up	1.27638	0.276155	4.62199	3.80078e-06	2.69276e-05	71.1403	54.8591	47.8026	154.548	125.585	138.571	AT5G19020	MEF18	mitochondrial editing factor 18	Encodes a pentatricopeptide repeat protein (PPR) protein involved in mitochondrial mRNA editing.
IB14G10670	Up	1.0273	0.222303	4.62117	3.81583e-06	2.70231e-05	254.919	351.098	174.074	643.03	500.391	442.866	AT2G44500			O-fucosyltransferase family protein;(source:Araport11)
IB07G12230	Up	1.53685	0.333044	4.61457	3.93903e-06	2.78208e-05	42.6842	23.0408	38.7832	104.872	97.3524	101.119	AT5G17420	MUR10	MURUS 10	Encodes a xylem-specific cellulose synthase that is phosphorylated on one or more serine residues (on either S185 or one of S180 or S181).
IB10G03670	Up	4.41708	0.957885	4.61128	4.00191e-06	2.823e-05	4.74268	0	0	23.9181	39.9145	29.025	AT1G20180			transmembrane protein (DUF677);(source:Araport11)
IB07G05570	Up	1.8004	0.390513	4.61034	4.02008e-06	2.83524e-05	18.9707	20.8464	21.6465	84.6334	66.1996	63.6678	AT5G56970	CKX3	cytokinin oxidase 3	It encodes a protein whose sequence is similar to cytokinin oxidase/dehydrogenase, which catalyzes the degradation of cytokinins.
IB09G07180	Up	1.00323	0.217628	4.60982	4.03023e-06	2.84064e-05	122.124	122.884	98.311	205.144	218.069	263.098	AT2G34340			senescence regulator (Protein of unknown function, DUF584);(source:Araport11)
IB11G23900	Up	4.04624	0.878361	4.60658	4.09343e-06	2.88234e-05	0	0	5.41162	42.3167	28.2322	28.0887
IB11G18300	Up	1.56187	0.339096	4.60599	4.10501e-06	2.88859e-05	30.8274	27.4295	32.4697	91.0729	77.8819	99.2468	AT1G53600			Tetratricopeptide repeat (TPR)-like superfamily protein;(source:Araport11)
IB08G06340	Up	1.89878	0.412386	4.60438	4.13695e-06	2.90749e-05	17.7851	18.6521	15.3329	67.1548	68.1466	57.1138	AT3G27160	GHS1	GLUCOSE HYPERSENSITIVE 1	GHS1 encodes plastid ribosomal protein S21 The mRNA is cell-to-cell mobile.
IB07G05740	Up	3.53668	0.769128	4.5983	4.25955e-06	2.98875e-05	2.37134	4.38872	1.80387	21.1584	30.1792	46.8145	AT2G19590	ATACO1		encodes a protein whose sequence is similar to 1-aminocyclopropane-1-carboxylate oxidase
IB04G02820	Up	1.5163	0.329831	4.59722	4.2816e-06	3.0032e-05	33.1988	34.0126	28.8619	97.5124	86.6436	89.8839	AT3G23160			plant/protein (DUF668);(source:Araport11)
IB14G28400	Up	1.52757	0.332282	4.59721	4.28189e-06	3.0032e-05	60.4692	34.0126	29.7639	137.069	116.823	101.119	AT3G19508			complex 1 protein, LYR family protein;(source:Araport11)
IB05G01880	Up	1.80705	0.393149	4.59634	4.29971e-06	3.01508e-05	45.0555	19.7493	17.1368	105.792	79.8289	97.3743	AT5G37530			NAD(P)-binding Rossmann-fold superfamily protein;(source:Araport11)
IB02G14590	Up	1.38441	0.301645	4.58953	4.44238e-06	3.10939e-05	45.0555	34.0126	47.8026	105.792	111.955	114.228	AT5G44240	ALA2	aminophospholipid ATPase 2	Expression is upregulated in the shoot of cax1/cax3 mutant. The mRNA is cell-to-cell mobile.
IB11G07540	Up	1.24318	0.270976	4.58779	4.47965e-06	3.13292e-05	72.3259	94.3576	50.5084	167.427	188.864	155.424	AT1G77020			DNAJ heat shock N-terminal domain-containing protein;(source:Araport11)
IB09G22590	Up	2.82197	0.615356	4.58592	4.51994e-06	3.15659e-05	7.11403	4.38872	4.50968	38.637	34.0733	39.3242	AT5G45640			Subtilisin-like serine endopeptidase family protein;(source:Araport11)
IB06G01320	Up	1.85463	0.404512	4.58486	4.543e-06	3.1714e-05	28.4561	17.5549	17.1368	81.8737	88.5906	56.1775	AT1G15680			F-box family protein;(source:Araport11)
IB02G00040	Up	3.13299	0.683701	4.58241	4.59657e-06	3.20554e-05	2.37134	8.77745	1.80387	38.637	31.1528	42.1331	AT2G02980	OTP85	ORGANELLE TRANSCRIPT PROCESSING 85	Encodes a chloroplast RNA editing factor.
IB01G03890	Up	5.42417	1.18382	4.58191	4.60741e-06	3.21113e-05	0	2.19436	0	27.5979	35.0468	28.0887	AT5G19730			Pectin lyase-like superfamily protein;(source:Araport11)
IB09G16600	Up	2.32269	0.507197	4.57946	4.66185e-06	3.24577e-05	7.11403	12.069	12.6271	55.1957	36.0204	69.2855
IB15G11200	Up	1.66409	0.363433	4.57879	4.67664e-06	3.25541e-05	27.2704	51.5675	20.7445	98.4324	97.3524	117.973	AT4G27070	TSB2	tryptophan synthase beta-subunit 2	Tryptophan synthase beta. Expressed at low levels in all tissues. The mRNA is cell-to-cell mobile.
IB14G23600	Up	2.28705	0.499665	4.57718	4.71286e-06	3.27729e-05	9.48537	12.069	14.431	86.4733	36.0204	54.3049	AT4G02340			alpha/beta-Hydrolases superfamily protein;(source:Araport11)
IB12G08620	Up	1.75772	0.384483	4.57164	4.83918e-06	3.36309e-05	34.3845	26.3323	14.431	85.5534	86.6436	78.6484	AT1G09020	SNF4	homolog of yeast sucrose nonfermenting 4	Component of the regulatory subunit of SNF1-related protein kinase. As part of the regulatory complex it binds maltose which promotes kinase activity.
IB06G05610	Up	4.09527	0.896613	4.56749	4.93601e-06	3.42205e-05	0	1.09718	3.60774	28.5178	31.1528	27.1524
IB07G05760	Up	1.15288	0.252477	4.56628	4.96447e-06	3.439e-05	62.8406	74.6083	69.4491	157.308	167.446	135.762	AT4G29540	LpxA		Encodes a UDP-N-acetylglucosamine acyltransferase.
IB01G02860	Up	1.00314	0.219757	4.56477	5.00036e-06	3.46177e-05	116.196	143.731	110.036	295.297	231.699	213.474	AT3G15380			Encodes a member of a choline transporter-like protein family that facilitates choline transport, localizes to the trans-Golgi network, and during cytokinesis is associated with the phragmoplast. Loss-of-function results in an altered choline metabolite profile, defects in sieve plate and sieve pore formation and impaired phloem transport.
IB05G00430	Up	1.28284	0.28127	4.56087	5.09413e-06	3.52028e-05	46.2412	59.2478	59.5278	113.151	156.737	132.953	AT5G07900			Mitochondrial transcription termination factor family protein;(source:Araport11)
IB11G37960	Up	1.74954	0.383665	4.56008	5.11338e-06	3.53216e-05	17.7851	34.0126	20.7445	68.0747	90.5377	85.2025	AT1G16630			transmembrane protein;(source:Araport11)
IB08G01950	Up	1.89163	0.415119	4.55684	5.19294e-06	3.58206e-05	32.0131	12.069	21.6465	84.6334	98.3259	59.9226	AT3G03580			Tetratricopeptide repeat (TPR)-like superfamily protein;(source:Araport11)
IB11G32820	Up	2.68353	0.588991	4.55615	5.20993e-06	3.59233e-05	10.671	9.87463	1.80387	52.4359	49.6497	37.4516	AT4G18780	LEW2	LEAF WILTING 2	Encodes a member of the cellulose synthase family involved in secondary cell wall biosynthesis. Mutants have abnormal xylem formation, reduced cellulose content, and enhanced drought and osmotic stress tolerance. Mediates resistance towards bacterial pathogens via ABA. Confers resistance towards bacterial and fungal pathogens, independent of salicylic acid, ethylene and jasmonate signaling.
IB09G19220	Up	5.46496	1.19971	4.55525	5.23235e-06	3.60562e-05	0	0	1.80387	33.1174	35.0468	22.471	AT1G13080	CYP71B2	cytochrome P450, family 71, subfamily B, polypeptide 2	cytochrome P450 monooxygenase
IB12G24980	Up	2.60591	0.572094	4.55504	5.23758e-06	3.6085e-05	16.5994	1.09718	9.01936	57.9555	54.5173	48.6871	AT3G26040			HXXXD-type acyl-transferase family protein;(source:Araport11)
IB04G03700	Up	5.50745	1.21014	4.55107	5.33741e-06	3.67063e-05	0	2.19436	0	48.7562	14.6029	32.7702	AT3G44200	NEK6	NIMA (never in mitosis, gene A)-related 6	Encodes AtNek5, a member of the NIMA-related serine/threonine kinases (Neks) that have been linked to cell-cycle regulation in fungi and mammals. Plant Neks might be involved in plant development processes.Interacts physically with plant kinesins ARK1 and ARK2. Mutants show defects in root epidermal cell morphology, trichome branching and other epidermal cell abnormalities suggesting a rol e in e…
IB01G27210	Up	1.39223	0.306091	4.54844	5.40461e-06	3.71387e-05	30.8274	52.6647	54.1162	133.39	112.929	117.036	AT1G62260	MEF9	mitochondrial editing factor 9	Encodes MITOCHONDRIAL EDITING FACTOR 9 (MEF9), an E subclass PPR protein required for RNA editing.
IB10G16700	Up	1.40295	0.308502	4.54763	5.42538e-06	3.7274e-05	43.8698	66.928	36.9794	106.712	147.002	135.762	AT1G14470			Pentatricopeptide repeat (PPR) superfamily protein;(source:Araport11)
IB07G25560	Up	1.08858	0.23939	4.5473	5.43374e-06	3.73164e-05	98.4107	73.5111	82.0762	160.068	198.599	180.704	AT2G17630	PSAT2	phosphoserine aminotransferase 2	Pyridoxal phosphate (PLP)-dependent transferases superfamily protein;(source:Araport11)
IB14G02810	Up	1.00992	0.222095	4.54726	5.43492e-06	3.73171e-05	82.997	117.398	115.448	215.263	207.361	215.347	AT4G17980	NAC071	NAC domain containing protein 71	Encodes ANAC071, a transcription factor involved in cell proliferation in incised inflorescence stems.
IB14G22810	Up	1.09222	0.240257	4.54604	5.46634e-06	3.75102e-05	78.2543	84.4829	93.8013	205.144	150.896	191.94	AT1G29040			50S ribosomal protein L34;(source:Araport11)
IB15G13310	Up	2.09063	0.460241	4.54247	5.55986e-06	3.80757e-05	10.671	10.9718	34.2736	68.0747	71.0672	103.928
IB12G09240	Up	2.29206	0.504997	4.53876	5.65849e-06	3.86739e-05	8.2997	8.77745	16.2348	52.4359	73.9878	39.3242
IB15G17790	Up	1.63831	0.361368	4.53364	5.7977e-06	3.9578e-05	41.4985	18.6521	49.6065	141.669	109.035	92.6928	AT2G26340			hypothetical protein;(source:Araport11)
IB15G24130	Up	1.16536	0.257096	4.53279	5.82091e-06	3.97048e-05	132.795	152.508	72.1549	239.181	313.475	245.308
IB08G11530	Up	1.90394	0.420392	4.52895	5.92773e-06	4.03531e-05	23.7134	31.8182	9.92129	92.9128	74.9613	73.967	AT5G61820			stress up-regulated Nod 19 protein;(source:Araport11)
IB14G20950	Up	1.09895	0.242692	4.52818	5.94952e-06	4.04818e-05	99.5964	69.1224	76.6646	181.226	178.155	164.787	AT3G09060			Pentatricopeptide repeat (PPR) superfamily protein;(source:Araport11)
IB15G15460	Up	1.86145	0.411084	4.52815	5.95019e-06	4.04818e-05	17.7851	36.207	13.529	91.0729	72.0407	80.521	AT5G47630	mtACP3	mitochondrial acyl carrier protein 3	Encodes a member of the mitochondrial acyl carrier protein (ACP) family. Its role is currently obscure as it is weakly expressed and has not yet been identified by mitochondrial proteome analysis.
IB12G06040	Up	3.82081	0.843888	4.52762	5.96507e-06	4.0567e-05	0	4.38872	1.80387	30.3576	26.2851	31.8339	AT2G28160	FRU	FER-like regulator of iron uptake	Encodes a putative transcription factor that regulates iron uptake responses. mRNA is detected in the outer cell layers of the root and accumulates in response to iron deficiency. The expression of many iron-regulated genes is dependent on FIT1. It specifically regulates FRO2 at the level of mRNA accumulation and IRT1 at the level of protein accumulation.Similar to FER in tomato and is a regulato…
IB06G25120	Up	1.33476	0.294821	4.52735	5.97279e-06	4.06114e-05	54.5409	38.4013	73.9587	158.228	126.558	138.571	AT2G36190	cwINV4	cell wall invertase 4	cwINV4 appears to function as a cell wall-localized invertase (that can catalyze the hydrolysis of sucrose into fructose and glucose) based on the phenotype of cwinv4 mutants. cwINV4 transcripts are expressed at high levels in lateral and median nectaries and this enzyme plays an important role in nectar production. Also expressed in ovary placenta and appears to play a role linking sugar sensing…
IB11G14070	Up	1.03185	0.227943	4.52678	5.98897e-06	4.07134e-05	151.766	204.076	102.821	303.576	313.475	317.403	AT5G03406			Class II aaRS and biotin synthetases superfamily protein;(source:Araport11)
IB12G03780	Up	2.45669	0.542834	4.52568	6.02016e-06	4.08849e-05	9.48537	9.87463	5.41162	36.7971	52.5703	44.942	AT1G48175	TAD1	tRNA adenosine deaminase 1	Cytidine/deoxycytidylate deaminase family protein;(source:Araport11)
IB09G12420	Up	2.42005	0.53475	4.52558	6.02312e-06	4.08968e-05	7.11403	10.9718	7.21549	45.0765	52.5703	37.4516	AT1G32910			HXXXD-type acyl-transferase family protein;(source:Araport11)
IB11G04420	Up	1.66696	0.36883	4.51958	6.19617e-06	4.20302e-05	26.0848	25.2352	20.7445	81.8737	70.0937	75.8396
IB11G19130	Up	1.09603	0.242714	4.51573	6.30995e-06	4.27174e-05	119.753	107.524	72.1549	225.383	227.805	183.513	AT1G52920	GPCR	G protein coupled receptor	Encodes a plasma membrane?localized ABA receptor, which interacts with the G&#945;&#946;&#947; complex. It has been postulated that the binding of ABA to GCR2 results in the release of the G protein and dissociation of the heterotrimeric complex into G&#945; and the G&#946;&#947; dimer to activate downstream ABA effectors and to trigger the ABA responses.
IB08G01370	Up	2.20456	0.488203	4.51567	6.31171e-06	4.27209e-05	5.92836	10.9718	23.4503	71.7544	66.1996	52.4323	AT3G60550	CYCP3;2	cyclin p3;2	cyclin p3;(source:Araport11)
IB12G22770	Up	1.45387	0.322106	4.51362	6.37295e-06	4.31014e-05	30.8274	36.207	38.7832	101.192	85.6701	103.928	AT4G15760	MO1	monooxygenase 1	Encodes a protein with similarity to monooxygenases that are known to degrade salicylic acid (SA).
IB15G06050	Up	1.44392	0.320106	4.51076	6.45959e-06	4.36357e-05	41.4985	31.8182	34.2736	105.792	93.4583	92.6928	AT3G42170	DAYSLEEPER	DAYSLEEPER	transposase-like gene with conserved domains from the family of hAT transposases that includes hobo from Drosophila melanogaster, Activator (Ac) from maize, and Tam3 from snapdragon but lacks several amino acids known to be essential for Ac transposition5. The DAYSLEEPER gene lacks 8 bp duplications and TIRs (a common feature of transcriptionally silent hAT transposases), however, DAYSLEEPER expr…
IB07G26030	Up	1.55573	0.345172	4.50712	6.57132e-06	4.43118e-05	34.3845	23.0408	38.7832	80.9537	93.4583	109.546	AT2G35030			Pentatricopeptide repeat (PPR) superfamily protein;(source:Araport11)
IB03G03310	Up	1.37023	0.304052	4.50655	6.58892e-06	4.4413e-05	42.6842	53.7619	35.1755	118.671	102.22	117.973	AT4G13050			Acyl-ACP thioesterase;(source:Araport11)
IB01G19490	Up	3.45991	0.769137	4.49843	6.84566e-06	4.59717e-05	3.55701	1.09718	6.31355	33.1174	14.6029	75.8396
IB06G16530	Up	1.03268	0.229854	4.49275	7.03082e-06	4.70769e-05	87.7397	100.941	89.2917	192.265	164.525	211.602	AT5G42250			Zinc-binding alcohol dehydrogenase family protein;(source:Araport11)
IB10G02470	Up	3.49426	0.777838	4.49227	7.04693e-06	4.71662e-05	3.55701	1.09718	3.60774	26.6779	44.7821	22.471	AT1G64790	ILA	ILITYHIA	ILITHYIA (ILA) is a HEAT repeat protein involved in plant immunity. The gene is also involved in systemic acquired resistance induced by P. syringae expressing avrRps4. Loss-of-function mutants of ILA caused pleiotropic defects in the mutant plants. The mutant plants are smaller in size and the leaves are serrated and yellow to light green in color. Required for bacterium-triggered stomatal closu…
IB09G14630	Up	6.51703	1.4514	4.49017	7.11677e-06	4.75965e-05	0	0	0	22.9982	7.78819	22.471	AT5G66990	RKD3	RWP-RK domain-containing 3	RWP-RK domain-containing protein;(source:Araport11)
IB10G04550	Up	1.66716	0.371959	4.4821	7.39125e-06	4.9336e-05	33.1988	26.3323	21.6465	62.5552	94.4318	99.2468	AT5G42690			transcription factor, putative (Protein of unknown function, DUF547);(source:Araport11)
IB05G26780	Up	1.87343	0.418049	4.48137	7.41656e-06	4.94952e-05	11.8567	21.9436	20.7445	61.6352	78.8554	60.8589	AT1G64080	MAKR2	MEMBRANE-ASSOCIATED KINASE REGULATOR 2	Encodes a member of the MAKR (MEMBRANE-ASSOCIATED KINASE REGULATOR) gene family. MAKRs have putative kinase interacting motifs and membrane localization signals. Known members include: AT5G26230 (MAKR1), AT1G64080 (MAKR2), AT2G37380 (MAKR3), AT2G39370 (MAKR4), AT5G52870 (MAKR5) and AT5G52900 (MAKR6).
IB09G14520	Up	6.05659	1.35422	4.47238	7.73536e-06	5.14924e-05	0	0	0.901936	29.4377	28.2322	17.7895
IB01G29170	Up	1.08135	0.241923	4.4698	7.82912e-06	5.20761e-05	81.8113	88.8717	83.88	211.584	178.155	148.87
IB06G00960	Up	3.2939	0.737236	4.4679	7.89909e-06	5.24906e-05	0	6.58309	3.60774	40.4769	32.1263	29.025	AT3G26300	CYP71B34	cytochrome P450, family 71, subfamily B, polypeptide 34	putative cytochrome P450
IB11G15220	Up	2.59885	0.581701	4.46767	7.90758e-06	5.25368e-05	21.3421	1.09718	7.21549	57.9555	62.3055	56.1775	AT1G75540	STH2	salt tolerance homolog2	Encodes a B-box zinc finger transcription factor BBX21 (also named STH2/salt tolerance homolog2 and LHUS/long hypocotyl under shade). Interacts with COP1 to control de-etiolation. Also genetically interacts with COP1 to regulate shade avoidance. The mRNA is cell-to-cell mobile.
IB09G03040	Up	1.58927	0.355913	4.46533	7.99443e-06	5.30316e-05	37.9415	27.4295	21.6465	81.8737	94.4318	83.3299	AT1G02170	MCP1b	metacaspase 1b	Encodes a type I metacaspase. Two Arabidopsis metacaspases, AT1G02170 (MC1) and AT4G25110 (MC2) antagonistically control programmed cell death in Arabidopsis. MC1 is a positive regulator of cell death and requires conserved caspase-like putative catalytic residues for its function. MC2 negatively regulates cell death. This function is independent of the putative catalytic residues. A third type I…
IB14G04040	Up	1.39829	0.313329	4.46269	8.09374e-06	5.36385e-05	37.9415	42.7901	77.5665	137.989	162.578	120.782	AT3G53700	MEE40	maternal effect embryo arrest 40	Pentatricopeptide repeat (PPR) superfamily protein;(source:Araport11)
IB04G12040	Up	1.03837	0.232705	4.46217	8.1135e-06	5.37486e-05	118.567	87.7745	153.329	272.299	220.016	249.053	AT1G77410	BGAL16	beta-galactosidase 16	beta-galactosidase 16;(source:Araport11)
IB08G10710	Up	3.1371	0.703621	4.45851	8.25318e-06	5.46422e-05	7.11403	1.09718	3.60774	39.5569	27.2587	35.5791	AT3G53600			Nuclear C2H2 zinc finger protein.Expression is induced by cold, osmotic, salt, and drought stress. Over expression confers some drought tolerance whereas mutants display some drought sensitivity.
IB07G07030	Up	1.88644	0.423365	4.45584	8.35653e-06	5.5278e-05	41.4985	15.3605	13.529	91.9929	87.6171	76.7759	AT3G21630	LYSM RLK1	LYSM DOMAIN RECEPTOR-LIKE KINASE 1	LysM receptor-like kinase, based on protein sequence alignment analysis, it has a typical RD signaling domain in its catalytic loop and possesses autophosphorylation activity. Involved in the perception and transduction of the chitin oligosaccharide elicitor. Located in the plasma membrane. CERK1 phosphorylates LIK1, a LLR-RLK that is involved in innate immunity,
IB08G04400	Up	1.4528	0.326057	4.45565	8.36383e-06	5.53107e-05	78.2543	26.3323	56.822	152.708	142.134	146.061	AT3G58110			Encodes an adaptor protein that connects JAZ repressors with the TPR2 co-repressor to suppress jasmonate-responsive anthocyanin accumulation.
IB05G15900	Up	1.40899	0.31644	4.45263	8.48267e-06	5.60177e-05	40.3128	42.7901	34.2736	101.192	121.69	88.0114	AT5G06620	SDG38	SET domain protein 38	SET domain protein 38;(source:Araport11)
IB05G06030	Up	2.35253	0.528644	4.45012	8.58212e-06	5.66232e-05	11.8567	6.58309	9.01936	51.516	53.5438	34.6428	AT3G02410	ICME-LIKE2	Isoprenylcysteine methylesterase-like 2	alpha/beta-Hydrolases superfamily protein;(source:Araport11)
IB09G01210	Up	1.23854	0.278336	4.44981	8.59458e-06	5.66944e-05	50.9839	58.1506	70.351	132.47	171.34	121.718	AT1G47530			MATE efflux family protein;(source:Araport11)
IB07G10190	Up	1.55564	0.349608	4.44965	8.60101e-06	5.67259e-05	37.9415	38.4013	22.5484	83.7135	116.823	88.0114	AT5G03040	iqd2	IQ-domain 2	Member of IQ67 (CaM binding) domain containing family.
IB01G06830	Up	2.70623	0.608649	4.44628	8.73695e-06	5.75671e-05	5.92836	5.48591	5.41162	33.1174	41.8615	34.6428	AT1G54610			Protein kinase superfamily protein;(source:Araport11)
IB07G24530	Up	2.02111	0.455275	4.43932	9.02429e-06	5.93235e-05	9.48537	12.069	26.1561	57.0356	73.0143	67.413	AT5G66360	DIM1B	adenosine dimethyl transferase 1B	Encodes a mitochondrial rRNA dimethylase.
IB15G09490	Up	1.32966	0.299641	4.4375	9.10099e-06	5.97933e-05	67.5833	51.5675	42.391	151.788	149.923	102.056	AT1G17430			alpha/beta-Hydrolases superfamily protein;(source:Araport11)
IB11G01210	Up	1.29079	0.290999	4.43574	9.17583e-06	6.02157e-05	59.2836	47.1788	101.919	159.148	191.784	162.915	AT1G09320			Heterochromatin-binding protein which can bind to three H3K9me2 tails. Preferentially binds to long TEs. Required for transcriptional silencing, non-CG DNA methylation, and H3K9 dimethylation at some loci.
IB02G05460	Up	5.41084	1.2203	4.43401	9.24961e-06	6.06419e-05	0	0	1.80387	30.3576	39.9145	16.8532	AT2G39570	ACR9	ACT domain repeats 9	Encodes a ACT domain-containing protein. The ACT domain, named after bacterial aspartate kinase, chorismate mutase and TyrA (prephenate dehydrogenase), is a regulatory domain that serves as an amino acid-binding site in feedback-regulated amino acid metabolic enzymes.
IB09G00670	Up	2.49438	0.562761	4.4324	9.31914e-06	6.10626e-05	4.74268	10.9718	7.21549	33.1174	51.5967	44.942	AT1G08070	OTP82	ORGANELLE TRANSCRIPT PROCESSING 82	Encodes a chloroplast RNA editing factor.
IB06G25230	Up	1.49522	0.337355	4.4322	9.32759e-06	6.11064e-05	34.3845	51.5675	25.2542	107.632	95.4053	108.61	AT3G10120			PADRE protein down-regulated after infection by S. sclerotiorum.
IB04G07640	Up	3.37869	0.762733	4.42971	9.43578e-06	6.17443e-05	4.74268	2.19436	1.80387	32.1975	29.2057	27.1524	AT5G39680	EMB2744	EMBRYO DEFECTIVE 2744	Pentatricopeptide repeat (PPR) superfamily protein;(source:Araport11)
IB01G06420	Up	1.35943	0.307007	4.42802	9.51001e-06	6.21706e-05	54.5409	41.6929	92.8994	190.425	167.446	131.081	AT5G06060			NAD(P)-binding Rossmann-fold superfamily protein;(source:Araport11)
IB13G14800	Up	2.80301	0.633624	4.42378	9.69901e-06	6.33337e-05	2.37134	4.38872	9.92129	28.5178	49.6497	42.1331	AT3G28390	PGP18	P-glycoprotein 18	P-glycoprotein 18;(source:Araport11)
IB05G07970	Up	1.93681	0.438061	4.42133	9.80934e-06	6.40176e-05	16.5994	17.5549	13.529	53.3559	51.5967	76.7759	AT1G70610	TAP1	transporter associated with antigen processing protein 1	member of TAP subfamily
IB12G20900	Up	1.77316	0.401086	4.42091	9.8286e-06	6.4131e-05	40.3128	16.4577	25.2542	94.7527	62.3055	121.718	AT1G23890			NHL domain-containing protein;(source:Araport11)
IB01G20320	Up	1.12581	0.255105	4.41311	1.01896e-05	6.62989e-05	69.9546	91.066	139.8	230.902	202.493	227.519
IB03G05100	Up	1.43573	0.325332	4.4131	1.01899e-05	6.62989e-05	55.7265	25.2352	50.5084	108.552	128.505	118.909	AT3G46520	ACT12	actin-12	Member of actin subclass composed of ACT12 and ACT4. RNA is expressed at very low levels in vegetative organs, low levels in flowers and very high levels in pollen. Expression of an ACT12/GUS fusion was found in vascular tissues, tapetum, developing and mature pollen, the root cap and in a ring of pericycle tissues during lateral root initiation and early development.
IB12G05800	Up	2.55261	0.578856	4.40974	1.03495e-05	6.72862e-05	9.48537	8.77745	3.60774	33.1174	49.6497	43.0694	AT2G27880	AtAGO5		AGO5.Required for antiviral RNA silencing.Confers resistance to Potato virus X.
IB06G05480	Up	1.81243	0.411022	4.40956	1.03581e-05	6.73297e-05	15.4137	16.4577	27.0581	60.7153	66.1996	82.3936	AT3G42170	DAYSLEEPER	DAYSLEEPER	transposase-like gene with conserved domains from the family of hAT transposases that includes hobo from Drosophila melanogaster, Activator (Ac) from maize, and Tam3 from snapdragon but lacks several amino acids known to be essential for Ac transposition5. The DAYSLEEPER gene lacks 8 bp duplications and TIRs (a common feature of transcriptionally silent hAT transposases), however, DAYSLEEPER expr…
IB02G20530	Up	1.1262	0.255556	4.40686	1.04882e-05	6.81238e-05	72.3259	77.8999	121.761	229.062	177.181	191.003	AT1G68185			Ubiquitin-like superfamily protein;(source:Araport11)
IB10G05630	Up	1.05628	0.239872	4.40351	1.06513e-05	6.90651e-05	84.1826	74.6083	104.625	166.507	179.128	204.111	AT1G44920			transmembrane protein;(source:Araport11)
IB04G11230	Up	1.21283	0.275841	4.39686	1.09828e-05	7.09995e-05	61.6549	54.8591	103.723	184.906	163.552	165.724	AT4G14050			Pentatricopeptide repeat (PPR) superfamily protein;(source:Araport11)
IB11G05600	Up	1.56992	0.357519	4.39114	1.12759e-05	7.27876e-05	47.4268	36.207	20.7445	124.19	91.5112	90.8202	AT1G22360	UGT85A2	UDP-glucosyl transferase 85A2	UDP-glucosyl transferase 85A2;(source:Araport11)
IB02G21420	Up	2.19811	0.500723	4.38987	1.13418e-05	7.31547e-05	18.9707	6.58309	9.92129	63.4751	52.5703	44.942	AT3G28040			Leucine-rich receptor-like protein kinase family protein;(source:Araport11)
IB15G01620	Up	1.6938	0.385858	4.38971	1.13504e-05	7.31964e-05	33.1988	14.2634	49.6065	91.9929	102.22	122.654	AT2G31290			Ubiquitin carboxyl-terminal hydrolase family protein;(source:Araport11)
IB11G20940	Up	1.29866	0.296169	4.38488	1.16049e-05	7.46972e-05	92.4823	43.8872	52.3123	138.909	161.605	161.042
IB08G04430	Up	1.31331	0.299786	4.38082	1.18234e-05	7.59896e-05	39.1271	42.7901	65.8413	127.87	114.876	127.336	AT1G06270			Pentatricopeptide repeat (PPR) superfamily protein;(source:Araport11)
IB12G09480	Up	1.11377	0.254269	4.38028	1.18528e-05	7.615e-05	73.5116	70.2196	61.3316	145.349	161.605	135.762	AT2G28660			Chloroplast-targeted copper chaperone protein;(source:Araport11)
IB15G09430	Up	1.76954	0.404217	4.3777	1.19938e-05	7.69261e-05	21.3421	14.2634	22.5484	69.9146	67.1731	61.7952	AT1G17630			Encodes a PPR protein involved in mitochondrial functioning. Mutants suppress cell wall defects caused by C17 chemical inhibitor. Mutants are defective in cytochrome c maturation and activation of mitochondrial retrograde signalling.
IB12G24830	Up	1.91135	0.437342	4.37039	1.24026e-05	7.92982e-05	20.1564	20.8464	9.92129	71.7544	58.4114	58.9863	AT3G26040			HXXXD-type acyl-transferase family protein;(source:Araport11)
IB01G21790	Up	1.94065	0.444376	4.36714	1.25883e-05	8.03782e-05	17.7851	25.2352	16.2348	54.2758	54.5173	117.973
IB10G11530	Up	1.22578	0.281075	4.36105	1.29438e-05	8.24637e-05	120.938	59.2478	61.3316	195.945	177.181	188.194	AT5G49960			ion channel protein;(source:Araport11)
IB11G02670	Up	2.11595	0.486023	4.3536	1.33917e-05	8.51745e-05	7.11403	10.9718	18.0387	49.6762	54.5173	55.2412	AT3G46940	DUT1	DUTP-PYROPHOSPHATASE-LIKE 1	DUTP-PYROPHOSPHATASE-LIKE 1;(source:Araport11)
IB02G02200	Up	1.5264	0.350826	4.35088	1.35592e-05	8.61278e-05	41.4985	25.2352	44.1949	143.509	92.4847	84.2662	AT3G05850	MUG7	MUSTANG 7	Encodes a member of a domesticated transposable element gene family MUSTANG. Members of this family are derived from transposable elements genes but gained function in plant fitness and flower development. Known members include: AT3G04605 (MUG1), AT2G30640 (MUG2), AT1G06740 (MUG3), AT5G16505 (MUG4), AT3G06940 (MUG5), AT5G48965 (MUG6), AT3G05850 (MUG7) and AT5G34853 (MUG8).
IB04G12080	Up	1.26937	0.291839	4.34954	1.36424e-05	8.65923e-05	60.4692	55.9562	127.173	199.625	201.519	191.003
IB05G01660	Up	2.83703	0.652267	4.34949	1.36453e-05	8.65948e-05	10.671	9.87463	0	49.6762	35.0468	57.1138	AT2G31980	CYS2	PHYTOCYSTATIN 2	PHYTOCYSTATIN 2;(source:Araport11)
IB01G18800	Up	1.52339	0.350369	4.34797	1.37401e-05	8.70991e-05	39.1271	24.138	27.0581	80.9537	84.6965	92.6928	AT1G43620	UGT80B1		Encodes a UDP-glucose:sterol-glucosyltransferase. Mutants produce pale greenish-brown seeds whose dormancy was slightly reduced
IB01G29990	Up	6.34884	1.46038	4.34739	1.37766e-05	8.72823e-05	0	0	0	11.0391	22.391	14.0444	AT1G53540			Member of the class I small heat-shock protein (sHSP) family, which accounts for the majority of sHSPs in maturing seeds
IB09G07450	Up	1.08451	0.249542	4.34601	1.38636e-05	8.77851e-05	125.681	98.7463	74.8607	172.027	243.381	216.283	AT4G18220			Drug/metabolite transporter superfamily protein;(source:Araport11)
IB10G07740	Up	1.64022	0.377592	4.3439	1.39976e-05	8.85186e-05	22.5278	26.3323	25.2542	58.8754	79.8289	92.6928	AT5G09225			transmembrane protein;(source:Araport11)
IB12G07180	Up	1.4268	0.328907	4.33801	1.43778e-05	9.06886e-05	73.5116	68.0252	27.0581	170.187	142.134	136.698	AT1G08010	GATA11	GATA transcription factor 11	Encodes a member of the GATA factor family of zinc finger transcription factors.
IB12G27300	Up	1.07825	0.248708	4.3354	1.45496e-05	9.16644e-05	96.0394	95.4547	67.6452	161.907	170.367	212.538	AT1G42480			TLR4 regulator/MIR-interacting MSAP protein;(source:Araport11)
IB11G39310	Up	1.30049	0.299985	4.33518	1.45638e-05	9.171e-05	37.9415	66.928	49.6065	135.23	107.088	138.571	AT1G17860			Member of Kunitz trypsin inhibitor (KTI) family involved in plant defense response against spider mites.
IB08G03130	Up	1.47688	0.34096	4.33154	1.48068e-05	9.31378e-05	47.4268	28.5267	27.96	106.712	89.5642	90.8202	AT5G03170	FLA11	FASCICLIN-like arabinogalactan-protein 11	Encodes FLA11, a member of fasciclin-like arabinogalactan proteins (FLAs) containing a cell adhesion fasciclin (FAS) domain. Mutations result in altered stem biomechanics with reduced tensile strength and reduced tensile modulus of elasticity, as well as altered cell wall architecture and composition, with increased cellulose microfibril angle, reduced arabinose, galactose and cellulose content.
IB09G25380	Up	1.0999	0.254289	4.32541	1.52252e-05	9.55239e-05	91.2967	99.8435	67.6452	146.269	199.572	206.92	AT4G15080			DHHC-type zinc finger family protein;(source:Araport11)
IB14G09110	Up	2.10509	0.486757	4.32471	1.52731e-05	9.5807e-05	8.2997	16.4577	12.6271	58.8754	64.2526	38.3879	AT2G44290			Bifunctional inhibitor/lipid-transfer protein/seed storage 2S albumin superfamily protein;(source:Araport11)
IB15G11550	Up	1.10053	0.254556	4.32334	1.53686e-05	9.63708e-05	62.8406	84.4829	66.7433	165.587	152.843	140.444	AT1G50732			transmembrane protein;(source:Araport11)
IB06G22300	Up	1.54526	0.357881	4.3178	1.5759e-05	9.86566e-05	26.0848	26.3323	30.6658	91.0729	85.6701	66.4767	AT5G04000			hypothetical protein;(source:Araport11)
IB01G07070	Up	2.277	0.528004	4.31246	1.61447e-05	0.000100831	7.11403	23.0408	5.41162	50.5961	58.4114	61.7952	AT3G57560	NAGK	N-acetyl-l-glutamate kinase	encodes a N-acetylglutamate kinase, involved in arginine biosynthesis
IB06G15740	Up	2.83852	0.659018	4.3072	1.65338e-05	0.000103149	9.48537	5.48591	2.70581	67.1548	24.3381	31.8339	AT1G30080			Glycosyl hydrolase superfamily protein;(source:Araport11)
IB02G33720	Up	2.07412	0.481575	4.30696	1.65515e-05	0.000103241	4.74268	15.3605	31.5678	72.6744	74.9613	74.9033	AT4G00360	CYP86A2	cytochrome P450, family 86, subfamily A, polypeptide 2	Encodes a member of the CYP86A subfamily of cytochrome p450 genes. Expressed at moderate levels in flowers, leaves, roots and stems.
IB14G12720	Up	1.22089	0.283641	4.30434	1.67484e-05	0.000104355	47.4268	76.8027	70.351	180.306	155.764	118.909	AT5G07030			Eukaryotic aspartyl protease family protein;(source:Araport11)
IB14G20430	Up	2.25692	0.524535	4.30271	1.68718e-05	0.000105066	10.671	10.9718	6.31355	41.3968	45.7556	44.942	AT5G01610			hypothetical protein (Protein of unknown function, DUF538);(source:Araport11)
IB01G02850	Up	1.37502	0.319668	4.30139	1.69729e-05	0.0001056	73.5116	51.5675	36.0774	101.192	148.949	164.787	AT3G15380			Encodes a member of a choline transporter-like protein family that facilitates choline transport, localizes to the trans-Golgi network, and during cytokinesis is associated with the phragmoplast. Loss-of-function results in an altered choline metabolite profile, defects in sieve plate and sieve pore formation and impaired phloem transport.
IB05G23650	Up	2.45402	0.570841	4.29895	1.71608e-05	0.000106616	1.18567	14.2634	13.529	70.8345	50.6232	40.2605	AT2G39530			Uncharacterized protein family (UPF0497);(source:Araport11)
IB04G06610	Up	2.85322	0.665005	4.29052	1.78257e-05	0.000110385	4.74268	8.77745	5.41162	23.9181	87.6171	25.2799	AT5G51970			Encodes a putative sorbitol dehydrogenase that can be thiolated in vitro.
IB09G11570	Up	2.64274	0.616082	4.2896	1.78995e-05	0.000110761	2.37134	12.069	7.21549	49.6762	62.3055	24.3436	AT5G25190	ESE3	ethylene and salt inducible 3	encodes a member of the ERF (ethylene response factor) subfamily B-6 of ERF/AP2 transcription factor family. The protein contains one AP2 domain. There are 12 members in this subfamily including RAP2.11.
IB15G19910	Up	1.16114	0.270788	4.28799	1.80296e-05	0.000111506	59.2836	71.3168	55.92	115.911	150.896	149.807
IB09G19960	Up	5.23778	1.2216	4.28764	1.80582e-05	0.000111663	2.37134	0	0	38.637	28.2322	14.0444	AT1G30700			FAD-binding Berberine family protein;(source:Araport11)
IB01G24360	Up	1.83063	0.427378	4.28339	1.84066e-05	0.000113551	22.5278	20.8464	10.8232	66.2349	63.279	60.8589	AT3G24255			RNA-directed DNA polymerase (reverse transcriptase)-related family protein;(source:Araport11)
IB08G16070	Up	2.30978	0.539294	4.28297	1.84412e-05	0.000113744	16.5994	4.38872	8.11742	43.2367	49.6497	49.6234	AT5G08305			E+-type pentatricopeptide repeat protein involved in C to U editing in mitochondria and chloroplasts.
IB02G23370	Up	1.80185	0.420889	4.28105	1.8601e-05	0.000114606	27.2704	21.9436	10.8232	68.9947	66.1996	71.1581	AT3G26700			Protein kinase superfamily protein;(source:Araport11)
IB04G13050	Up	1.95259	0.456332	4.27888	1.87838e-05	0.000115649	11.8567	19.7493	25.2542	56.1157	114.876	51.496	AT1G51510	Y14		This gene is predicted to encode a protein involved in the exon junction complex. Though there is a predicted RNA binding motif, in the Drosophila ortholog (33% identity), this motif mediates interactions with Mago and is not available for RNA binding. The Arabidopsis Y14 protein appears to be predominantly nucleolar, but there is also some evidence for its presence in the cytoplasm.
IB10G02630	Up	1.25216	0.292956	4.27422	1.91805e-05	0.000117732	42.6842	99.8435	67.6452	154.548	189.837	157.297	AT1G11330			S-locus lectin protein kinase family protein;(source:Araport11)
IB02G13300	Up	2.18654	0.512076	4.26995	1.95518e-05	0.000119817	10.671	8.77745	9.92129	49.6762	38.9409	44.942
IB14G17270	Up	1.32776	0.311054	4.26858	1.9672e-05	0.00012049	64.0262	50.4703	36.0774	141.669	136.293	97.3743	AT5G52630	MEF1	mitochondrial RNA editing factor 1	Encodes a member of the DYW subfamily of pentatricopeptide repeat (PPR) proteins. Loss of MEF1 function affects RNA editing at specific sites in the mitochondrial genome but do not exhibit obvious phenotypes.
IB07G31860	Up	1.16886	0.273973	4.26634	1.98704e-05	0.000121531	98.4107	75.7055	101.919	241.021	249.222	131.081	AT3G01810			EEIG1/EHBP1 protein amino-terminal domain protein;(source:Araport11)
IB12G07640	Up	2.37322	0.556443	4.26499	1.99912e-05	0.000122226	9.48537	24.138	2.70581	47.8363	73.0143	64.6041
IB08G07990	Up	1.78963	0.419626	4.26484	2.00048e-05	0.000122266	17.7851	28.5267	15.3329	86.4733	51.5967	73.967	AT1G20510	OPCL1	OPC-8:0 CoA ligase1	OPC-8:0 CoA ligase1;(source:Araport11)
IB11G12270	Up	2.18057	0.511523	4.2629	2.01792e-05	0.000123266	4.74268	14.2634	26.1561	100.272	48.6762	59.9226	AT1G26500			Pentatricopeptide repeat (PPR) superfamily protein;(source:Araport11)
IB15G13820	Up	1.96881	0.461889	4.26252	2.02134e-05	0.00012343	20.1564	17.5549	8.11742	49.6762	67.1731	59.9226	AT1G25360			DYW-type pentatricopeptide repeat protein involved in C to U editing in mitochondria and chloroplasts.
IB04G03990	Up	1.65237	0.387695	4.26204	2.02572e-05	0.000123676	35.5701	36.207	13.529	91.0729	87.6171	86.1388	AT4G14750	IQD19	IQ-domain 19	Member of IQ67 (CaM binding) domain containing family.
IB06G14130	Up	1.61908	0.380243	4.25802	2.06249e-05	0.000125697	18.9707	26.3323	55.92	120.511	100.273	94.5654	AT1G54820			Protein kinase superfamily protein;(source:Araport11)
IB09G09420	Up	1.58665	0.37391	4.2434	2.20156e-05	0.000133579	23.7134	23.0408	25.2542	81.8737	69.1202	65.5404	AT1G30910			Molybdenum cofactor sulfurase family protein;(source:Araport11)
IB03G19060	Up	2.81483	0.663444	4.24276	2.20787e-05	0.000133866	3.55701	10.9718	1.80387	34.9573	32.1263	45.8783	AT1G26100			Cytochrome b561/ferric reductase transmembrane protein family;(source:Araport11)
IB02G05100	Up	6.32558	1.49197	4.23975	2.23766e-05	0.000135505	0	0	0	6.4395	25.3116	14.9807	AT1G53540			Member of the class I small heat-shock protein (sHSP) family, which accounts for the majority of sHSPs in maturing seeds
IB14G20380	Up	2.54182	0.59983	4.23757	2.25956e-05	0.000136686	9.48537	6.58309	5.41162	24.8381	38.9409	59.9226	AT2G38360	PRA1.B4	prenylated RAB acceptor 1.B4	prenylated RAB acceptor 1.B4;(source:Araport11)
IB13G00650	Up	1.69094	0.399062	4.23729	2.26235e-05	0.000136807	11.8567	35.1098	27.0581	77.274	83.723	79.5847	AT3G15930			Pentatricopeptide repeat (PPR) superfamily protein;(source:Araport11)
IB07G21130	Up	5.85594	1.38218	4.23675	2.26778e-05	0.000137087	0	0	0.901936	31.2776	16.5499	17.7895	AT5G43060	RD21B	esponsive to dehydration 21B	Peptidase, activity detected in extracts of root, leaf and cell culture.
IB03G14350	Up	1.09219	0.258104	4.23157	2.32064e-05	0.000140134	99.5964	60.345	73.0568	177.546	152.843	164.787	AT1G60500	DRP4C	Dynamin related protein 4C	Dynamin related protein 4C;(source:Araport11)
IB04G21140	Up	1.56251	0.369406	4.2298	2.33902e-05	0.000141141	43.8698	29.6239	18.9407	91.0729	100.273	78.6484	AT1G52740	HTA9	histone H2A protein 9	Encodes HTA9, a histone H2A protein. Loss of all H2A.Z (triple mutant with HTA8 and HTA11) results in a reduction in DNA methylation of transposons but not that of genes. Loss of H2A.Z causes misregulation of many genes involved in the response to developmental and environmental cues, and that these genes tend to have high levels of gene-body H2A.Z.
IB04G08730	Up	1.6544	0.39187	4.22181	2.42344e-05	0.000145853	18.9707	23.0408	22.5484	58.8754	66.1996	78.6484	AT1G34355	PS1	PARALLEL SPINDLE 1	Encodes PS1 (Parallel Spindle 1). Mutations in PS1 lead to diploid male spores, diploid pollen grains, and spontaneous triploid plants in the next generation. Female meiosis is not affected in the mutants.
IB08G02400	Up	1.5891	0.376587	4.21976	2.44563e-05	0.000147086	23.7134	35.1098	22.5484	96.5925	61.332	86.1388	AT5G44400			FAD-binding Berberine family protein;(source:Araport11)
IB13G25850	Up	4.11533	0.975727	4.2177	2.46803e-05	0.000148304	2.37134	0	1.80387	22.9982	20.444	29.025	AT1G48130	PER1	1-cysteine peroxiredoxin 1	encodes a protein similar to the 1-cysteine (1-Cys) peroxiredoxin family of antioxidants. Expression is limited to seed (aleurone and embryo) and is not induced by ABA or drought.
IB05G28830	Up	6.24571	1.48183	4.21485	2.49943e-05	0.000149979	0	0	0	12.879	9.73524	21.5347	AT5G64030			S-adenosyl-L-methionine-dependent methyltransferases superfamily protein;(source:Araport11)
IB07G29750	Up	1.86134	0.44212	4.21003	2.55335e-05	0.000153	20.1564	37.3042	9.01936	70.8345	88.5906	79.5847	AT3G25570			Adenosylmethionine decarboxylase family protein;(source:Araport11)
IB11G27080	Up	1.728	0.410475	4.20977	2.55632e-05	0.000153124	14.2281	18.6521	24.3523	63.4751	64.2526	63.6678	AT2G16650	PRORP2	proteinaceous RNase P 2	Encodes a proteinaceous RNase P that supports RNase P activity in vivo in both organelles and the nucleus. It is also involved in the maturation of small nucleolar RNA (snoRNA) and mRNA.
IB01G03150	Up	1.95509	0.464868	4.20568	2.60302e-05	0.000155813	13.0424	13.1662	15.3329	69.9146	45.7556	45.8783	AT2G13600	SLO2	SLOW GROWTH 2	Encodes a pentatricopeptide repeat protein belonging to the E+ subclass of the P-L-S subfamily. It is localized to the mitochondrion, affects several RNA editing sites, and is required for carbon energy balance in Arabidopsis by maintaining the abundance and/or activity of complexes I, III and IV of the mitochondrial electron transport chain.
IB13G09230	Up	1.94109	0.461588	4.20525	2.60796e-05	0.000156054	10.671	10.9718	22.5484	62.5552	57.4379	52.4323
IB03G11290	Up	1.39855	0.33275	4.20299	2.63415e-05	0.000157429	32.0131	34.0126	31.5678	91.0729	81.776	84.2662	AT3G26300	CYP71B34	cytochrome P450, family 71, subfamily B, polypeptide 34	putative cytochrome P450
IB13G08410	Up	1.04343	0.248481	4.19923	2.67822e-05	0.00015984	94.8537	91.066	69.4491	145.349	194.705	184.449	AT5G50740			Heavy metal transport/detoxification superfamily protein;(source:Araport11)
IB01G30180	Up	5.81409	1.38494	4.19808	2.69191e-05	0.000160601	0	1.09718	0	29.4377	15.5764	18.7258	AT1G53540			Member of the class I small heat-shock protein (sHSP) family, which accounts for the majority of sHSPs in maturing seeds
IB02G06060	Up	1.77296	0.422831	4.19308	2.75189e-05	0.000163894	33.1988	12.069	18.0387	79.1139	63.279	72.0944	AT5G59600			Tetratricopeptide repeat (TPR)-like superfamily protein;(source:Araport11)
IB11G05440	Up	2.30272	0.549457	4.1909	2.77855e-05	0.000165424	3.55701	19.7493	8.11742	51.516	41.8615	61.7952	AT1G28220	PUP3	purine permease 3	Member of a family of proteins related to PUP1, a purine transporter. May be involved in the transport of purine and purine derivatives such as cytokinins, across the plasma membrane.
IB12G01460	Up	1.6906	0.403768	4.18705	2.82599e-05	0.000168073	40.3128	15.3605	19.8426	85.5534	86.6436	69.2855	AT2G23910			NAD(P)-binding Rossmann-fold superfamily protein;(source:Araport11)
IB14G28550	Up	2.16536	0.517309	4.18582	2.84142e-05	0.000168844	15.4137	12.069	5.41162	55.1957	41.8615	47.7508	AT4G06744			Leucine-rich repeat (LRR) family protein;(source:Araport11)
IB07G21010	Up	1.21496	0.29028	4.18547	2.8458e-05	0.000169017	73.5116	72.4139	42.391	131.55	130.452	172.278
IB05G07570	Up	1.28912	0.308062	4.18462	2.85648e-05	0.000169592	39.1271	39.4985	42.391	91.0729	99.2994	105.801	AT5G40250			RING/U-box superfamily protein;(source:Araport11)
[truncated: 1,904 more rows]

## Sheet: CK vs. MH
Gene	Regulation	log2FoldChange	lfcSE	stat	pvalue	padj	CK.1	CK.2	CK.3	MH4.1	MH4.2	MH4.3	Best hint in Arabidopsis	Symbol	Name	Description
[truncated: 3,280 more rows]

[truncated: 1 more sheets: HS vs. MH]
