# Supplementary material for: Melatonin-Induced Transcriptome Variation of Sweet Potato Under Heat Stress
Source: Plants (Basel). 2025 Feb 1;14(3):430. doi: 10.3390/plants14030430 (PMC11820355; doi:10.3390/plants14030430)
Supplement: Supplementary file 1 [file plants-14-00430-s001.zip › Table S3.xlsx]

## Sheet: CK_vs_HS_up
ID	Description	GeneRatio	BgRatio	pvalue	p.adjust	qvalue	geneID	Count
GO:0031425	chloroplast RNA processing	11/1608	27/34360	1.48462e-08	3.94167e-05	3.82094e-05	IB01G03500/IB02G00040/IB02G06140/IB03G15860/IB04G01250/IB04G21390/IB10G19330/IB12G15080/IB15G15480/IB15G15500/IB15G15600	11
GO:0009505	plant-type cell wall	41/1608	371/34360	3.64709e-07	0.000484152	0.000469323	IB01G02850/IB01G02860/IB01G03030/IB01G07680/IB01G22050/IB01G24240/IB01G30340/IB02G27450/IB03G15780/IB04G00600/IB04G11110/IB04G18210/IB04G18450/IB05G16830/IB05G17100/IB05G25110/IB05G25780/IB05G28240/IB05G29130/IB05G29230/IB06G23640/IB06G25690/IB08G02400/IB08G06140/IB08G11960/IB09G05810/IB09G23660/IB09G23700/IB10G07550/IB11G02040/IB11G05610/IB11G05620/IB11G05640/IB11G23960/IB11G38710/IB13G12340/IB1…	41
GO:0004553	hydrolase activity, hydrolyzing O-glycosyl compounds	33/1608	287/34360	2.04857e-06	0.00146404	0.0014192	IB01G22140/IB01G29220/IB01G30340/IB02G19980/IB02G21650/IB02G22460/IB03G07000/IB03G15780/IB04G00600/IB04G11110/IB04G12040/IB04G18210/IB05G07740/IB05G16830/IB05G17100/IB05G25110/IB06G15740/IB07G00520/IB07G11010/IB07G15870/IB10G04750/IB10G17420/IB11G02660/IB11G12230/IB11G23130/IB12G19090/IB12G24050/IB13G08990/IB14G10570/IB14G10700/IB14G19810/IB14G24830/IB14G25380	33
GO:0051085	chaperone cofactor-dependent protein refolding	7/1608	15/34360	2.24107e-06	0.00146404	0.0014192	IB02G19600/IB02G31390/IB03G11570/IB06G00190/IB08G08120/IB11G14400/IB13G23810	7
GO:0016554	cytidine to uridine editing	7/1608	16/34360	3.82252e-06	0.00146404	0.0014192	IB01G11630/IB01G27210/IB06G25160/IB07G27160/IB11G23060/IB13G16420/IB14G17270	7
GO:0051084	'de novo' posttranslational protein folding	7/1608	16/34360	3.82252e-06	0.00146404	0.0014192	IB02G19600/IB02G31390/IB03G11570/IB06G00190/IB08G08120/IB11G14400/IB13G23810	7
GO:0016798	hydrolase activity, acting on glycosyl bonds	34/1608	309/34360	3.85999e-06	0.00146404	0.0014192	IB01G22140/IB01G29220/IB01G30340/IB02G19980/IB02G21650/IB02G22460/IB03G07000/IB03G15780/IB04G00600/IB04G11110/IB04G12040/IB04G18210/IB05G07740/IB05G16830/IB05G17100/IB05G25110/IB06G15740/IB06G25390/IB07G00520/IB07G11010/IB07G15870/IB10G04750/IB10G17420/IB11G02660/IB11G12230/IB11G23130/IB12G19090/IB12G24050/IB13G08990/IB14G10570/IB14G10700/IB14G19810/IB14G24830/IB14G25380	34
GO:0016553	base conversion or substitution editing	7/1608	17/34360	6.2349e-06	0.00206921	0.00200583	IB01G11630/IB01G27210/IB06G25160/IB07G27160/IB11G23060/IB13G16420/IB14G17270	7
GO:0001871	obsolete pattern binding	15/1608	85/34360	8.66936e-06	0.00230172	0.00223122	IB01G22140/IB01G29220/IB01G30340/IB02G21650/IB03G17620/IB05G16830/IB05G17100/IB06G15740/IB07G01700/IB11G02660/IB11G12230/IB12G19090/IB12G24050/IB13G08990/IB14G25380	15
GO:0030247	polysaccharide binding	15/1608	85/34360	8.66936e-06	0.00230172	0.00223122	IB01G22140/IB01G29220/IB01G30340/IB02G21650/IB03G17620/IB05G16830/IB05G17100/IB06G15740/IB07G01700/IB11G02660/IB11G12230/IB12G19090/IB12G24050/IB13G08990/IB14G25380	15
GO:1900864	mitochondrial RNA modification	11/1608	49/34360	1.28295e-05	0.00309657	0.00300173	IB01G11630/IB02G01850/IB02G14870/IB04G04740/IB04G17000/IB08G21920/IB11G18300/IB13G16420/IB13G17450/IB13G19840/IB15G02430	11
GO:0009658	chloroplast organization	27/1608	234/34360	1.57346e-05	0.00348127	0.00337465	IB01G03500/IB01G06780/IB01G09090/IB02G04110/IB02G18910/IB02G26840/IB02G27530/IB03G05230/IB03G05240/IB04G02030/IB04G06080/IB05G20830/IB05G21210/IB05G27620/IB10G00130/IB10G00970/IB10G00980/IB11G37000/IB12G14790/IB12G15080/IB12G15320/IB13G00100/IB13G26490/IB14G19970/IB14G28210/IB15G15480/IB15G15600	27
GO:0009408	response to heat	29/1608	265/34360	2.13395e-05	0.00435817	0.00422469	IB01G29010/IB02G05100/IB02G12510/IB02G19600/IB02G27250/IB04G00430/IB04G03920/IB04G08980/IB04G14700/IB04G17910/IB05G01790/IB05G25680/IB05G27620/IB06G00190/IB07G02630/IB07G06780/IB07G08630/IB07G08640/IB07G29030/IB08G00330/IB08G10710/IB08G14190/IB10G02840/IB10G04560/IB11G11980/IB11G26570/IB14G26080/IB15G01210/IB15G03380	29
GO:0000959	mitochondrial RNA metabolic process	12/1608	62/34360	2.59803e-05	0.00492698	0.00477608	IB01G11630/IB02G01850/IB02G14870/IB04G04740/IB04G17000/IB07G12160/IB08G21920/IB11G18300/IB13G16420/IB13G17450/IB13G19840/IB15G02430	12
GO:0006457	protein folding	19/1608	140/34360	3.01792e-05	0.00534171	0.00517811	IB01G33870/IB02G04110/IB02G19600/IB02G31390/IB03G11570/IB04G00430/IB05G00920/IB05G01790/IB05G25680/IB06G00190/IB08G00330/IB08G06140/IB08G08120/IB08G09990/IB09G11030/IB11G10840/IB11G11980/IB11G14400/IB13G23810	19
GO:0006458	'de novo' protein folding	11/1608	55/34360	4.07135e-05	0.0067559	0.00654898	IB02G04110/IB02G19600/IB02G31390/IB03G11570/IB04G00430/IB06G00190/IB08G08120/IB08G09990/IB11G11980/IB11G14400/IB13G23810	11
GO:0019239	deaminase activity	5/1608	10/34360	4.61391e-05	0.00720584	0.00698515	IB05G20810/IB05G21230/IB05G21260/IB12G03780/IB13G14480	5
GO:0009579	thylakoid	42/1608	474/34360	6.44808e-05	0.00951092	0.00921963	IB01G03240/IB01G03330/IB01G07070/IB02G04110/IB02G17550/IB02G18550/IB02G27250/IB02G30490/IB04G03920/IB04G08550/IB05G00920/IB05G02290/IB06G16310/IB06G18740/IB06G20880/IB06G21320/IB06G25690/IB07G02720/IB07G02950/IB07G22620/IB07G25560/IB08G02430/IB08G06370/IB08G08120/IB09G20310/IB09G22690/IB11G18200/IB12G06020/IB12G10990/IB12G13500/IB12G14790/IB12G15320/IB13G11060/IB13G14480/IB13G18080/IB13G23810/IB1…	42
GO:0009657	plastid organization	30/1608	299/34360	7.90954e-05	0.0110525	0.010714	IB01G03500/IB01G06780/IB01G09090/IB02G04110/IB02G18910/IB02G26840/IB02G27530/IB03G05230/IB03G05240/IB04G02030/IB04G06080/IB05G02290/IB05G20830/IB05G21210/IB05G27620/IB06G21320/IB10G00130/IB10G00970/IB10G00980/IB11G37000/IB12G14790/IB12G15080/IB12G15320/IB13G00100/IB13G26490/IB14G19970/IB14G28210/IB15G15480/IB15G15600/IB15G25600	30
GO:0061077	chaperone-mediated protein folding	13/1608	82/34360	0.000107709	0.0142983	0.0138604	IB02G04110/IB02G19600/IB02G31390/IB03G11570/IB04G00430/IB05G00920/IB06G00190/IB08G08120/IB08G09990/IB09G11030/IB11G11980/IB11G14400/IB13G23810	13
GO:0046131	pyrimidine ribonucleoside metabolic process	7/1608	26/34360	0.000145515	0.0183972	0.0178338	IB03G01670/IB05G12270/IB05G20810/IB05G21230/IB05G21260/IB06G25390/IB11G28560	7
GO:0004497	monooxygenase activity	25/1608	239/34360	0.000157335	0.0189875	0.0184059	IB01G13220/IB02G06110/IB02G25370/IB02G33720/IB03G11290/IB04G10850/IB04G10880/IB05G04200/IB05G19160/IB06G00900/IB06G00960/IB06G23620/IB07G11240/IB07G24560/IB08G07020/IB09G19210/IB09G19220/IB10G04780/IB12G00690/IB12G05000/IB12G05010/IB13G17250/IB14G25110/IB14G25120/IB15G02160	25
GO:0046658	anchored component of plasma membrane	19/1608	160/34360	0.000186237	0.0214982	0.0208398	IB01G10490/IB01G12220/IB01G22140/IB01G29220/IB01G30340/IB02G21650/IB05G06830/IB05G16830/IB05G17100/IB06G15740/IB11G02660/IB11G12230/IB11G38710/IB12G19090/IB12G24050/IB13G08990/IB14G01800/IB14G25380/IB14G30190	19
GO:0051082	unfolded protein binding	10/1608	56/34360	0.000243489	0.026936	0.026111	IB01G08040/IB02G04110/IB02G19600/IB02G31390/IB04G00430/IB06G00190/IB08G08120/IB08G09990/IB11G11980/IB13G23810	10
GO:0009295	nucleoid	9/1608	47/34360	0.000286386	0.0302334	0.0293074	IB01G03240/IB02G15800/IB02G17550/IB03G17710/IB04G02030/IB05G27620/IB10G00130/IB12G01600/IB12G15080	9
GO:0016556	mRNA modification	12/1608	79/34360	0.00029607	0.0302334	0.0293074	IB01G11630/IB02G14870/IB02G18910/IB04G04740/IB07G31500/IB10G19330/IB11G22750/IB11G34550/IB13G16420/IB13G17450/IB13G19840/IB15G02430	12
GO:0008652	cellular amino acid biosynthetic process	18/1608	155/34360	0.00035799	0.0352024	0.0341242	IB01G02150/IB01G07070/IB02G09150/IB05G00930/IB05G17190/IB05G17330/IB07G25560/IB08G18100/IB08G18110/IB09G04120/IB11G12180/IB11G23310/IB11G36280/IB12G09740/IB12G09900/IB12G09910/IB13G14480/IB15G11200	18
GO:0006213	pyrimidine nucleoside metabolic process	7/1608	30/34360	0.000382193	0.035607	0.0345164	IB03G01670/IB05G12270/IB05G20810/IB05G21230/IB05G21260/IB06G25390/IB11G28560	7
GO:0031225	anchored component of membrane	20/1608	183/34360	0.000388927	0.035607	0.0345164	IB01G10490/IB01G12220/IB01G22140/IB01G29220/IB01G30340/IB02G21650/IB05G06830/IB05G16830/IB05G17100/IB06G15740/IB08G03130/IB11G02660/IB11G12230/IB11G38710/IB12G19090/IB12G24050/IB13G08990/IB14G01800/IB14G25380/IB14G30190	20
GO:0030246	carbohydrate binding	15/1608	118/34360	0.000412398	0.0364972	0.0353794	IB01G22140/IB01G29220/IB01G30340/IB02G21650/IB03G17620/IB05G16830/IB05G17100/IB06G15740/IB07G01700/IB11G02660/IB11G12230/IB12G19090/IB12G24050/IB13G08990/IB14G25380	15
GO:0009308	amine metabolic process	14/1608	109/34360	0.000570697	0.0488774	0.0473804	IB01G02150/IB01G13220/IB02G17320/IB04G04820/IB05G04200/IB07G05350/IB07G05570/IB07G29750/IB10G06240/IB12G01410/IB12G09900/IB12G09910/IB14G17680/IB15G11200	14

## Sheet: CK_vs_HS_down
ID	Description	GeneRatio	BgRatio	pvalue	p.adjust	qvalue	geneID	Count
GO:0009611	response to wounding	69/1549	445/34360	2.82318e-19	7.33461e-16	6.53491e-16	IB02G02630/IB02G14140/IB02G22350/IB03G00460/IB03G04680/IB04G09370/IB05G02530/IB05G24560/IB06G06730/IB06G20140/IB07G07620/IB07G28520/IB07G28560/IB07G28590/IB08G12660/IB08G12770/IB08G12860/IB08G13020/IB08G13630/IB08G13690/IB08G20580/IB08G20590/IB09G07100/IB09G07110/IB09G23990/IB10G07100/IB10G12740/IB11G31600/IB11G31610/IB11G31620/IB11G31630/IB11G31640/IB11G31670/IB11G31700/IB11G31730/IB11G31750/IB1…	69
GO:0009861	jasmonic acid and ethylene-dependent systemic resistance	26/1549	69/34360	8.87921e-18	1.15341e-14	1.02765e-14	IB08G13630/IB08G13690/IB09G07100/IB09G07110/IB11G31600/IB11G31610/IB11G31620/IB11G31630/IB11G31640/IB11G31670/IB11G31700/IB11G31730/IB11G31750/IB11G31770/IB11G31810/IB11G31830/IB11G31840/IB11G31850/IB11G31860/IB11G31870/IB11G31890/IB11G31930/IB11G31950/IB11G31960/IB13G16750/IB14G10450	26
GO:0008509	anion transmembrane transporter activity	47/1549	320/34360	1.07993e-12	9.35223e-10	8.33255e-10	IB01G17180/IB01G17410/IB02G19610/IB02G20570/IB02G30130/IB03G01240/IB03G01250/IB04G02570/IB04G02580/IB04G14130/IB04G15400/IB04G18150/IB05G02530/IB05G16560/IB05G18490/IB05G19260/IB06G01970/IB06G21720/IB07G03480/IB07G28260/IB07G29830/IB08G10520/IB08G14940/IB08G15460/IB08G15470/IB09G07060/IB10G16710/IB11G39020/IB11G39030/IB12G01890/IB12G06540/IB12G08360/IB13G00690/IB13G12850/IB13G12890/IB14G04330/IB1…	47
GO:0098656	anion transmembrane transport	47/1549	333/34360	4.59299e-12	2.25125e-09	2.00579e-09	IB01G17180/IB01G17410/IB02G19610/IB02G20570/IB02G30130/IB03G01240/IB03G01250/IB04G02570/IB04G02580/IB04G14130/IB04G15400/IB04G18150/IB05G02530/IB05G16560/IB05G18490/IB05G19260/IB06G01970/IB06G21720/IB07G03480/IB07G28260/IB07G29830/IB08G10520/IB08G14940/IB08G15460/IB08G15470/IB09G07060/IB10G16710/IB11G39020/IB11G39030/IB12G01890/IB12G06540/IB12G08360/IB13G00690/IB13G12850/IB13G12890/IB14G04330/IB1…	47
GO:0010334	sesquiterpene synthase activity	24/1549	97/34360	6.06572e-12	2.25125e-09	2.00579e-09	IB01G25020/IB02G00380/IB02G14140/IB04G00080/IB04G00120/IB04G00150/IB04G00170/IB04G01060/IB04G01080/IB04G01100/IB04G01130/IB04G01140/IB04G01150/IB04G01160/IB04G01170/IB12G26190/IB12G26200/IB14G09290/IB14G09300/IB14G09540/IB14G09550/IB14G24490/IB14G24510/IB15G16350	24
GO:0051761	sesquiterpene metabolic process	24/1549	97/34360	6.06572e-12	2.25125e-09	2.00579e-09	IB01G25020/IB02G00380/IB02G14140/IB04G00080/IB04G00120/IB04G00150/IB04G00170/IB04G01060/IB04G01080/IB04G01100/IB04G01130/IB04G01140/IB04G01150/IB04G01160/IB04G01170/IB12G26190/IB12G26200/IB14G09290/IB14G09300/IB14G09540/IB14G09550/IB14G24490/IB14G24510/IB15G16350	24
GO:0051762	sesquiterpene biosynthetic process	24/1549	97/34360	6.06572e-12	2.25125e-09	2.00579e-09	IB01G25020/IB02G00380/IB02G14140/IB04G00080/IB04G00120/IB04G00150/IB04G00170/IB04G01060/IB04G01080/IB04G01100/IB04G01130/IB04G01140/IB04G01150/IB04G01160/IB04G01170/IB12G26190/IB12G26200/IB14G09290/IB14G09300/IB14G09540/IB14G09550/IB14G24490/IB14G24510/IB15G16350	24
GO:0006820	anion transport	54/1549	425/34360	8.1447e-12	2.51277e-09	2.2388e-09	IB01G17180/IB01G17410/IB02G19610/IB02G20570/IB02G30130/IB03G01240/IB03G01250/IB03G06090/IB04G01030/IB04G02570/IB04G02580/IB04G10540/IB04G10550/IB04G14130/IB04G15400/IB04G18150/IB05G02530/IB05G16560/IB05G18490/IB05G19260/IB06G01970/IB06G21720/IB07G03480/IB07G28260/IB07G29830/IB08G10520/IB08G14940/IB08G15460/IB08G15470/IB09G07060/IB10G00470/IB10G07140/IB10G16710/IB11G04740/IB11G39020/IB11G39030/IB1…	54
GO:0016838	carbon-oxygen lyase activity, acting on phosphates	25/1549	107/34360	8.70475e-12	2.51277e-09	2.2388e-09	IB01G25020/IB02G00380/IB02G14140/IB04G00080/IB04G00120/IB04G00150/IB04G00170/IB04G01060/IB04G01080/IB04G01100/IB04G01130/IB04G01140/IB04G01150/IB04G01160/IB04G01170/IB12G26190/IB12G26200/IB14G09290/IB14G09300/IB14G09540/IB14G09550/IB14G23780/IB14G24490/IB14G24510/IB15G16350	25
GO:0010333	terpene synthase activity	24/1549	99/34360	9.72196e-12	2.52577e-09	2.25038e-09	IB01G25020/IB02G00380/IB02G14140/IB04G00080/IB04G00120/IB04G00150/IB04G00170/IB04G01060/IB04G01080/IB04G01100/IB04G01130/IB04G01140/IB04G01150/IB04G01160/IB04G01170/IB12G26190/IB12G26200/IB14G09290/IB14G09300/IB14G09540/IB14G09550/IB14G24490/IB14G24510/IB15G16350	24
GO:0046246	terpene biosynthetic process	25/1549	110/34360	1.66965e-11	3.94342e-09	3.51346e-09	IB01G25020/IB02G00380/IB02G14140/IB04G00080/IB04G00120/IB04G00150/IB04G00170/IB04G01060/IB04G01080/IB04G01100/IB04G01130/IB04G01140/IB04G01150/IB04G01160/IB04G01170/IB12G10920/IB12G26190/IB12G26200/IB14G09290/IB14G09300/IB14G09540/IB14G09550/IB14G24490/IB14G24510/IB15G16350	25
GO:0009814	defense response, incompatible interaction	48/1549	366/34360	3.84859e-11	8.0246e-09	7.14967e-09	IB01G08920/IB04G03300/IB04G04090/IB04G19080/IB04G19090/IB04G19970/IB04G19980/IB04G20070/IB04G20290/IB04G21250/IB05G12870/IB05G18420/IB05G25250/IB06G06560/IB06G20270/IB08G13630/IB08G13690/IB08G22540/IB09G07100/IB09G07110/IB09G10420/IB09G18340/IB10G04430/IB11G31600/IB11G31610/IB11G31620/IB11G31630/IB11G31640/IB11G31670/IB11G31700/IB11G31730/IB11G31750/IB11G31770/IB11G31810/IB11G31830/IB11G31840/IB1…	48
GO:0006833	water transport	18/1549	58/34360	4.32426e-11	8.0246e-09	7.14967e-09	IB01G28500/IB05G16560/IB07G00050/IB07G02430/IB07G03560/IB08G07430/IB08G12660/IB08G12770/IB08G12860/IB08G13020/IB08G20580/IB08G20590/IB09G00650/IB09G07060/IB11G21430/IB11G23490/IB11G23620/IB11G29510	18
GO:0042044	fluid transport	18/1549	58/34360	4.32426e-11	8.0246e-09	7.14967e-09	IB01G28500/IB05G16560/IB07G00050/IB07G02430/IB07G03560/IB08G07430/IB08G12660/IB08G12770/IB08G12860/IB08G13020/IB08G20580/IB08G20590/IB09G00650/IB09G07060/IB11G21430/IB11G23490/IB11G23620/IB11G29510	18
GO:0047461	(+)-delta-cadinene synthase activity	14/1549	34/34360	8.04831e-11	1.22997e-08	1.09587e-08	IB01G25020/IB02G00380/IB04G00080/IB04G00120/IB04G00150/IB04G00170/IB04G01060/IB04G01080/IB04G01100/IB04G01130/IB04G01140/IB04G01150/IB04G01160/IB04G01170	14
GO:1901926	cadinene metabolic process	14/1549	34/34360	8.04831e-11	1.22997e-08	1.09587e-08	IB01G25020/IB02G00380/IB04G00080/IB04G00120/IB04G00150/IB04G00170/IB04G01060/IB04G01080/IB04G01100/IB04G01130/IB04G01140/IB04G01150/IB04G01160/IB04G01170	14
GO:1901928	cadinene biosynthetic process	14/1549	34/34360	8.04831e-11	1.22997e-08	1.09587e-08	IB01G25020/IB02G00380/IB04G00080/IB04G00120/IB04G00150/IB04G00170/IB04G01060/IB04G01080/IB04G01100/IB04G01130/IB04G01140/IB04G01150/IB04G01160/IB04G01170	14
GO:0042214	terpene metabolic process	25/1549	119/34360	1.02712e-10	1.48248e-08	1.32084e-08	IB01G25020/IB02G00380/IB02G14140/IB04G00080/IB04G00120/IB04G00150/IB04G00170/IB04G01060/IB04G01080/IB04G01100/IB04G01130/IB04G01140/IB04G01150/IB04G01160/IB04G01170/IB12G10920/IB12G26190/IB12G26200/IB14G09290/IB14G09300/IB14G09540/IB14G09550/IB14G24490/IB14G24510/IB15G16350	25
GO:0015698	inorganic anion transport	24/1549	119/34360	5.85856e-10	8.01081e-08	7.13738e-08	IB01G17410/IB02G19610/IB03G01240/IB03G01250/IB04G01030/IB04G02570/IB04G02580/IB04G15400/IB04G18150/IB05G16560/IB06G01970/IB07G28260/IB08G10520/IB09G07060/IB10G00470/IB10G07140/IB10G16710/IB11G04740/IB11G39020/IB11G39030/IB12G01890/IB12G06540/IB13G12850/IB13G12890	24
GO:0031347	regulation of defense response	49/1549	420/34360	1.42658e-09	1.85312e-07	1.65108e-07	IB01G08920/IB01G14820/IB01G28350/IB03G00460/IB05G12870/IB05G18420/IB05G25250/IB06G20270/IB07G28520/IB07G28560/IB07G28590/IB08G04660/IB09G07060/IB09G07100/IB09G07110/IB09G10420/IB10G17940/IB11G31600/IB11G31610/IB11G31620/IB11G31630/IB11G31640/IB11G31670/IB11G31700/IB11G31730/IB11G31750/IB11G31770/IB11G31810/IB11G31830/IB11G31840/IB11G31850/IB11G31860/IB11G31870/IB11G31890/IB11G31930/IB11G31950/IB1…	49
GO:0010073	meristem maintenance	34/1549	242/34360	4.52458e-09	5.59755e-07	4.98725e-07	IB02G00150/IB02G00170/IB02G00210/IB02G00230/IB02G00240/IB02G00280/IB02G00800/IB02G00880/IB02G01480/IB02G08920/IB03G02240/IB03G02440/IB03G02520/IB04G07650/IB04G19100/IB04G22840/IB04G22850/IB04G22860/IB04G22870/IB04G22900/IB04G22920/IB04G22930/IB04G22940/IB04G22970/IB05G11510/IB06G19160/IB06G19280/IB06G19300/IB06G25000/IB08G12870/IB10G07430/IB11G05160/IB12G02850/IB14G27980	34
GO:0045088	regulation of innate immune response	33/1549	234/34360	6.90357e-09	8.15249e-07	7.26361e-07	IB05G12870/IB05G25250/IB06G20270/IB07G28520/IB07G28560/IB07G28590/IB08G04660/IB09G07100/IB09G07110/IB11G31600/IB11G31610/IB11G31620/IB11G31630/IB11G31640/IB11G31670/IB11G31700/IB11G31730/IB11G31750/IB11G31770/IB11G31810/IB11G31830/IB11G31840/IB11G31850/IB11G31860/IB11G31870/IB11G31890/IB11G31930/IB11G31950/IB11G31960/IB13G06480/IB13G06490/IB13G16750/IB14G10450	33
GO:0015103	inorganic anion transmembrane transporter activity	20/1549	96/34360	8.67114e-09	9.79462e-07	8.7267e-07	IB01G17410/IB02G19610/IB03G01240/IB03G01250/IB04G02570/IB04G02580/IB04G15400/IB04G18150/IB05G16560/IB06G01970/IB07G28260/IB08G10520/IB09G07060/IB10G16710/IB11G39020/IB11G39030/IB12G01890/IB12G06540/IB13G12850/IB13G12890	20
GO:0015245	fatty acid transmembrane transporter activity	8/1549	13/34360	1.7611e-08	1.90639e-06	1.69854e-06	IB05G02530/IB08G14940/IB08G15460/IB08G15470/IB14G27070/IB14G27080/IB14G27090/IB14G27100	8
GO:0005887	integral component of plasma membrane	41/1549	353/34360	3.46956e-08	3.60557e-06	3.21245e-06	IB01G17410/IB01G28500/IB02G19610/IB02G20570/IB02G22350/IB02G34540/IB03G01240/IB03G01250/IB03G20870/IB03G20880/IB03G20900/IB04G11050/IB04G14130/IB05G03070/IB05G03080/IB05G12030/IB05G16560/IB05G16980/IB06G11120/IB06G15350/IB07G00050/IB07G02430/IB07G03560/IB07G30070/IB08G07430/IB08G10520/IB08G19410/IB09G00650/IB09G07060/IB09G22440/IB10G02390/IB10G09680/IB10G17940/IB11G21430/IB11G23490/IB11G23620/IB1…	41
GO:0050776	regulation of immune response	35/1549	278/34360	4.66802e-08	4.66443e-06	4.15586e-06	IB05G12870/IB05G25250/IB06G20270/IB07G28520/IB07G28560/IB07G28590/IB08G04660/IB09G07100/IB09G07110/IB09G18340/IB09G18950/IB11G31600/IB11G31610/IB11G31620/IB11G31630/IB11G31640/IB11G31670/IB11G31700/IB11G31730/IB11G31750/IB11G31770/IB11G31810/IB11G31830/IB11G31840/IB11G31850/IB11G31860/IB11G31870/IB11G31890/IB11G31930/IB11G31950/IB11G31960/IB13G06480/IB13G06490/IB13G16750/IB14G10450	35
GO:0051238	sequestering of metal ion	8/1549	15/34360	8.11913e-08	7.81241e-06	6.96061e-06	IB04G18680/IB04G18730/IB05G24850/IB06G19460/IB06G19470/IB10G00790/IB11G12440/IB14G20450	8
GO:0002682	regulation of immune system process	36/1549	302/34360	1.21589e-07	1.12817e-05	1.00517e-05	IB02G22350/IB05G12870/IB05G25250/IB06G20270/IB07G28520/IB07G28560/IB07G28590/IB08G04660/IB09G07100/IB09G07110/IB09G18340/IB09G18950/IB11G31600/IB11G31610/IB11G31620/IB11G31630/IB11G31640/IB11G31670/IB11G31700/IB11G31730/IB11G31750/IB11G31770/IB11G31810/IB11G31830/IB11G31840/IB11G31850/IB11G31860/IB11G31870/IB11G31890/IB11G31930/IB11G31950/IB11G31960/IB13G06480/IB13G06490/IB13G16750/IB14G10450	36
GO:0008299	isoprenoid biosynthetic process	33/1549	266/34360	1.5841e-07	1.38586e-05	1.23475e-05	IB01G25020/IB02G00380/IB02G14140/IB02G17020/IB02G20660/IB04G00080/IB04G00120/IB04G00150/IB04G00170/IB04G01060/IB04G01080/IB04G01100/IB04G01130/IB04G01140/IB04G01150/IB04G01160/IB04G01170/IB04G19070/IB05G02430/IB11G30630/IB12G10920/IB12G14210/IB12G26190/IB12G26200/IB14G09290/IB14G09300/IB14G09540/IB14G09550/IB14G23780/IB14G24490/IB14G24510/IB15G03120/IB15G16350	33
GO:0005372	water transmembrane transporter activity	11/1549	34/34360	1.65364e-07	1.38586e-05	1.23475e-05	IB01G28500/IB05G16560/IB07G00050/IB07G02430/IB07G03560/IB08G07430/IB09G00650/IB09G07060/IB11G21430/IB11G23490/IB11G23620	11
GO:0015250	water channel activity	11/1549	34/34360	1.65364e-07	1.38586e-05	1.23475e-05	IB01G28500/IB05G16560/IB07G00050/IB07G02430/IB07G03560/IB08G07430/IB09G00650/IB09G07060/IB11G21430/IB11G23490/IB11G23620	11
GO:0030104	water homeostasis	10/1549	28/34360	2.09814e-07	1.70342e-05	1.5177e-05	IB01G32690/IB01G32760/IB05G10370/IB05G10460/IB08G12660/IB08G12770/IB08G12860/IB08G13020/IB08G20580/IB08G20590	10
GO:0045338	farnesyl diphosphate metabolic process	16/1549	76/34360	2.25261e-07	1.77342e-05	1.58006e-05	IB01G25020/IB02G00380/IB02G14140/IB04G00080/IB04G00120/IB04G00150/IB04G00170/IB04G01060/IB04G01080/IB04G01100/IB04G01130/IB04G01140/IB04G01150/IB04G01160/IB04G01170/IB15G16350	16
GO:0048598	embryonic morphogenesis	16/1549	79/34360	3.94851e-07	2.88983e-05	2.57475e-05	IB01G06380/IB05G02530/IB08G12660/IB08G12770/IB08G12860/IB08G12960/IB08G13020/IB08G20580/IB08G20590/IB10G03070/IB14G27070/IB14G27080/IB14G27090/IB14G27100/IB15G00160/IB15G24940	16
GO:0051235	maintenance of location	16/1549	79/34360	3.94851e-07	2.88983e-05	2.57475e-05	IB04G18680/IB04G18730/IB05G20240/IB05G24850/IB06G19460/IB06G19470/IB10G00790/IB11G12440/IB11G32400/IB11G32410/IB11G32430/IB11G32480/IB11G32580/IB11G32610/IB11G33220/IB14G20450	16
GO:0005342	organic acid transmembrane transporter activity	26/1549	189/34360	4.33808e-07	2.88983e-05	2.57475e-05	IB01G17180/IB02G20570/IB02G30130/IB04G14130/IB05G02530/IB05G18490/IB05G19260/IB06G21720/IB07G03480/IB07G28260/IB07G29830/IB08G14940/IB08G15460/IB08G15470/IB09G07060/IB13G00690/IB14G04330/IB14G11060/IB14G11840/IB14G18520/IB14G25840/IB14G27070/IB14G27080/IB14G27090/IB14G27100/IB15G13480	26
GO:0046943	carboxylic acid transmembrane transporter activity	26/1549	189/34360	4.33808e-07	2.88983e-05	2.57475e-05	IB01G17180/IB02G20570/IB02G30130/IB04G14130/IB05G02530/IB05G18490/IB05G19260/IB06G21720/IB07G03480/IB07G28260/IB07G29830/IB08G14940/IB08G15460/IB08G15470/IB09G07060/IB13G00690/IB14G04330/IB14G11060/IB14G11840/IB14G18520/IB14G25840/IB14G27070/IB14G27080/IB14G27090/IB14G27100/IB15G13480	26
GO:1903825	organic acid transmembrane transport	26/1549	189/34360	4.33808e-07	2.88983e-05	2.57475e-05	IB01G17180/IB02G20570/IB02G30130/IB04G14130/IB05G02530/IB05G18490/IB05G19260/IB06G21720/IB07G03480/IB07G28260/IB07G29830/IB08G14940/IB08G15460/IB08G15470/IB09G07060/IB13G00690/IB14G04330/IB14G11060/IB14G11840/IB14G18520/IB14G25840/IB14G27070/IB14G27080/IB14G27090/IB14G27100/IB15G13480	26
GO:1905039	carboxylic acid transmembrane transport	26/1549	189/34360	4.33808e-07	2.88983e-05	2.57475e-05	IB01G17180/IB02G20570/IB02G30130/IB04G14130/IB05G02530/IB05G18490/IB05G19260/IB06G21720/IB07G03480/IB07G28260/IB07G29830/IB08G14940/IB08G15460/IB08G15470/IB09G07060/IB13G00690/IB14G04330/IB14G11060/IB14G11840/IB14G18520/IB14G25840/IB14G27070/IB14G27080/IB14G27090/IB14G27100/IB15G13480	26
GO:0080013	(E,E)-geranyllinalool synthase activity	7/1549	13/34360	5.04236e-07	3.27501e-05	2.91793e-05	IB14G09290/IB14G09300/IB14G09540/IB14G09550/IB14G23780/IB14G24490/IB14G24510	7
GO:0008514	organic anion transmembrane transporter activity	29/1549	228/34360	5.1834e-07	3.28451e-05	2.92639e-05	IB01G17180/IB02G20570/IB02G30130/IB04G14130/IB05G02530/IB05G18490/IB05G19260/IB06G21720/IB07G03480/IB07G28260/IB07G29830/IB08G14940/IB08G15460/IB08G15470/IB09G07060/IB12G08360/IB13G00690/IB14G04330/IB14G07690/IB14G07730/IB14G11060/IB14G11840/IB14G18520/IB14G25840/IB14G27070/IB14G27080/IB14G27090/IB14G27100/IB15G13480	29
GO:0015849	organic acid transport	28/1549	216/34360	5.48779e-07	3.31565e-05	2.95414e-05	IB01G17180/IB02G20570/IB02G30130/IB04G10540/IB04G10550/IB04G14130/IB05G02530/IB05G18490/IB05G19260/IB06G21720/IB07G03480/IB07G28260/IB07G29830/IB08G14940/IB08G15460/IB08G15470/IB09G07060/IB13G00690/IB14G04330/IB14G11060/IB14G11840/IB14G18520/IB14G25840/IB14G27070/IB14G27080/IB14G27090/IB14G27100/IB15G13480	28
GO:0046942	carboxylic acid transport	28/1549	216/34360	5.48779e-07	3.31565e-05	2.95414e-05	IB01G17180/IB02G20570/IB02G30130/IB04G10540/IB04G10550/IB04G14130/IB05G02530/IB05G18490/IB05G19260/IB06G21720/IB07G03480/IB07G28260/IB07G29830/IB08G14940/IB08G15460/IB08G15470/IB09G07060/IB13G00690/IB14G04330/IB14G11060/IB14G11840/IB14G18520/IB14G25840/IB14G27070/IB14G27080/IB14G27090/IB14G27100/IB15G13480	28
GO:0000302	response to reactive oxygen species	35/1549	313/34360	8.35671e-07	4.93426e-05	4.39627e-05	IB01G08920/IB02G22350/IB02G30130/IB03G00460/IB03G03970/IB03G15240/IB03G15250/IB03G15260/IB03G15270/IB04G10540/IB04G10550/IB05G18420/IB05G19750/IB05G24850/IB06G19460/IB06G19470/IB06G20140/IB07G29830/IB08G03070/IB09G10420/IB11G12440/IB11G34990/IB11G35080/IB11G38160/IB12G07700/IB12G24110/IB12G24130/IB12G24140/IB12G24150/IB14G11060/IB14G11840/IB14G20450/IB14G23740/IB14G23750/IB14G23780	35
GO:0009753	response to jasmonic acid	36/1549	329/34360	9.84074e-07	5.68139e-05	5.06194e-05	IB01G04920/IB02G14930/IB02G25830/IB02G25990/IB03G05710/IB04G02740/IB04G09370/IB04G09710/IB04G10540/IB04G10550/IB05G12870/IB05G25250/IB06G18020/IB06G20270/IB07G03810/IB07G07620/IB07G18320/IB07G28520/IB07G28560/IB07G28590/IB08G04490/IB08G04660/IB08G13630/IB08G13690/IB08G23850/IB11G06610/IB12G08280/IB12G26190/IB12G26200/IB13G09760/IB13G09770/IB14G10450/IB14G23780/IB15G02450/IB15G07010/IB15G08670	36
GO:0016835	carbon-oxygen lyase activity	27/1549	214/34360	1.47921e-06	8.35432e-05	7.44343e-05	IB01G25020/IB02G00380/IB02G14140/IB04G00080/IB04G00120/IB04G00150/IB04G00170/IB04G01060/IB04G01080/IB04G01100/IB04G01130/IB04G01140/IB04G01150/IB04G01160/IB04G01170/IB07G14020/IB12G26190/IB12G26200/IB13G23460/IB14G09290/IB14G09300/IB14G09540/IB14G09550/IB14G23780/IB14G24490/IB14G24510/IB15G16350	27
GO:0010470	regulation of gastrulation	6/1549	11/34360	3.15866e-06	0.000170962	0.000152322	IB08G12660/IB08G12770/IB08G12860/IB08G13020/IB08G20580/IB08G20590	6
GO:1903224	regulation of endodermal cell differentiation	6/1549	11/34360	3.15866e-06	0.000170962	0.000152322	IB08G12660/IB08G12770/IB08G12860/IB08G13020/IB08G20580/IB08G20590	6
GO:0006720	isoprenoid metabolic process	36/1549	351/34360	4.41658e-06	0.000231842	0.000206564	IB01G25020/IB02G00380/IB02G06690/IB02G14140/IB02G17020/IB02G20660/IB04G00080/IB04G00120/IB04G00150/IB04G00170/IB04G01060/IB04G01080/IB04G01100/IB04G01130/IB04G01140/IB04G01150/IB04G01160/IB04G01170/IB04G19070/IB05G02430/IB09G04810/IB11G10620/IB11G30630/IB12G10920/IB12G14210/IB12G26190/IB12G26200/IB14G09290/IB14G09300/IB14G09540/IB14G09550/IB14G23780/IB14G24490/IB14G24510/IB15G03120/IB15G16350	36
GO:0046677	response to antibiotic	46/1549	500/34360	4.46193e-06	0.000231842	0.000206564	IB01G04920/IB01G08300/IB01G08920/IB01G32690/IB01G32760/IB02G22350/IB03G00460/IB03G03970/IB03G05710/IB03G15240/IB03G15250/IB03G15260/IB03G15270/IB04G10540/IB04G10550/IB05G10990/IB05G12870/IB05G18420/IB05G19750/IB05G25250/IB06G19460/IB06G19470/IB06G20140/IB06G20270/IB06G26590/IB07G14270/IB07G14980/IB08G03070/IB08G04490/IB08G23850/IB09G10420/IB09G23990/IB11G12440/IB11G34990/IB11G35080/IB11G38160/IB1…	46
GO:0098661	inorganic anion transmembrane transport	11/1549	46/34360	4.68363e-06	0.00023859	0.000212576	IB01G17410/IB02G19610/IB03G01240/IB03G01250/IB04G02570/IB04G02580/IB05G16560/IB07G28260/IB08G10520/IB11G39020/IB11G39030	11
GO:0050832	defense response to fungus	38/1549	382/34360	4.99351e-06	0.000249484	0.000222282	IB01G32690/IB01G32760/IB02G13540/IB02G32400/IB03G04680/IB04G19970/IB04G19980/IB04G20070/IB04G20290/IB05G12870/IB05G25250/IB06G20270/IB07G01080/IB07G18320/IB08G12920/IB09G06300/IB09G06310/IB09G06320/IB09G12300/IB09G18340/IB09G19350/IB09G23920/IB09G23950/IB09G23960/IB09G24120/IB09G24130/IB09G24140/IB10G08560/IB10G13270/IB11G06610/IB11G33040/IB11G33820/IB11G38860/IB13G25630/IB14G10450/IB14G21900/IB1…	38
GO:0034007	S-linalool synthase activity	6/1549	12/34360	6.07511e-06	0.000297795	0.000265326	IB14G09290/IB14G09300/IB14G09540/IB14G09550/IB14G24490/IB14G24510	6
GO:0015711	organic anion transport	32/1549	303/34360	8.06806e-06	0.000388163	0.000345841	IB01G17180/IB02G20570/IB02G30130/IB03G06090/IB04G10540/IB04G10550/IB04G14130/IB05G02530/IB05G18490/IB05G19260/IB06G21720/IB07G03480/IB07G28260/IB07G29830/IB08G14940/IB08G15460/IB08G15470/IB09G07060/IB12G08360/IB13G00690/IB14G04330/IB14G07690/IB14G07730/IB14G11060/IB14G11840/IB14G18520/IB14G25840/IB14G27070/IB14G27080/IB14G27090/IB14G27100/IB15G13480	32
GO:0035987	endodermal cell differentiation	6/1549	13/34360	1.08501e-05	0.000512521	0.00045664	IB08G12660/IB08G12770/IB08G12860/IB08G13020/IB08G20580/IB08G20590	6
GO:0042542	response to hydrogen peroxide	22/1549	173/34360	1.18087e-05	0.000543141	0.000483922	IB01G08920/IB02G22350/IB03G00460/IB03G03970/IB03G15240/IB03G15250/IB03G15260/IB03G15270/IB05G18420/IB05G19750/IB06G19460/IB06G19470/IB06G20140/IB08G03070/IB09G10420/IB11G12440/IB11G38160/IB12G24110/IB12G24130/IB12G24140/IB12G24150/IB14G20450	22
GO:0050801	ion homeostasis	36/1549	367/34360	1.19165e-05	0.000543141	0.000483922	IB01G12370/IB02G30130/IB03G06490/IB03G21100/IB04G14130/IB04G15400/IB05G08860/IB05G10370/IB05G10460/IB05G18660/IB05G24850/IB06G11680/IB06G19460/IB06G19470/IB07G03480/IB07G25310/IB08G03070/IB08G10520/IB08G12660/IB08G12770/IB08G12860/IB08G13020/IB08G20580/IB08G20590/IB11G12440/IB11G13140/IB11G38160/IB14G04330/IB14G11060/IB14G11840/IB14G13310/IB14G13440/IB14G20450/IB14G25840/IB15G02100/IB15G26100	36
GO:0015908	fatty acid transport	8/1549	26/34360	1.26343e-05	0.000565927	0.000504224	IB05G02530/IB08G14940/IB08G15460/IB08G15470/IB14G27070/IB14G27080/IB14G27090/IB14G27100	8
GO:0006721	terpenoid metabolic process	32/1549	311/34360	1.37367e-05	0.000604879	0.000538928	IB01G25020/IB02G00380/IB02G06690/IB02G14140/IB04G00080/IB04G00120/IB04G00150/IB04G00170/IB04G01060/IB04G01080/IB04G01100/IB04G01130/IB04G01140/IB04G01150/IB04G01160/IB04G01170/IB05G02430/IB09G04810/IB11G10620/IB11G30630/IB12G14210/IB12G26190/IB12G26200/IB14G09290/IB14G09300/IB14G09540/IB14G09550/IB14G23780/IB14G24490/IB14G24510/IB15G03120/IB15G16350	32
GO:0015706	nitrate transport	9/1549	34/34360	1.41653e-05	0.000613357	0.000546482	IB04G15400/IB04G18150/IB10G07140/IB10G16710/IB11G04740/IB12G01890/IB12G06540/IB13G12850/IB13G12890	9
GO:0016829	lyase activity	36/1549	371/34360	1.50903e-05	0.0006427	0.000572626	IB01G25020/IB02G00380/IB02G14140/IB03G18530/IB04G00080/IB04G00120/IB04G00150/IB04G00170/IB04G01060/IB04G01080/IB04G01100/IB04G01130/IB04G01140/IB04G01150/IB04G01160/IB04G01170/IB06G26590/IB07G02360/IB07G14020/IB07G26680/IB12G05710/IB12G26190/IB12G26200/IB13G13440/IB13G20120/IB13G23460/IB14G09290/IB14G09300/IB14G09540/IB14G09550/IB14G20550/IB14G23780/IB14G24490/IB14G24510/IB15G16350/IB15G24580	36
GO:0001704	formation of primary germ layer	6/1549	14/34360	1.8261e-05	0.000729878	0.000650298	IB08G12660/IB08G12770/IB08G12860/IB08G13020/IB08G20580/IB08G20590	6
GO:0001706	endoderm formation	6/1549	14/34360	1.8261e-05	0.000729878	0.000650298	IB08G12660/IB08G12770/IB08G12860/IB08G13020/IB08G20580/IB08G20590	6
GO:0007492	endoderm development	6/1549	14/34360	1.8261e-05	0.000729878	0.000650298	IB08G12660/IB08G12770/IB08G12860/IB08G13020/IB08G20580/IB08G20590	6
GO:0010222	stem vascular tissue pattern formation	6/1549	14/34360	1.8261e-05	0.000729878	0.000650298	IB05G02530/IB10G03070/IB14G27070/IB14G27080/IB14G27090/IB14G27100	6
GO:0010623	programmed cell death involved in cell development	11/1549	53/34360	2.00262e-05	0.000776537	0.000691871	IB02G13540/IB09G06300/IB09G06310/IB09G06320/IB09G23920/IB09G23950/IB09G23960/IB09G24120/IB09G24130/IB09G24140/IB11G06620	11
GO:0048658	anther wall tapetum development	11/1549	53/34360	2.00262e-05	0.000776537	0.000691871	IB02G13540/IB09G06300/IB09G06310/IB09G06320/IB09G23920/IB09G23950/IB09G23960/IB09G24120/IB09G24130/IB09G24140/IB11G11470	11
GO:0046503	glycerolipid catabolic process	11/1549	54/34360	2.41304e-05	0.000921923	0.000821405	IB05G08860/IB06G22110/IB06G22120/IB11G32400/IB11G32410/IB11G32430/IB11G32480/IB11G32580/IB11G32610/IB11G33220/IB15G26100	11
GO:0048507	meristem development	35/1549	366/34360	2.67467e-05	0.00100707	0.000897269	IB02G00150/IB02G00170/IB02G00210/IB02G00230/IB02G00240/IB02G00280/IB02G00800/IB02G00880/IB02G01480/IB02G08920/IB03G02240/IB03G02440/IB03G02520/IB04G07650/IB04G19100/IB04G22840/IB04G22850/IB04G22860/IB04G22870/IB04G22900/IB04G22920/IB04G22930/IB04G22940/IB04G22970/IB05G11510/IB06G19160/IB06G19280/IB06G19300/IB06G25000/IB08G12870/IB10G07430/IB11G05160/IB12G02850/IB14G27980/IB15G12730	35
GO:0006879	cellular iron ion homeostasis	8/1549	29/34360	3.07603e-05	0.00110993	0.000988917	IB02G30130/IB05G24850/IB06G19460/IB06G19470/IB11G12440/IB14G11060/IB14G11840/IB14G20450	8
GO:0048826	cotyledon morphogenesis	8/1549	29/34360	3.07603e-05	0.00110993	0.000988917	IB01G06380/IB05G02530/IB10G03070/IB14G27070/IB14G27080/IB14G27090/IB14G27100/IB15G24940	8
GO:1901682	sulfur compound transmembrane transporter activity	8/1549	29/34360	3.07603e-05	0.00110993	0.000988917	IB01G17410/IB02G19610/IB03G01240/IB03G01250/IB07G28260/IB12G08360/IB14G07690/IB14G07730	8
GO:0010588	cotyledon vascular tissue pattern formation	7/1549	22/34360	3.50246e-05	0.00124649	0.00111058	IB01G06380/IB05G02530/IB10G03070/IB14G27070/IB14G27080/IB14G27090/IB14G27100	7
GO:0008028	monocarboxylic acid transmembrane transporter activity	10/1549	47/34360	3.78636e-05	0.00132932	0.00118438	IB02G20570/IB05G02530/IB08G14940/IB08G15460/IB08G15470/IB09G07060/IB14G27070/IB14G27080/IB14G27090/IB14G27100	10
GO:0071395	cellular response to jasmonic acid stimulus	18/1549	136/34360	4.18174e-05	0.00144856	0.00129062	IB02G25830/IB02G25990/IB04G02740/IB04G09710/IB05G12870/IB05G25250/IB06G20270/IB07G03810/IB07G18320/IB07G28520/IB07G28560/IB07G28590/IB08G04490/IB08G04660/IB11G06610/IB15G02450/IB15G07010/IB15G08670	18
GO:0009723	response to ethylene	29/1549	287/34360	4.73984e-05	0.00162028	0.00144362	IB01G04920/IB02G14930/IB02G25830/IB02G25990/IB02G30130/IB03G00460/IB03G05710/IB04G02740/IB04G09710/IB04G10540/IB04G10550/IB06G20140/IB07G29830/IB08G04660/IB08G23850/IB10G03770/IB11G09450/IB11G21670/IB12G08280/IB13G09760/IB13G09770/IB13G27080/IB14G10450/IB14G11060/IB14G11840/IB14G23290/IB14G23740/IB14G23750/IB15G03120	29
GO:0071229	cellular response to acid chemical	42/1549	487/34360	5.17182e-05	0.00174499	0.00155473	IB01G03860/IB02G01740/IB02G21660/IB02G25830/IB02G25990/IB03G00460/IB03G03970/IB03G04680/IB03G06490/IB04G02740/IB04G09710/IB04G15160/IB05G12870/IB05G25250/IB06G19990/IB06G20270/IB07G03810/IB07G18320/IB07G22350/IB07G24480/IB07G25990/IB07G28520/IB07G28560/IB07G28590/IB08G04490/IB08G04660/IB09G12710/IB09G23990/IB10G00910/IB10G07080/IB10G16710/IB11G06610/IB12G06540/IB14G13310/IB14G13440/IB14G22310/IB1…	42
GO:0010876	lipid localization	20/1549	164/34360	5.2993e-05	0.00176507	0.00157263	IB03G06090/IB04G10540/IB04G10550/IB05G02530/IB06G15350/IB08G14940/IB08G15460/IB08G15470/IB10G13270/IB11G32400/IB11G32410/IB11G32430/IB11G32480/IB11G32580/IB11G32610/IB11G33220/IB14G27070/IB14G27080/IB14G27090/IB14G27100	20
GO:0009867	jasmonic acid mediated signaling pathway	17/1549	127/34360	5.85244e-05	0.00192464	0.00171479	IB02G25830/IB02G25990/IB04G02740/IB04G09710/IB05G12870/IB05G25250/IB06G20270/IB07G18320/IB07G28520/IB07G28560/IB07G28590/IB08G04490/IB08G04660/IB11G06610/IB15G02450/IB15G07010/IB15G08670	17
GO:0006855	drug transmembrane transport	18/1549	140/34360	6.15848e-05	0.00198646	0.00176987	IB02G20570/IB02G30130/IB04G10540/IB04G10550/IB04G18680/IB04G18730/IB04G19640/IB05G16560/IB07G03480/IB07G28260/IB08G07430/IB08G10520/IB09G07060/IB09G12710/IB10G00790/IB14G11060/IB14G11840/IB14G18520	18
GO:0098771	inorganic ion homeostasis	30/1549	306/34360	6.19334e-05	0.00198646	0.00176987	IB01G12370/IB02G30130/IB03G21100/IB04G15400/IB05G08860/IB05G10370/IB05G10460/IB05G18660/IB05G24850/IB06G11680/IB06G19460/IB06G19470/IB07G25310/IB08G03070/IB08G10520/IB08G12660/IB08G12770/IB08G12860/IB08G13020/IB08G20580/IB08G20590/IB11G12440/IB11G13140/IB11G38160/IB14G11060/IB14G11840/IB14G20450/IB14G25840/IB15G02100/IB15G26100	30
GO:0035690	cellular response to drug	20/1549	166/34360	6.29588e-05	0.00199472	0.00177723	IB02G22350/IB02G30130/IB03G03970/IB04G18680/IB04G18730/IB05G12870/IB05G25250/IB06G20270/IB07G29830/IB08G04490/IB10G00790/IB11G38160/IB12G24110/IB12G24130/IB12G24140/IB12G24150/IB14G11060/IB14G11840/IB14G23740/IB14G23750	20
GO:0006817	phosphate ion transport	7/1549	24/34360	6.56602e-05	0.00200873	0.00178972	IB04G01030/IB04G02570/IB04G02580/IB07G28260/IB10G00470/IB11G39020/IB11G39030	7
GO:1902170	cellular response to reactive nitrogen species	8/1549	32/34360	6.68156e-05	0.00200873	0.00178972	IB02G30130/IB07G29830/IB10G16710/IB12G06540/IB14G11060/IB14G11840/IB14G23740/IB14G23750	8
GO:0009897	external side of plasma membrane	6/1549	17/34360	6.69562e-05	0.00200873	0.00178972	IB01G11910/IB05G02530/IB14G27070/IB14G27080/IB14G27090/IB14G27100	6
GO:0008515	sucrose transmembrane transporter activity	5/1549	11/34360	6.80402e-05	0.00200873	0.00178972	IB04G08660/IB04G12830/IB08G19410/IB10G02390/IB13G27270	5
GO:0015840	urea transport	5/1549	11/34360	6.80402e-05	0.00200873	0.00178972	IB01G28500/IB07G03560/IB11G21430/IB11G23490/IB11G23620	5
GO:0080051	cutin transport	5/1549	11/34360	6.80402e-05	0.00200873	0.00178972	IB05G02530/IB14G27070/IB14G27080/IB14G27090/IB14G27100	5
GO:0055067	monovalent inorganic cation homeostasis	14/1549	93/34360	7.11601e-05	0.00207724	0.00185075	IB04G15400/IB05G10370/IB05G10460/IB05G18660/IB07G25310/IB08G10520/IB08G12660/IB08G12770/IB08G12860/IB08G13020/IB08G20580/IB08G20590/IB14G25840/IB15G02100	14
GO:0015718	monocarboxylic acid transport	12/1549	71/34360	7.32767e-05	0.00210858	0.00187868	IB02G20570/IB04G10540/IB04G10550/IB05G02530/IB08G14940/IB08G15460/IB08G15470/IB09G07060/IB14G27070/IB14G27080/IB14G27090/IB14G27100	12
GO:0009734	auxin-activated signaling pathway	15/1549	105/34360	7.38572e-05	0.00210858	0.00187868	IB01G04920/IB03G20870/IB03G20880/IB03G20900/IB04G09370/IB04G14130/IB05G16980/IB06G11120/IB07G28920/IB08G13000/IB10G17940/IB13G00200/IB14G04330/IB15G05530/IB15G12730	15
GO:0055080	cation homeostasis	28/1549	280/34360	7.60939e-05	0.00214883	0.00191454	IB01G12370/IB02G30130/IB03G06490/IB03G21100/IB04G15400/IB05G10370/IB05G10460/IB05G18660/IB05G24850/IB06G11680/IB06G19460/IB06G19470/IB07G25310/IB08G10520/IB08G12660/IB08G12770/IB08G12860/IB08G13020/IB08G20580/IB08G20590/IB11G12440/IB11G13140/IB11G38160/IB14G11060/IB14G11840/IB14G20450/IB14G25840/IB15G02100	28
GO:0009505	plant-type cell wall	34/1549	371/34360	8.07196e-05	0.00225494	0.00200908	IB01G11910/IB01G32690/IB01G32760/IB02G13540/IB03G05360/IB04G05450/IB04G22730/IB06G19550/IB07G08000/IB07G30070/IB08G08390/IB08G12660/IB08G12770/IB08G12860/IB08G13020/IB08G20580/IB08G20590/IB09G00910/IB09G03140/IB09G03150/IB09G06300/IB09G06310/IB09G06320/IB09G19350/IB09G23920/IB09G23950/IB09G23960/IB09G24120/IB09G24130/IB09G24140/IB10G03000/IB10G13270/IB13G23950/IB15G05290	34
GO:0048226	Casparian strip	6/1549	18/34360	9.66036e-05	0.00264185	0.00235381	IB08G12660/IB08G12770/IB08G12860/IB08G13020/IB08G20580/IB08G20590	6
GO:0090708	specification of plant organ axis polarity	6/1549	18/34360	9.66036e-05	0.00264185	0.00235381	IB08G12660/IB08G12770/IB08G12860/IB08G13020/IB08G20580/IB08G20590	6
GO:0043692	monoterpene metabolic process	8/1549	34/34360	0.000106436	0.00282923	0.00252076	IB12G26190/IB12G26200/IB14G09290/IB14G09300/IB14G09540/IB14G09550/IB14G24490/IB14G24510	8
GO:0043693	monoterpene biosynthetic process	8/1549	34/34360	0.000106436	0.00282923	0.00252076	IB12G26190/IB12G26200/IB14G09290/IB14G09300/IB14G09540/IB14G09550/IB14G24490/IB14G24510	8
GO:0015893	drug transport	18/1549	146/34360	0.000106722	0.00282923	0.00252076	IB02G20570/IB02G30130/IB04G10540/IB04G10550/IB04G18680/IB04G18730/IB04G19640/IB05G16560/IB07G03480/IB07G28260/IB08G07430/IB08G10520/IB09G07060/IB09G12710/IB10G00790/IB14G11060/IB14G11840/IB14G18520	18
GO:0015154	disaccharide transmembrane transporter activity	5/1549	12/34360	0.000112301	0.00291758	0.00259947	IB04G08660/IB04G12830/IB08G19410/IB10G02390/IB13G27270	5
GO:0015157	oligosaccharide transmembrane transporter activity	5/1549	12/34360	0.000112301	0.00291758	0.00259947	IB04G08660/IB04G12830/IB08G19410/IB10G02390/IB13G27270	5
GO:0009531	secondary cell wall	7/1549	26/34360	0.000115292	0.00296562	0.00264228	IB04G05450/IB08G12660/IB08G12770/IB08G12860/IB08G13020/IB08G20580/IB08G20590	7
GO:0055075	potassium ion homeostasis	9/1549	44/34360	0.00012752	0.00324801	0.00289388	IB04G15400/IB05G10370/IB05G10460/IB08G12660/IB08G12770/IB08G12860/IB08G13020/IB08G20580/IB08G20590	9
GO:0007369	gastrulation	6/1549	19/34360	0.000135809	0.00342556	0.00305207	IB08G12660/IB08G12770/IB08G12860/IB08G13020/IB08G20580/IB08G20590	6
GO:0072348	sulfur compound transport	8/1549	36/34360	0.000163722	0.00405843	0.00361594	IB01G17410/IB02G19610/IB03G01240/IB03G01250/IB07G28260/IB12G08360/IB14G07690/IB14G07730	8
GO:0034614	cellular response to reactive oxygen species	12/1549	77/34360	0.000164024	0.00405843	0.00361594	IB02G22350/IB02G30130/IB03G03970/IB07G29830/IB12G24110/IB12G24130/IB12G24140/IB12G24150/IB14G11060/IB14G11840/IB14G23740/IB14G23750	12
GO:0030001	metal ion transport	33/1549	370/34360	0.000169622	0.00415735	0.00370407	IB01G00710/IB02G30130/IB02G34540/IB03G06490/IB03G21100/IB04G10540/IB04G10550/IB04G15400/IB04G18680/IB04G18730/IB05G12030/IB05G24850/IB06G11680/IB06G19460/IB06G19470/IB07G28520/IB07G28560/IB07G28590/IB08G04900/IB08G17310/IB08G19410/IB09G20210/IB09G23990/IB10G00790/IB11G12440/IB11G13140/IB11G38160/IB12G15710/IB13G13900/IB13G27270/IB14G11060/IB14G11840/IB14G20450	33
GO:0015116	sulfate transmembrane transporter activity	5/1549	13/34360	0.000175708	0.00418797	0.00373135	IB01G17410/IB02G19610/IB03G01240/IB03G01250/IB07G28260	5
GO:0042807	central vacuole	5/1549	13/34360	0.000175708	0.00418797	0.00373135	IB01G28500/IB07G03560/IB11G21430/IB11G23490/IB11G23620	5
GO:1902358	sulfate transmembrane transport	5/1549	13/34360	0.000175708	0.00418797	0.00373135	IB01G17410/IB02G19610/IB03G01240/IB03G01250/IB07G28260	5
GO:0046461	neutral lipid catabolic process	9/1549	46/34360	0.000182749	0.0042773	0.00381094	IB06G22110/IB06G22120/IB11G32400/IB11G32410/IB11G32430/IB11G32480/IB11G32580/IB11G32610/IB11G33220	9
GO:0046464	acylglycerol catabolic process	9/1549	46/34360	0.000182749	0.0042773	0.00381094	IB06G22110/IB06G22120/IB11G32400/IB11G32410/IB11G32430/IB11G32480/IB11G32580/IB11G32610/IB11G33220	9
GO:0015112	nitrate transmembrane transporter activity	7/1549	28/34360	0.000191748	0.00444786	0.00396291	IB04G15400/IB04G18150/IB10G16710/IB12G01890/IB12G06540/IB13G12850/IB13G12890	7
GO:0009751	response to salicylic acid	25/1549	252/34360	0.000203335	0.00467351	0.00416395	IB01G04920/IB01G08300/IB01G08920/IB01G32690/IB01G32760/IB03G05710/IB04G10540/IB04G10550/IB05G10990/IB05G12870/IB05G18420/IB05G25250/IB06G20140/IB06G20270/IB07G14270/IB07G14980/IB08G04490/IB08G23850/IB09G10420/IB11G34990/IB11G35080/IB12G08280/IB13G09760/IB13G09770/IB14G10450	25
GO:0006644	phospholipid metabolic process	29/1549	312/34360	0.000205073	0.00467351	0.00416395	IB01G25020/IB02G00380/IB02G14140/IB02G17020/IB02G20660/IB03G21570/IB03G22670/IB04G00080/IB04G00120/IB04G00150/IB04G00170/IB04G01060/IB04G01080/IB04G01100/IB04G01130/IB04G01140/IB04G01150/IB04G01160/IB04G01170/IB04G09050/IB04G19070/IB05G08860/IB05G16500/IB06G17250/IB09G09570/IB09G13040/IB15G02490/IB15G16350/IB15G26100	29
GO:0042659	regulation of cell fate specification	6/1549	21/34360	0.000251338	0.00567805	0.00505897	IB08G12660/IB08G12770/IB08G12860/IB08G13020/IB08G20580/IB08G20590	6
GO:0071365	cellular response to auxin stimulus	17/1549	143/34360	0.000254948	0.00569697	0.00507582	IB01G04920/IB03G20870/IB03G20880/IB03G20900/IB04G09370/IB04G14130/IB05G16980/IB06G11120/IB07G28920/IB08G13000/IB09G12710/IB10G17940/IB11G09450/IB13G00200/IB14G04330/IB15G05530/IB15G12730	17
GO:0009986	cell surface	9/1549	48/34360	0.000256561	0.00569697	0.00507582	IB01G11910/IB02G22350/IB05G02530/IB05G09620/IB08G03070/IB14G27070/IB14G27080/IB14G27090/IB14G27100	9
GO:0019755	one-carbon compound transport	5/1549	14/34360	0.000263178	0.00574569	0.00511923	IB01G28500/IB07G03560/IB11G21430/IB11G23490/IB11G23620	5
GO:0035435	phosphate ion transmembrane transport	5/1549	14/34360	0.000263178	0.00574569	0.00511923	IB04G02570/IB04G02580/IB07G28260/IB11G39020/IB11G39030	5
GO:0010039	response to iron ion	18/1549	157/34360	0.000268157	0.00580559	0.0051726	IB02G30130/IB05G08490/IB05G09740/IB05G09750/IB05G24850/IB06G19460/IB06G19470/IB07G29310/IB07G29830/IB10G09540/IB11G12440/IB12G10920/IB14G11060/IB14G11840/IB14G20450/IB14G23740/IB14G23750/IB15G03120	18
GO:0097164	ammonium ion metabolic process	10/1549	59/34360	0.000281213	0.00603794	0.00537962	IB01G20490/IB01G20510/IB02G32400/IB03G18530/IB03G22090/IB03G22670/IB03G22680/IB09G13040/IB11G10490/IB15G02490	10
GO:0071732	cellular response to nitric oxide	6/1549	22/34360	0.000332456	0.00707967	0.00630776	IB02G30130/IB07G29830/IB14G11060/IB14G11840/IB14G23740/IB14G23750	6
GO:0000041	transition metal ion transport	12/1549	85/34360	0.000421851	0.00891031	0.00793881	IB01G00710/IB04G18680/IB04G18730/IB05G24850/IB06G19460/IB06G19470/IB08G19410/IB10G00790/IB11G12440/IB13G13900/IB13G27270/IB14G20450	12
GO:0009864	induced systemic resistance, jasmonic acid mediated signaling pathway	7/1549	32/34360	0.000465514	0.00975327	0.00868986	IB05G12870/IB05G25250/IB06G20270/IB07G28520/IB07G28560/IB07G28590/IB08G04660	7
GO:0009991	response to extracellular stimulus	30/1549	344/34360	0.000476216	0.00989767	0.00881851	IB02G08330/IB02G22350/IB02G30130/IB03G00460/IB03G00670/IB03G03970/IB03G15240/IB03G15250/IB03G15260/IB03G15270/IB04G01030/IB04G02570/IB04G02580/IB05G16560/IB05G25370/IB07G30070/IB08G09700/IB08G09710/IB08G09720/IB08G10520/IB09G00910/IB09G20210/IB10G07140/IB11G04740/IB12G01890/IB12G03710/IB13G25980/IB14G11060/IB14G11840/IB14G23780	30
GO:0022838	channel activity	19/1549	180/34360	0.00052648	0.0108555	0.00967192	IB01G28500/IB02G34540/IB03G06490/IB05G16560/IB07G00050/IB07G02430/IB07G03560/IB07G28520/IB07G28560/IB07G28590/IB08G04900/IB08G07430/IB09G00650/IB09G07060/IB09G23990/IB11G21430/IB11G23490/IB11G23620/IB11G38160	19
GO:0042891	obsolete antibiotic transport	5/1549	16/34360	0.000532445	0.0108921	0.00970448	IB02G30130/IB08G07430/IB09G07060/IB14G11060/IB14G11840	5
GO:0009636	response to toxic substance	34/1549	411/34360	0.000543394	0.0110081	0.00980786	IB01G08920/IB02G22350/IB03G00460/IB03G03970/IB03G15240/IB03G15250/IB03G15260/IB03G15270/IB05G18420/IB05G19750/IB06G19460/IB06G19470/IB06G20140/IB06G26590/IB07G02190/IB07G26580/IB07G28930/IB08G03070/IB08G12960/IB09G03140/IB09G03150/IB09G10420/IB11G12440/IB11G38160/IB12G07700/IB12G24110/IB12G24130/IB12G24140/IB12G24150/IB13G17130/IB14G01550/IB14G20450/IB14G22310/IB15G24580	34
GO:0031667	response to nutrient levels	27/1549	300/34360	0.000551242	0.0110081	0.00980786	IB02G08330/IB02G30130/IB03G00670/IB03G15240/IB03G15250/IB03G15260/IB03G15270/IB04G01030/IB04G02570/IB04G02580/IB05G16560/IB05G25370/IB07G30070/IB08G09700/IB08G09710/IB08G09720/IB08G10520/IB09G00910/IB09G20210/IB10G07140/IB11G04740/IB12G01890/IB12G03710/IB13G25980/IB14G11060/IB14G11840/IB14G23780	27
GO:0002229	defense response to oomycetes	9/1549	53/34360	0.000553953	0.0110081	0.00980786	IB01G08300/IB01G14820/IB04G10540/IB04G10550/IB05G10990/IB07G14270/IB07G14980/IB13G06480/IB13G06490	9
GO:2000067	regulation of root morphogenesis	6/1549	24/34360	0.000555065	0.0110081	0.00980786	IB08G12660/IB08G12770/IB08G12860/IB08G13020/IB08G20580/IB08G20590	6
GO:0046462	monoacylglycerol metabolic process	7/1549	33/34360	0.000568034	0.0110959	0.00988608	IB11G32400/IB11G32410/IB11G32430/IB11G32480/IB11G32580/IB11G32610/IB11G33220	7
GO:0052651	monoacylglycerol catabolic process	7/1549	33/34360	0.000568034	0.0110959	0.00988608	IB11G32400/IB11G32410/IB11G32430/IB11G32480/IB11G32580/IB11G32610/IB11G33220	7
GO:0006638	neutral lipid metabolic process	12/1549	89/34360	0.000645337	0.0124191	0.0110651	IB02G34620/IB06G17010/IB06G22110/IB06G22120/IB11G16750/IB11G32400/IB11G32410/IB11G32430/IB11G32480/IB11G32580/IB11G32610/IB11G33220	12
GO:0006639	acylglycerol metabolic process	12/1549	89/34360	0.000645337	0.0124191	0.0110651	IB02G34620/IB06G17010/IB06G22110/IB06G22120/IB11G16750/IB11G32400/IB11G32410/IB11G32430/IB11G32480/IB11G32580/IB11G32610/IB11G33220	12
GO:0010200	response to chitin	18/1549	169/34360	0.000655235	0.0125169	0.0111522	IB01G08920/IB01G14820/IB02G15690/IB03G05710/IB05G12870/IB05G18420/IB05G19750/IB05G25250/IB06G20270/IB06G24710/IB06G24720/IB07G01080/IB08G04660/IB08G05010/IB09G10420/IB12G08280/IB13G17950/IB15G02920	18
GO:0008272	sulfate transport	5/1549	17/34360	0.000726398	0.0137751	0.0122731	IB01G17410/IB02G19610/IB03G01240/IB03G01250/IB07G28260	5
GO:0010243	response to organonitrogen compound	32/1549	386/34360	0.000750688	0.0141325	0.0125916	IB01G08920/IB01G14820/IB02G15690/IB03G05710/IB03G06490/IB03G15240/IB03G15250/IB03G15260/IB03G15270/IB05G12870/IB05G18420/IB05G19750/IB05G25250/IB06G20270/IB06G24710/IB06G24720/IB06G26590/IB07G01080/IB07G28520/IB07G28560/IB07G28590/IB08G04660/IB08G05010/IB08G23850/IB09G10420/IB09G12710/IB09G23990/IB12G03710/IB12G08280/IB13G17950/IB15G02920/IB15G24580	32
GO:0055065	metal ion homeostasis	22/1549	231/34360	0.000823282	0.0153877	0.0137099	IB01G12370/IB02G30130/IB03G21100/IB04G15400/IB05G10370/IB05G10460/IB05G24850/IB06G11680/IB06G19460/IB06G19470/IB08G12660/IB08G12770/IB08G12860/IB08G13020/IB08G20580/IB08G20590/IB11G12440/IB11G13140/IB11G38160/IB14G11060/IB14G11840/IB14G20450	22
GO:0071731	response to nitric oxide	6/1549	26/34360	0.000878882	0.0161939	0.0144282	IB02G30130/IB07G29830/IB14G11060/IB14G11840/IB14G23740/IB14G23750	6
GO:0097366	response to bronchodilator	6/1549	26/34360	0.000878882	0.0161939	0.0144282	IB02G30130/IB07G29830/IB14G11060/IB14G11840/IB14G23740/IB14G23750	6
GO:0015267	channel activity	19/1549	188/34360	0.00089559	0.0162709	0.0144969	IB01G28500/IB02G34540/IB03G06490/IB05G16560/IB07G00050/IB07G02430/IB07G03560/IB07G28520/IB07G28560/IB07G28590/IB08G04900/IB08G07430/IB09G00650/IB09G07060/IB09G23990/IB11G21430/IB11G23490/IB11G23620/IB11G38160	19
GO:0022803	passive transmembrane transporter activity	19/1549	188/34360	0.00089559	0.0162709	0.0144969	IB01G28500/IB02G34540/IB03G06490/IB05G16560/IB07G00050/IB07G02430/IB07G03560/IB07G28520/IB07G28560/IB07G28590/IB08G04900/IB08G07430/IB09G00650/IB09G07060/IB09G23990/IB11G21430/IB11G23490/IB11G23620/IB11G38160	19
GO:0005506	iron ion binding	8/1549	46/34360	0.000946849	0.0170574	0.0151976	IB05G24850/IB06G19460/IB06G19470/IB09G00910/IB11G12440/IB12G14210/IB13G14720/IB14G20450	8
GO:0005319	lipid transporter activity	9/1549	57/34360	0.000957156	0.0170574	0.0151976	IB03G06090/IB05G02530/IB08G14940/IB08G15460/IB08G15470/IB14G27070/IB14G27080/IB14G27090/IB14G27100	9
GO:0048653	anther development	14/1549	119/34360	0.000958575	0.0170574	0.0151976	IB01G03860/IB02G13540/IB07G24480/IB08G15140/IB09G06300/IB09G06310/IB09G06320/IB09G23920/IB09G23950/IB09G23960/IB09G24120/IB09G24130/IB09G24140/IB11G11470	14
GO:0046340	diacylglycerol catabolic process	7/1549	36/34360	0.000986478	0.0174345	0.0155336	IB11G32400/IB11G32410/IB11G32430/IB11G32480/IB11G32580/IB11G32610/IB11G33220	7
GO:0071369	cellular response to ethylene stimulus	14/1549	120/34360	0.001041	0.0182738	0.0162814	IB02G14930/IB02G25830/IB02G25990/IB02G30130/IB04G02740/IB04G09710/IB07G29830/IB08G04660/IB11G09450/IB11G21670/IB14G10450/IB14G11060/IB14G11840/IB14G23290	14
GO:0010453	regulation of cell fate commitment	6/1549	27/34360	0.00108725	0.0189575	0.0168905	IB08G12660/IB08G12770/IB08G12860/IB08G13020/IB08G20580/IB08G20590	6
GO:0015238	xenobiotic transmembrane transporter activity	13/1549	108/34360	0.00116077	0.0201045	0.0179125	IB02G20570/IB02G30130/IB04G18680/IB04G18730/IB04G19640/IB05G16560/IB07G03480/IB07G28260/IB08G10520/IB10G00790/IB14G11060/IB14G11840/IB14G18520	13
GO:0055072	iron ion homeostasis	8/1549	48/34360	0.00126455	0.0213997	0.0190664	IB02G30130/IB05G24850/IB06G19460/IB06G19470/IB11G12440/IB14G11060/IB14G11840/IB14G20450	8
GO:0015770	sucrose transport	5/1549	19/34360	0.00126606	0.0213997	0.0190664	IB04G08660/IB04G12830/IB08G19410/IB10G02390/IB13G27270	5
GO:1902456	regulation of stomatal opening	5/1549	19/34360	0.00126606	0.0213997	0.0190664	IB01G23060/IB01G24030/IB04G18680/IB04G18730/IB10G00790	5
GO:0009816	defense response to bacterium, incompatible interaction	10/1549	71/34360	0.00126849	0.0213997	0.0190664	IB01G08920/IB04G19080/IB04G19090/IB04G19970/IB04G19980/IB04G20070/IB04G20290/IB05G18420/IB09G10420/IB09G18340	10
GO:0004197	cysteine-type endopeptidase activity	10/1549	72/34360	0.00141456	0.0235578	0.0209893	IB02G13540/IB09G06300/IB09G06310/IB09G06320/IB09G23920/IB09G23950/IB09G23960/IB09G24120/IB09G24130/IB09G24140	10
GO:0046916	cellular transition metal ion homeostasis	10/1549	72/34360	0.00141456	0.0235578	0.0209893	IB02G30130/IB03G21100/IB05G24850/IB06G19460/IB06G19470/IB11G12440/IB11G13140/IB14G11060/IB14G11840/IB14G20450	10
GO:0004427	inorganic diphosphatase activity	4/1549	12/34360	0.00152194	0.024868	0.0221566	IB08G09700/IB08G09710/IB08G09720/IB13G25980	4
GO:0009083	branched-chain amino acid catabolic process	4/1549	12/34360	0.00152194	0.024868	0.0221566	IB09G01720/IB11G10910/IB12G07440/IB12G14290	4
GO:0015114	phosphate ion transmembrane transporter activity	4/1549	12/34360	0.00152194	0.024868	0.0221566	IB04G02570/IB04G02580/IB11G39020/IB11G39030	4
GO:0031668	cellular response to extracellular stimulus	25/1549	290/34360	0.00158268	0.0256987	0.0228967	IB02G08330/IB02G22350/IB02G30130/IB03G00460/IB03G00670/IB03G03970/IB03G15240/IB03G15250/IB03G15260/IB03G15270/IB04G01030/IB04G02570/IB04G02580/IB05G16560/IB05G25370/IB08G09700/IB08G09710/IB08G09720/IB08G10520/IB09G00910/IB12G01890/IB12G03710/IB13G25980/IB14G11060/IB14G11840	25
GO:0051651	maintenance of location in cell	6/1549	29/34360	0.00161543	0.0257562	0.022948	IB05G20240/IB05G24850/IB06G19460/IB06G19470/IB11G12440/IB14G20450	6
GO:0010506	regulation of autophagy	7/1549	39/34360	0.00161588	0.0257562	0.022948	IB03G22090/IB03G22670/IB03G22680/IB11G06620/IB11G16230/IB11G16240/IB12G11410	7
GO:0015766	disaccharide transport	5/1549	20/34360	0.00162587	0.0257562	0.022948	IB04G08660/IB04G12830/IB08G19410/IB10G02390/IB13G27270	5
GO:0015772	oligosaccharide transport	5/1549	20/34360	0.00162587	0.0257562	0.022948	IB04G08660/IB04G12830/IB08G19410/IB10G02390/IB13G27270	5
GO:0000325	plant-type vacuole	24/1549	275/34360	0.00164778	0.025945	0.0231162	IB01G07990/IB01G28500/IB02G13540/IB06G11680/IB07G03560/IB07G26580/IB08G04900/IB08G09630/IB09G06300/IB09G06310/IB09G06320/IB09G23920/IB09G23950/IB09G23960/IB09G24120/IB09G24130/IB09G24140/IB10G00470/IB10G16710/IB11G21430/IB11G23490/IB11G23620/IB12G06540/IB13G17230	24
GO:0042626	ATPase-coupled transmembrane transporter activity	20/1549	214/34360	0.00173855	0.0272093	0.0242427	IB04G10540/IB04G10550/IB05G02530/IB05G12030/IB07G03760/IB08G09630/IB08G14940/IB08G15460/IB08G15470/IB09G12710/IB10G03070/IB11G29510/IB11G39020/IB11G39030/IB12G05160/IB12G05180/IB14G27070/IB14G27080/IB14G27090/IB14G27100	20
GO:0070008	serine-type exopeptidase activity	8/1549	51/34360	0.00189416	0.0294672	0.0262544	IB04G03490/IB04G03530/IB09G05490/IB12G01110/IB12G06130/IB12G06220/IB12G06260/IB12G06290	8
GO:0070011	peptidase activity, acting on L-amino acid peptides	32/1549	409/34360	0.00191882	0.0296732	0.0264379	IB02G13540/IB04G03300/IB04G03490/IB04G03530/IB04G04090/IB04G17470/IB05G24560/IB06G13940/IB09G05490/IB09G06300/IB09G06310/IB09G06320/IB09G13920/IB09G13960/IB09G23920/IB09G23950/IB09G23960/IB09G24120/IB09G24130/IB09G24140/IB10G05030/IB12G01060/IB12G01110/IB12G06130/IB12G06220/IB12G06260/IB12G06290/IB13G07190/IB14G15330/IB14G17200/IB14G17210/IB15G07010	32
GO:0044426	cell wall part	6/1549	30/34360	0.00194312	0.0296955	0.0264578	IB08G12660/IB08G12770/IB08G12860/IB08G13020/IB08G20580/IB08G20590	6
GO:0044462	external encapsulating structure part	6/1549	30/34360	0.00194312	0.0296955	0.0264578	IB08G12660/IB08G12770/IB08G12860/IB08G13020/IB08G20580/IB08G20590	6
GO:0071496	cellular response to external stimulus	26/1549	311/34360	0.00198789	0.030202	0.0269091	IB02G08330/IB02G22350/IB02G30130/IB03G00460/IB03G00670/IB03G03970/IB03G15240/IB03G15250/IB03G15260/IB03G15270/IB04G01030/IB04G02570/IB04G02580/IB05G16560/IB05G25370/IB08G09700/IB08G09710/IB08G09720/IB08G10520/IB09G00910/IB09G23990/IB12G01890/IB12G03710/IB13G25980/IB14G11060/IB14G11840	26
GO:0031669	cellular response to nutrient levels	22/1549	248/34360	0.00205192	0.0309936	0.0276143	IB02G08330/IB02G30130/IB03G00670/IB03G15240/IB03G15250/IB03G15260/IB03G15270/IB04G01030/IB04G02570/IB04G02580/IB05G16560/IB05G25370/IB08G09700/IB08G09710/IB08G09720/IB08G10520/IB09G00910/IB12G01890/IB12G03710/IB13G25980/IB14G11060/IB14G11840	22
GO:0010421	hydrogen peroxide-mediated programmed cell death	4/1549	13/34360	0.00212027	0.0316578	0.0282061	IB12G24110/IB12G24130/IB12G24140/IB12G24150	4
GO:0036474	cell death in response to hydrogen peroxide	4/1549	13/34360	0.00212027	0.0316578	0.0282061	IB12G24110/IB12G24130/IB12G24140/IB12G24150	4
GO:0046339	diacylglycerol metabolic process	7/1549	41/34360	0.00218407	0.0324241	0.0288889	IB11G32400/IB11G32410/IB11G32430/IB11G32480/IB11G32580/IB11G32610/IB11G33220	7
GO:0034599	cellular response to oxidative stress	14/1549	130/34360	0.00224528	0.0331434	0.0295297	IB02G22350/IB02G30130/IB03G03970/IB07G28930/IB07G29830/IB12G07700/IB12G24110/IB12G24130/IB12G24140/IB12G24150/IB14G11060/IB14G11840/IB14G23740/IB14G23750	14
GO:0022804	active transmembrane transporter activity	31/1549	397/34360	0.00230349	0.0338106	0.0301242	IB01G18490/IB02G20570/IB04G08660/IB04G10540/IB04G10550/IB04G12830/IB04G15400/IB05G02530/IB05G12030/IB05G16560/IB06G11680/IB07G03760/IB07G07010/IB07G23930/IB07G28260/IB08G09630/IB08G14940/IB08G15460/IB08G15470/IB09G12710/IB10G03070/IB11G29510/IB11G39020/IB11G39030/IB12G05160/IB12G05180/IB12G15710/IB14G27070/IB14G27080/IB14G27090/IB14G27100	31
GO:0006873	cellular ion homeostasis	19/1549	204/34360	0.00232314	0.0339074	0.0302105	IB02G30130/IB03G06490/IB03G21100/IB05G08860/IB05G10370/IB05G10460/IB05G24850/IB06G19460/IB06G19470/IB08G03070/IB08G10520/IB11G12440/IB11G13140/IB11G38160/IB14G11060/IB14G11840/IB14G20450/IB14G25840/IB15G26100	19
GO:0002239	response to oomycetes	9/1549	65/34360	0.00246657	0.0357997	0.0318964	IB01G08300/IB01G14820/IB04G10540/IB04G10550/IB05G10990/IB07G14270/IB07G14980/IB13G06480/IB13G06490	9
GO:0003333	amino acid transmembrane transport	12/1549	104/34360	0.00253683	0.0362126	0.0322643	IB01G17180/IB02G20570/IB04G14130/IB05G18490/IB05G19260/IB06G21720/IB07G03480/IB07G29830/IB13G00690/IB14G04330/IB14G18520/IB15G13480	12
GO:0006865	amino acid transport	12/1549	104/34360	0.00253683	0.0362126	0.0322643	IB01G17180/IB02G20570/IB04G14130/IB05G18490/IB05G19260/IB06G21720/IB07G03480/IB07G29830/IB13G00690/IB14G04330/IB14G18520/IB15G13480	12
GO:0015171	amino acid transmembrane transporter activity	12/1549	104/34360	0.00253683	0.0362126	0.0322643	IB01G17180/IB02G20570/IB04G14130/IB05G18490/IB05G19260/IB06G21720/IB07G03480/IB07G29830/IB13G00690/IB14G04330/IB14G18520/IB15G13480	12
GO:0042594	response to starvation	21/1549	237/34360	0.00259346	0.036645	0.0326495	IB02G08330/IB02G30130/IB03G00670/IB03G15240/IB03G15250/IB03G15260/IB03G15270/IB04G01030/IB04G02570/IB04G02580/IB05G25370/IB07G30070/IB08G09700/IB08G09710/IB08G09720/IB09G00910/IB10G07140/IB11G04740/IB13G25980/IB14G11060/IB14G11840	21
GO:0006869	lipid transport	13/1549	118/34360	0.00259533	0.036645	0.0326495	IB03G06090/IB04G10540/IB04G10550/IB05G02530/IB06G15350/IB08G14940/IB08G15460/IB08G15470/IB10G13270/IB14G27070/IB14G27080/IB14G27090/IB14G27100	13
GO:0051213	dioxygenase activity	12/1549	105/34360	0.0027492	0.0379508	0.033813	IB01G08300/IB02G00730/IB02G06690/IB07G14270/IB07G14980/IB07G24830/IB09G04810/IB11G30630/IB12G24110/IB12G24130/IB12G24140/IB12G24150	12
GO:0030038	contractile actin filament bundle assembly	4/1549	14/34360	0.00286311	0.0379508	0.033813	IB03G15240/IB03G15250/IB03G15260/IB03G15270	4
GO:0031270	pseudopodium retraction	4/1549	14/34360	0.00286311	0.0379508	0.033813	IB03G15240/IB03G15250/IB03G15260/IB03G15270	4
GO:0032009	early phagosome	4/1549	14/34360	0.00286311	0.0379508	0.033813	IB03G15240/IB03G15250/IB03G15260/IB03G15270	4
GO:0032060	bleb assembly	4/1549	14/34360	0.00286311	0.0379508	0.033813	IB03G15240/IB03G15250/IB03G15260/IB03G15270	4
GO:0032982	myosin filament	4/1549	14/34360	0.00286311	0.0379508	0.033813	IB03G15240/IB03G15250/IB03G15260/IB03G15270	4
GO:0045179	apical cortex	4/1549	14/34360	0.00286311	0.0379508	0.033813	IB03G15240/IB03G15250/IB03G15260/IB03G15270	4
GO:0046847	filopodium assembly	4/1549	14/34360	0.00286311	0.0379508	0.033813	IB03G15240/IB03G15250/IB03G15260/IB03G15270	4
GO:0060327	cytoplasmic actin-based contraction involved in cell motility	4/1549	14/34360	0.00286311	0.0379508	0.033813	IB03G15240/IB03G15250/IB03G15260/IB03G15270	4
GO:0060328	cytoplasmic actin-based contraction involved in forward cell motility	4/1549	14/34360	0.00286311	0.0379508	0.033813	IB03G15240/IB03G15250/IB03G15260/IB03G15270	4
GO:0071889	14-3-3 protein binding	4/1549	14/34360	0.00286311	0.0379508	0.033813	IB03G15240/IB03G15250/IB03G15260/IB03G15270	4
GO:0097204	phagocytic cup base	4/1549	14/34360	0.00286311	0.0379508	0.033813	IB03G15240/IB03G15250/IB03G15260/IB03G15270	4
GO:0006826	iron ion transport	5/1549	23/34360	0.00315368	0.0415902	0.0370556	IB05G24850/IB06G19460/IB06G19470/IB11G12440/IB14G20450	5
GO:0008238	exopeptidase activity	11/1549	94/34360	0.00337437	0.0442759	0.0394484	IB04G03490/IB04G03530/IB05G24560/IB09G05490/IB12G01060/IB12G01110/IB12G06130/IB12G06220/IB12G06260/IB12G06290/IB14G15330	11
GO:0055082	cellular chemical homeostasis	21/1549	244/34360	0.0036528	0.0453778	0.0404302	IB01G32690/IB01G32760/IB02G30130/IB03G06490/IB03G21100/IB05G08860/IB05G10370/IB05G10460/IB05G24850/IB06G19460/IB06G19470/IB08G03070/IB08G10520/IB11G12440/IB11G13140/IB11G38160/IB14G11060/IB14G11840/IB14G20450/IB14G25840/IB15G26100	21
GO:0010051	xylem and phloem pattern formation	11/1549	95/34360	0.00366426	0.0453778	0.0404302	IB01G06380/IB05G02530/IB07G28920/IB08G13000/IB10G03070/IB10G07140/IB11G04740/IB14G27070/IB14G27080/IB14G27090/IB14G27100	11
GO:0005782	peroxisomal matrix	4/1549	15/34360	0.00376601	0.0453778	0.0404302	IB02G33550/IB14G02480/IB14G02490/IB14G02500	4
GO:0006551	leucine metabolic process	4/1549	15/34360	0.00376601	0.0453778	0.0404302	IB09G01720/IB11G10910/IB12G07440/IB12G14290	4
GO:0009692	ethylene metabolic process	4/1549	15/34360	0.00376601	0.0453778	0.0404302	IB09G04360/IB11G08790/IB14G23740/IB14G23750	4
GO:0009693	ethylene biosynthetic process	4/1549	15/34360	0.00376601	0.0453778	0.0404302	IB09G04360/IB11G08790/IB14G23740/IB14G23750	4
GO:0009804	coumarin metabolic process	4/1549	15/34360	0.00376601	0.0453778	0.0404302	IB12G24110/IB12G24130/IB12G24140/IB12G24150	4
GO:0009805	coumarin biosynthetic process	4/1549	15/34360	0.00376601	0.0453778	0.0404302	IB12G24110/IB12G24130/IB12G24140/IB12G24150	4
GO:0016460	myosin II complex	4/1549	15/34360	0.00376601	0.0453778	0.0404302	IB03G15240/IB03G15250/IB03G15260/IB03G15270	4
GO:0031034	myosin filament assembly	4/1549	15/34360	0.00376601	0.0453778	0.0404302	IB03G15240/IB03G15250/IB03G15260/IB03G15270	4
GO:0031907	microbody lumen	4/1549	15/34360	0.00376601	0.0453778	0.0404302	IB02G33550/IB14G02480/IB14G02490/IB14G02500	4
GO:0043449	cellular alkene metabolic process	4/1549	15/34360	0.00376601	0.0453778	0.0404302	IB09G04360/IB11G08790/IB14G23740/IB14G23750	4
GO:0043450	alkene biosynthetic process	4/1549	15/34360	0.00376601	0.0453778	0.0404302	IB09G04360/IB11G08790/IB14G23740/IB14G23750	4
GO:0045335	phagocytic vesicle	4/1549	15/34360	0.00376601	0.0453778	0.0404302	IB03G15240/IB03G15250/IB03G15260/IB03G15270	4
GO:0051591	response to cAMP	4/1549	15/34360	0.00376601	0.0453778	0.0404302	IB03G15240/IB03G15250/IB03G15260/IB03G15270	4
GO:1900674	olefin biosynthetic process	4/1549	15/34360	0.00376601	0.0453778	0.0404302	IB09G04360/IB11G08790/IB14G23740/IB14G23750	4
GO:0047372	acylglycerol lipase activity	7/1549	45/34360	0.00377117	0.0453778	0.0404302	IB11G32400/IB11G32410/IB11G32430/IB11G32480/IB11G32580/IB11G32610/IB11G33220	7
GO:0010167	response to nitrate	6/1549	34/34360	0.00377527	0.0453778	0.0404302	IB04G15400/IB04G18150/IB10G16710/IB12G06540/IB13G12850/IB13G12890	6
GO:0015399	primary active transmembrane transporter activity	20/1549	229/34360	0.00380768	0.0453778	0.0404302	IB04G10540/IB04G10550/IB05G02530/IB05G12030/IB07G03760/IB08G09630/IB08G14940/IB08G15460/IB08G15470/IB09G12710/IB10G03070/IB11G29510/IB11G39020/IB11G39030/IB12G05160/IB12G05180/IB14G27070/IB14G27080/IB14G27090/IB14G27100	20
GO:0015405	ATPase-coupled transmembrane transporter activity	20/1549	229/34360	0.00380768	0.0453778	0.0404302	IB04G10540/IB04G10550/IB05G02530/IB05G12030/IB07G03760/IB08G09630/IB08G14940/IB08G15460/IB08G15470/IB09G12710/IB10G03070/IB11G29510/IB11G39020/IB11G39030/IB12G05160/IB12G05180/IB14G27070/IB14G27080/IB14G27090/IB14G27100	20
GO:0019318	hexose metabolic process	8/1549	57/34360	0.00387593	0.0459802	0.0409669	IB01G30350/IB02G20430/IB04G16660/IB05G03020/IB07G24300/IB07G30990/IB11G11000/IB13G13440	8
GO:0043492	ATPase activity, coupled to movement of substances	20/1549	230/34360	0.00399835	0.0472169	0.0420688	IB04G10540/IB04G10550/IB05G02530/IB05G12030/IB07G03760/IB08G09630/IB08G14940/IB08G15460/IB08G15470/IB09G12710/IB10G03070/IB11G29510/IB11G39020/IB11G39030/IB12G05160/IB12G05180/IB14G27070/IB14G27080/IB14G27090/IB14G27100	20
GO:0019915	lipid storage	7/1549	46/34360	0.0042781	0.0502919	0.0448085	IB11G32400/IB11G32410/IB11G32430/IB11G32480/IB11G32580/IB11G32610/IB11G33220	7
GO:0010029	regulation of seed germination	14/1549	140/34360	0.00442162	0.051745	0.0461031	IB03G03970/IB11G32400/IB11G32410/IB11G32430/IB11G32480/IB11G32580/IB11G32610/IB11G33220/IB12G16710/IB13G11870/IB14G22310/IB14G23740/IB14G23750/IB14G25850	14
GO:0071236	cellular response to antibiotic	11/1549	98/34360	0.00465498	0.0542315	0.0483186	IB02G22350/IB03G03970/IB05G12870/IB05G25250/IB06G20270/IB08G04490/IB09G23990/IB12G24110/IB12G24130/IB12G24140/IB12G24150	11
GO:0008233	peptidase activity	32/1549	434/34360	0.00471466	0.0546816	0.0487196	IB02G13540/IB04G03300/IB04G03490/IB04G03530/IB04G04090/IB04G17470/IB05G24560/IB06G13940/IB09G05490/IB09G06300/IB09G06310/IB09G06320/IB09G13920/IB09G13960/IB09G23920/IB09G23950/IB09G23960/IB09G24120/IB09G24130/IB09G24140/IB10G05030/IB12G01060/IB12G01110/IB12G06130/IB12G06220/IB12G06260/IB12G06290/IB13G07190/IB14G15330/IB14G17200/IB14G17210/IB15G07010	32
GO:0014074	response to purine-containing compound	4/1549	16/34360	0.00484386	0.0554377	0.0493932	IB03G15240/IB03G15250/IB03G15260/IB03G15270	4
GO:0019336	phenol-containing compound catabolic process	4/1549	16/34360	0.00484386	0.0554377	0.0493932	IB01G08300/IB07G14270/IB07G14980/IB11G35900	4
GO:0033298	contractile vacuole organization	4/1549	16/34360	0.00484386	0.0554377	0.0493932	IB03G15240/IB03G15250/IB03G15260/IB03G15270	4

## Sheet: CK_vs_MH_up
ID	Description	GeneRatio	BgRatio	pvalue	p.adjust	qvalue	geneID	Count
GO:0031425	chloroplast RNA processing	11/1550	27/34360	1.01562e-08	1.47752e-05	1.43263e-05	IB01G03500/IB02G00040/IB02G06140/IB03G15860/IB04G01250/IB04G21390/IB10G19330/IB12G15080/IB15G15480/IB15G15500/IB15G15600	11
GO:0010200	response to chitin	27/1550	169/34360	1.10966e-08	1.47752e-05	1.43263e-05	IB02G04780/IB02G06050/IB02G15690/IB03G06030/IB03G22260/IB05G05960/IB05G18420/IB05G18840/IB05G24510/IB06G24720/IB07G26940/IB07G27510/IB07G29150/IB07G31090/IB08G04660/IB08G23480/IB09G10360/IB09G10420/IB11G07010/IB11G08350/IB11G14020/IB11G16560/IB11G16570/IB13G18300/IB13G24550/IB13G26010/IB14G28730	27
GO:0009505	plant-type cell wall	39/1550	371/34360	9.93621e-07	0.000882004	0.000855212	IB01G02850/IB01G03030/IB01G07680/IB01G22050/IB01G24240/IB02G34680/IB04G00600/IB04G09980/IB04G11110/IB04G18210/IB05G03600/IB05G16830/IB05G17100/IB05G25110/IB05G25780/IB05G28240/IB05G29130/IB05G29230/IB06G23640/IB06G25690/IB07G04830/IB08G06140/IB08G11960/IB09G05810/IB11G02040/IB11G05610/IB11G05620/IB11G05630/IB11G05640/IB11G23960/IB11G38710/IB13G15870/IB13G24310/IB13G25270/IB13G25290/IB13G26460/IB1…	39
GO:0009408	response to heat	29/1550	265/34360	1.08334e-05	0.00721233	0.00699324	IB01G29010/IB02G05100/IB02G05400/IB02G05480/IB02G12510/IB02G19600/IB02G27250/IB04G00430/IB04G03920/IB04G08980/IB04G17910/IB05G01790/IB05G25680/IB05G27620/IB07G02630/IB07G06780/IB07G08630/IB07G08640/IB08G00330/IB08G14190/IB09G00360/IB10G02840/IB10G04560/IB11G12400/IB11G26570/IB13G19820/IB13G19830/IB15G01210/IB15G03380	29
GO:0009414	response to water deprivation	40/1550	454/34360	4.9009e-05	0.0227188	0.0220286	IB01G02360/IB01G12130/IB02G06030/IB02G06050/IB02G10880/IB03G01810/IB03G06960/IB05G17140/IB05G17330/IB05G26800/IB06G01660/IB06G17190/IB06G17200/IB06G24720/IB07G00320/IB07G06780/IB07G28960/IB07G31430/IB08G07280/IB10G03140/IB10G03390/IB10G03580/IB11G04500/IB11G06050/IB11G06120/IB11G14320/IB11G17940/IB11G33930/IB12G03230/IB12G09630/IB12G15050/IB13G11430/IB13G14300/IB13G14360/IB14G11250/IB14G11630/IB1…	40
GO:0009415	response to water	40/1550	458/34360	5.94228e-05	0.0227188	0.0220286	IB01G02360/IB01G12130/IB02G06030/IB02G06050/IB02G10880/IB03G01810/IB03G06960/IB05G17140/IB05G17330/IB05G26800/IB06G01660/IB06G17190/IB06G17200/IB06G24720/IB07G00320/IB07G06780/IB07G28960/IB07G31430/IB08G07280/IB10G03140/IB10G03390/IB10G03580/IB11G04500/IB11G06050/IB11G06120/IB11G14320/IB11G17940/IB11G33930/IB12G03230/IB12G09630/IB12G15050/IB13G11430/IB13G14300/IB13G14360/IB14G11250/IB14G11630/IB1…	40
GO:1901617	organic hydroxy compound biosynthetic process	22/1550	193/34360	6.52651e-05	0.0227188	0.0220286	IB02G06110/IB03G01620/IB03G01630/IB03G03790/IB04G18890/IB05G09030/IB05G16290/IB05G16300/IB09G04080/IB09G14090/IB09G14160/IB10G03140/IB10G03390/IB10G04780/IB11G02490/IB11G04500/IB11G16590/IB11G18420/IB12G09870/IB13G17250/IB14G00540/IB15G06830	22
GO:0010295	(+)-abscisic acid 8'-hydroxylase activity	5/1550	11/34360	6.82502e-05	0.0227188	0.0220286	IB10G03140/IB10G03390/IB10G04780/IB11G16590/IB15G06830	5
GO:0016125	sterol metabolic process	15/1550	106/34360	8.30842e-05	0.0245837	0.0238369	IB01G18790/IB01G18930/IB02G06110/IB03G03790/IB05G09030/IB05G16290/IB05G16300/IB10G03140/IB10G03390/IB10G04780/IB11G04500/IB11G16590/IB13G17250/IB14G00540/IB15G06830	15
GO:0006694	steroid biosynthetic process	13/1550	86/34360	0.000123036	0.0327646	0.0317693	IB02G06110/IB03G03790/IB05G09030/IB05G16290/IB05G16300/IB10G03140/IB10G03390/IB10G04780/IB11G04500/IB11G16590/IB13G17250/IB14G00540/IB15G06830	13
GO:0010243	response to organonitrogen compound	34/1550	386/34360	0.000174756	0.0423068	0.0410216	IB01G05540/IB01G08040/IB02G04780/IB02G06050/IB02G15690/IB03G06030/IB03G22260/IB05G05960/IB05G18420/IB05G18840/IB05G24510/IB06G01660/IB06G24720/IB07G26940/IB07G27510/IB07G28500/IB07G28510/IB07G29150/IB07G31090/IB08G04660/IB08G23480/IB09G10360/IB09G10420/IB09G12670/IB09G25430/IB11G07010/IB11G08350/IB11G14020/IB11G16560/IB11G16570/IB13G18300/IB13G24550/IB13G26010/IB14G28730	34

## Sheet: CK_vs_MH_down
ID	Description	GeneRatio	BgRatio	pvalue	p.adjust	qvalue	geneID	Count
GO:0009861	jasmonic acid and ethylene-dependent systemic resistance	24/1453	69/34360	3.2835e-16	7.94278e-13	7.14075e-13	IB08G13630/IB08G13690/IB11G31600/IB11G31610/IB11G31620/IB11G31630/IB11G31640/IB11G31670/IB11G31700/IB11G31720/IB11G31730/IB11G31750/IB11G31770/IB11G31810/IB11G31830/IB11G31840/IB11G31850/IB11G31860/IB11G31870/IB11G31880/IB11G31890/IB11G31950/IB11G31960/IB13G16750	24
GO:0009611	response to wounding	59/1453	445/34360	9.04392e-15	1.09386e-11	9.83407e-12	IB02G15740/IB02G15790/IB02G22350/IB05G00720/IB05G24560/IB06G00920/IB06G00940/IB07G07620/IB07G28590/IB08G12660/IB08G12770/IB08G12860/IB08G13020/IB08G13630/IB08G13690/IB08G20590/IB10G07100/IB10G12740/IB11G25040/IB11G31600/IB11G31610/IB11G31620/IB11G31630/IB11G31640/IB11G31670/IB11G31700/IB11G31720/IB11G31730/IB11G31750/IB11G31770/IB11G31810/IB11G31830/IB11G31840/IB11G31850/IB11G31860/IB11G31870/IB1…	59
GO:0009814	defense response, incompatible interaction	49/1453	366/34360	1.16601e-12	9.40189e-10	8.45252e-10	IB01G12630/IB01G12650/IB02G15740/IB02G15790/IB04G03300/IB04G04090/IB04G19080/IB04G19090/IB04G19980/IB04G20020/IB04G20070/IB04G20270/IB04G20290/IB05G12870/IB05G25250/IB06G06560/IB06G06850/IB06G20270/IB08G13630/IB08G13690/IB08G22540/IB09G18340/IB10G04430/IB11G31600/IB11G31610/IB11G31620/IB11G31630/IB11G31640/IB11G31670/IB11G31700/IB11G31720/IB11G31730/IB11G31750/IB11G31770/IB11G31810/IB11G31830/IB1…	49
GO:0008509	anion transmembrane transporter activity	42/1453	320/34360	8.88699e-11	5.37441e-08	4.83172e-08	IB01G17180/IB02G20570/IB02G30130/IB04G02570/IB04G02580/IB04G12110/IB04G14130/IB04G15360/IB04G15400/IB04G18150/IB05G18490/IB05G19260/IB06G21720/IB07G03480/IB07G31450/IB08G10520/IB08G14940/IB08G15460/IB08G15470/IB09G00300/IB10G00700/IB10G01110/IB10G16710/IB12G01890/IB12G06540/IB12G08360/IB12G16180/IB13G12850/IB13G12890/IB13G26740/IB14G04330/IB14G07690/IB14G07730/IB14G11060/IB14G11840/IB14G18520/IB1…	42
GO:0098656	anion transmembrane transport	42/1453	333/34360	3.11717e-10	1.50809e-07	1.35581e-07	IB01G17180/IB02G20570/IB02G30130/IB04G02570/IB04G02580/IB04G12110/IB04G14130/IB04G15360/IB04G15400/IB04G18150/IB05G18490/IB05G19260/IB06G21720/IB07G03480/IB07G31450/IB08G10520/IB08G14940/IB08G15460/IB08G15470/IB09G00300/IB10G00700/IB10G01110/IB10G16710/IB12G01890/IB12G06540/IB12G08360/IB12G16180/IB13G12850/IB13G12890/IB13G26740/IB14G04330/IB14G07690/IB14G07730/IB14G11060/IB14G11840/IB14G18520/IB1…	42
GO:0010334	sesquiterpene synthase activity	20/1453	97/34360	3.56883e-09	1.00636e-06	9.04738e-07	IB01G25020/IB02G00380/IB04G00080/IB04G00120/IB04G00150/IB04G00170/IB04G01060/IB04G01080/IB04G01130/IB04G01140/IB06G00920/IB06G00940/IB12G26200/IB14G09290/IB14G09300/IB14G09540/IB14G09550/IB15G16350/IB15G16360/IB15G17160	20
GO:0051761	sesquiterpene metabolic process	20/1453	97/34360	3.56883e-09	1.00636e-06	9.04738e-07	IB01G25020/IB02G00380/IB04G00080/IB04G00120/IB04G00150/IB04G00170/IB04G01060/IB04G01080/IB04G01130/IB04G01140/IB06G00920/IB06G00940/IB12G26200/IB14G09290/IB14G09300/IB14G09540/IB14G09550/IB15G16350/IB15G16360/IB15G17160	20
GO:0051762	sesquiterpene biosynthetic process	20/1453	97/34360	3.56883e-09	1.00636e-06	9.04738e-07	IB01G25020/IB02G00380/IB04G00080/IB04G00120/IB04G00150/IB04G00170/IB04G01060/IB04G01080/IB04G01130/IB04G01140/IB06G00920/IB06G00940/IB12G26200/IB14G09290/IB14G09300/IB14G09540/IB14G09550/IB15G16350/IB15G16360/IB15G17160	20
GO:0016838	carbon-oxygen lyase activity, acting on phosphates	21/1453	107/34360	3.7442e-09	1.00636e-06	9.04738e-07	IB01G25020/IB02G00380/IB04G00080/IB04G00120/IB04G00150/IB04G00170/IB04G01060/IB04G01080/IB04G01130/IB04G01140/IB06G00920/IB06G00940/IB12G26200/IB14G09290/IB14G09300/IB14G09540/IB14G09550/IB14G23780/IB15G16350/IB15G16360/IB15G17160	21
GO:0010333	terpene synthase activity	20/1453	99/34360	5.18401e-09	1.25401e-06	1.12739e-06	IB01G25020/IB02G00380/IB04G00080/IB04G00120/IB04G00150/IB04G00170/IB04G01060/IB04G01080/IB04G01130/IB04G01140/IB06G00920/IB06G00940/IB12G26200/IB14G09290/IB14G09300/IB14G09540/IB14G09550/IB15G16350/IB15G16360/IB15G17160	20
GO:0046246	terpene biosynthetic process	21/1453	110/34360	6.30416e-09	1.35355e-06	1.21687e-06	IB01G25020/IB02G00380/IB04G00080/IB04G00120/IB04G00150/IB04G00170/IB04G01060/IB04G01080/IB04G01130/IB04G01140/IB06G00920/IB06G00940/IB12G10920/IB12G26200/IB14G09290/IB14G09300/IB14G09540/IB14G09550/IB15G16350/IB15G16360/IB15G17160	21
GO:0006820	anion transport	46/1453	425/34360	6.71457e-09	1.35355e-06	1.21687e-06	IB01G17180/IB02G04660/IB02G20570/IB02G30130/IB04G01030/IB04G02570/IB04G02580/IB04G12110/IB04G14130/IB04G15360/IB04G15400/IB04G18150/IB05G18490/IB05G19260/IB06G21720/IB07G03480/IB07G31450/IB08G10520/IB08G14940/IB08G15460/IB08G15470/IB09G00300/IB09G05730/IB10G00700/IB10G01110/IB10G16710/IB11G04740/IB12G01890/IB12G06540/IB12G08360/IB12G16180/IB13G12850/IB13G12890/IB13G26740/IB14G04330/IB14G07690/IB1…	46
GO:0008299	isoprenoid biosynthetic process	34/1453	266/34360	1.05923e-08	1.97098e-06	1.77196e-06	IB01G25020/IB02G00380/IB02G17020/IB02G20660/IB04G00080/IB04G00120/IB04G00150/IB04G00170/IB04G01060/IB04G01080/IB04G01130/IB04G01140/IB05G02430/IB06G00920/IB06G00940/IB07G26150/IB08G10410/IB09G20490/IB10G00380/IB11G05010/IB11G30630/IB12G10920/IB12G14210/IB12G17260/IB12G26200/IB14G09290/IB14G09300/IB14G09540/IB14G09550/IB14G23780/IB15G03120/IB15G16350/IB15G16360/IB15G17160	34
GO:0042214	terpene metabolic process	21/1453	119/34360	2.69518e-08	4.65688e-06	4.18664e-06	IB01G25020/IB02G00380/IB04G00080/IB04G00120/IB04G00150/IB04G00170/IB04G01060/IB04G01080/IB04G01130/IB04G01140/IB06G00920/IB06G00940/IB12G10920/IB12G26200/IB14G09290/IB14G09300/IB14G09540/IB14G09550/IB15G16350/IB15G16360/IB15G17160	21
GO:0006720	isoprenoid metabolic process	38/1453	351/34360	1.3383e-07	2.15823e-05	1.9403e-05	IB01G25020/IB02G00380/IB02G06000/IB02G17020/IB02G20660/IB04G00080/IB04G00120/IB04G00150/IB04G00170/IB04G01060/IB04G01080/IB04G01130/IB04G01140/IB05G02430/IB06G00920/IB06G00940/IB07G26150/IB08G10410/IB09G04810/IB09G20490/IB10G00380/IB11G05010/IB11G09070/IB11G10640/IB11G30630/IB12G10920/IB12G14210/IB12G17260/IB12G26200/IB14G09290/IB14G09300/IB14G09540/IB14G09550/IB14G23780/IB15G03120/IB15G16350/IB1…	38
GO:0006721	terpenoid metabolic process	35/1453	311/34360	1.6207e-07	2.45029e-05	2.20287e-05	IB01G25020/IB02G00380/IB02G06000/IB04G00080/IB04G00120/IB04G00150/IB04G00170/IB04G01060/IB04G01080/IB04G01130/IB04G01140/IB05G02430/IB06G00920/IB06G00940/IB07G26150/IB08G10410/IB09G04810/IB09G20490/IB10G00380/IB11G05010/IB11G09070/IB11G10640/IB11G30630/IB12G14210/IB12G17260/IB12G26200/IB14G09290/IB14G09300/IB14G09540/IB14G09550/IB14G23780/IB15G03120/IB15G16350/IB15G16360/IB15G17160	35
GO:0015245	fatty acid transmembrane transporter activity	7/1453	13/34360	3.26848e-07	4.65085e-05	4.18122e-05	IB08G14940/IB08G15460/IB08G15470/IB14G27070/IB14G27080/IB14G27090/IB14G27100	7
GO:0008514	organic anion transmembrane transporter activity	28/1453	228/34360	4.69244e-07	5.17621e-05	4.65353e-05	IB01G17180/IB02G20570/IB02G30130/IB04G12110/IB04G14130/IB04G15360/IB05G18490/IB05G19260/IB06G21720/IB07G03480/IB08G14940/IB08G15460/IB08G15470/IB09G00300/IB12G08360/IB12G16180/IB13G26740/IB14G04330/IB14G07690/IB14G07730/IB14G11060/IB14G11840/IB14G18520/IB14G27070/IB14G27080/IB14G27090/IB14G27100/IB15G13480	28
GO:0005342	organic acid transmembrane transporter activity	25/1453	189/34360	4.70759e-07	5.17621e-05	4.65353e-05	IB01G17180/IB02G20570/IB02G30130/IB04G12110/IB04G14130/IB04G15360/IB05G18490/IB05G19260/IB06G21720/IB07G03480/IB08G14940/IB08G15460/IB08G15470/IB09G00300/IB12G16180/IB13G26740/IB14G04330/IB14G11060/IB14G11840/IB14G18520/IB14G27070/IB14G27080/IB14G27090/IB14G27100/IB15G13480	25
GO:0046943	carboxylic acid transmembrane transporter activity	25/1453	189/34360	4.70759e-07	5.17621e-05	4.65353e-05	IB01G17180/IB02G20570/IB02G30130/IB04G12110/IB04G14130/IB04G15360/IB05G18490/IB05G19260/IB06G21720/IB07G03480/IB08G14940/IB08G15460/IB08G15470/IB09G00300/IB12G16180/IB13G26740/IB14G04330/IB14G11060/IB14G11840/IB14G18520/IB14G27070/IB14G27080/IB14G27090/IB14G27100/IB15G13480	25
GO:1903825	organic acid transmembrane transport	25/1453	189/34360	4.70759e-07	5.17621e-05	4.65353e-05	IB01G17180/IB02G20570/IB02G30130/IB04G12110/IB04G14130/IB04G15360/IB05G18490/IB05G19260/IB06G21720/IB07G03480/IB08G14940/IB08G15460/IB08G15470/IB09G00300/IB12G16180/IB13G26740/IB14G04330/IB14G11060/IB14G11840/IB14G18520/IB14G27070/IB14G27080/IB14G27090/IB14G27100/IB15G13480	25
GO:1905039	carboxylic acid transmembrane transport	25/1453	189/34360	4.70759e-07	5.17621e-05	4.65353e-05	IB01G17180/IB02G20570/IB02G30130/IB04G12110/IB04G14130/IB04G15360/IB05G18490/IB05G19260/IB06G21720/IB07G03480/IB08G14940/IB08G15460/IB08G15470/IB09G00300/IB12G16180/IB13G26740/IB14G04330/IB14G11060/IB14G11840/IB14G18520/IB14G27070/IB14G27080/IB14G27090/IB14G27100/IB15G13480	25
GO:0045338	farnesyl diphosphate metabolic process	15/1453	76/34360	5.75989e-07	6.0579e-05	5.44619e-05	IB01G25020/IB02G00380/IB04G00080/IB04G00120/IB04G00150/IB04G00170/IB04G01060/IB04G01080/IB04G01130/IB04G01140/IB06G00920/IB06G00940/IB15G16350/IB15G16360/IB15G17160	15
GO:0015706	nitrate transport	10/1453	34/34360	9.17425e-07	8.21945e-05	7.38947e-05	IB04G15400/IB04G18150/IB07G31450/IB10G01110/IB10G16710/IB11G04740/IB12G01890/IB12G06540/IB13G12850/IB13G12890	10
GO:0047461	(+)-delta-cadinene synthase activity	10/1453	34/34360	9.17425e-07	8.21945e-05	7.38947e-05	IB01G25020/IB02G00380/IB04G00080/IB04G00120/IB04G00150/IB04G00170/IB04G01060/IB04G01080/IB04G01130/IB04G01140	10
GO:1901926	cadinene metabolic process	10/1453	34/34360	9.17425e-07	8.21945e-05	7.38947e-05	IB01G25020/IB02G00380/IB04G00080/IB04G00120/IB04G00150/IB04G00170/IB04G01060/IB04G01080/IB04G01130/IB04G01140	10
GO:1901928	cadinene biosynthetic process	10/1453	34/34360	9.17425e-07	8.21945e-05	7.38947e-05	IB01G25020/IB02G00380/IB04G00080/IB04G00120/IB04G00150/IB04G00170/IB04G01060/IB04G01080/IB04G01130/IB04G01140	10
GO:0015112	nitrate transmembrane transporter activity	9/1453	28/34360	1.40524e-06	0.000121403	0.000109144	IB04G15400/IB04G18150/IB07G31450/IB10G01110/IB10G16710/IB12G01890/IB12G06540/IB13G12850/IB13G12890	9
GO:0035690	cellular response to drug	22/1453	166/34360	2.1763e-06	0.000181533	0.000163202	IB01G12630/IB01G12650/IB02G15740/IB02G15790/IB02G22350/IB02G30130/IB04G18680/IB04G18730/IB05G12870/IB05G25250/IB06G20270/IB08G04490/IB10G00790/IB11G38160/IB12G23250/IB12G24110/IB12G24140/IB12G24150/IB14G11060/IB14G11840/IB14G23740/IB15G02640	22
GO:1902170	cellular response to reactive nitrogen species	9/1453	32/34360	4.89708e-06	0.000394868	0.000354995	IB01G12630/IB01G12650/IB02G30130/IB07G31450/IB10G16710/IB12G06540/IB14G11060/IB14G11840/IB14G23740	9
GO:0015849	organic acid transport	25/1453	216/34360	5.52888e-06	0.000417949	0.000375746	IB01G17180/IB02G20570/IB02G30130/IB04G12110/IB04G14130/IB04G15360/IB05G18490/IB05G19260/IB06G21720/IB07G03480/IB08G14940/IB08G15460/IB08G15470/IB09G00300/IB12G16180/IB13G26740/IB14G04330/IB14G11060/IB14G11840/IB14G18520/IB14G27070/IB14G27080/IB14G27090/IB14G27100/IB15G13480	25
GO:0046942	carboxylic acid transport	25/1453	216/34360	5.52888e-06	0.000417949	0.000375746	IB01G17180/IB02G20570/IB02G30130/IB04G12110/IB04G14130/IB04G15360/IB05G18490/IB05G19260/IB06G21720/IB07G03480/IB08G14940/IB08G15460/IB08G15470/IB09G00300/IB12G16180/IB13G26740/IB14G04330/IB14G11060/IB14G11840/IB14G18520/IB14G27070/IB14G27080/IB14G27090/IB14G27100/IB15G13480	25
GO:0045088	regulation of innate immune response	26/1453	234/34360	7.63383e-06	0.000559583	0.000503078	IB05G12870/IB05G25250/IB06G20270/IB07G28590/IB11G31600/IB11G31610/IB11G31620/IB11G31630/IB11G31640/IB11G31670/IB11G31700/IB11G31720/IB11G31730/IB11G31750/IB11G31770/IB11G31810/IB11G31830/IB11G31840/IB11G31850/IB11G31860/IB11G31870/IB11G31880/IB11G31890/IB11G31950/IB11G31960/IB13G16750	26
GO:0015698	inorganic anion transport	17/1453	119/34360	1.10887e-05	0.000788931	0.000709267	IB04G01030/IB04G02570/IB04G02580/IB04G15400/IB04G18150/IB07G31450/IB08G10520/IB09G05730/IB10G00700/IB10G01110/IB10G16710/IB11G04740/IB12G01890/IB12G06540/IB13G12850/IB13G12890/IB15G22510	17
GO:0015711	organic anion transport	30/1453	303/34360	1.58907e-05	0.00109828	0.000987377	IB01G17180/IB02G04660/IB02G20570/IB02G30130/IB04G12110/IB04G14130/IB04G15360/IB05G18490/IB05G19260/IB06G21720/IB07G03480/IB08G14940/IB08G15460/IB08G15470/IB09G00300/IB10G00700/IB12G08360/IB12G16180/IB13G26740/IB14G04330/IB14G07690/IB14G07730/IB14G11060/IB14G11840/IB14G18520/IB14G27070/IB14G27080/IB14G27090/IB14G27100/IB15G13480	30
GO:0051238	sequestering of metal ion	6/1453	15/34360	2.03753e-05	0.00136911	0.00123086	IB04G18680/IB04G18730/IB06G19460/IB06G19470/IB10G00790/IB11G12440	6
GO:0050776	regulation of immune response	28/1453	278/34360	2.20199e-05	0.00140399	0.00126222	IB05G12870/IB05G25250/IB06G20270/IB07G28590/IB08G17580/IB09G18340/IB11G31600/IB11G31610/IB11G31620/IB11G31630/IB11G31640/IB11G31670/IB11G31700/IB11G31720/IB11G31730/IB11G31750/IB11G31770/IB11G31810/IB11G31830/IB11G31840/IB11G31850/IB11G31860/IB11G31870/IB11G31880/IB11G31890/IB11G31950/IB11G31960/IB13G16750	28
GO:0046677	response to antibiotic	42/1453	500/34360	2.21819e-05	0.00140399	0.00126222	IB01G08300/IB01G12630/IB01G12650/IB01G32760/IB02G15740/IB02G15790/IB02G22350/IB03G15250/IB03G15260/IB03G15270/IB05G10990/IB05G12870/IB05G19750/IB05G25250/IB06G11280/IB06G19460/IB06G19470/IB06G20270/IB06G26590/IB07G14270/IB07G14980/IB08G03070/IB08G04490/IB08G23850/IB10G00700/IB10G15660/IB10G15690/IB11G04550/IB11G12440/IB11G35010/IB11G35080/IB11G38160/IB12G02540/IB12G08280/IB12G17260/IB12G23250/IB1…	42
GO:0016126	sterol biosynthetic process	9/1453	38/34360	2.26356e-05	0.00140399	0.00126222	IB05G02430/IB07G26150/IB08G02070/IB08G02080/IB08G02190/IB08G02200/IB09G20490/IB11G37800/IB14G27730	9
GO:0048598	embryonic morphogenesis	13/1453	79/34360	2.56667e-05	0.0015522	0.00139546	IB01G06380/IB08G12660/IB08G12770/IB08G12860/IB08G12960/IB08G13020/IB08G20590/IB14G27070/IB14G27080/IB14G27090/IB14G27100/IB15G00160/IB15G24940	13
GO:0031667	response to nutrient levels	29/1453	300/34360	3.39932e-05	0.0020056	0.00180308	IB02G08330/IB02G26740/IB02G30130/IB03G00670/IB03G15250/IB03G15260/IB03G15270/IB04G01030/IB04G02570/IB04G02580/IB05G25370/IB08G09700/IB08G09710/IB08G09720/IB08G10520/IB09G00910/IB09G05730/IB09G20210/IB11G04740/IB11G25040/IB12G01890/IB12G17260/IB13G25980/IB14G11060/IB14G11840/IB14G16230/IB14G22130/IB14G23780/IB15G22510	29
GO:0002682	regulation of immune system process	29/1453	302/34360	3.83805e-05	0.00221053	0.00198732	IB02G22350/IB05G12870/IB05G25250/IB06G20270/IB07G28590/IB08G17580/IB09G18340/IB11G31600/IB11G31610/IB11G31620/IB11G31630/IB11G31640/IB11G31670/IB11G31700/IB11G31720/IB11G31730/IB11G31750/IB11G31770/IB11G31810/IB11G31830/IB11G31840/IB11G31850/IB11G31860/IB11G31870/IB11G31880/IB11G31890/IB11G31950/IB11G31960/IB13G16750	29
GO:0016125	sterol metabolic process	15/1453	106/34360	4.01474e-05	0.00225852	0.00203046	IB01G11860/IB02G06000/IB05G02430/IB06G12970/IB07G26150/IB08G02070/IB08G02080/IB08G02190/IB08G02200/IB09G04210/IB09G20490/IB11G09070/IB11G37800/IB14G27730/IB15G04620	15
GO:0016835	carbon-oxygen lyase activity	23/1453	214/34360	4.23309e-05	0.00232723	0.00209224	IB01G25020/IB02G00380/IB04G00080/IB04G00120/IB04G00150/IB04G00170/IB04G01060/IB04G01080/IB04G01130/IB04G01140/IB06G00920/IB06G00940/IB07G14020/IB12G26200/IB13G23460/IB14G09290/IB14G09300/IB14G09540/IB14G09550/IB14G23780/IB15G16350/IB15G16360/IB15G17160	23
GO:0050801	ion homeostasis	33/1453	367/34360	4.37524e-05	0.00235193	0.00211444	IB01G12370/IB02G30130/IB03G06490/IB03G21100/IB04G14130/IB04G15400/IB05G18660/IB06G11680/IB06G19460/IB06G19470/IB07G03480/IB07G25310/IB08G03070/IB08G10520/IB08G12660/IB08G12770/IB08G12860/IB08G13020/IB08G20590/IB09G05730/IB10G00700/IB11G12440/IB11G38160/IB12G05740/IB12G17260/IB12G18170/IB14G04330/IB14G11060/IB14G11840/IB14G22130/IB15G02100/IB15G22510/IB15G26100	33
GO:0008515	sucrose transmembrane transporter activity	5/1453	11/34360	5.01086e-05	0.00252526	0.00227027	IB04G08660/IB04G12830/IB04G14660/IB08G19410/IB13G27270	5
GO:0010470	regulation of gastrulation	5/1453	11/34360	5.01086e-05	0.00252526	0.00227027	IB08G12660/IB08G12770/IB08G12860/IB08G13020/IB08G20590	5
GO:1903224	regulation of endodermal cell differentiation	5/1453	11/34360	5.01086e-05	0.00252526	0.00227027	IB08G12660/IB08G12770/IB08G12860/IB08G13020/IB08G20590	5
GO:0015103	inorganic anion transmembrane transporter activity	14/1453	96/34360	5.12591e-05	0.00253052	0.002275	IB04G02570/IB04G02580/IB04G15400/IB04G18150/IB07G31450/IB08G10520/IB10G00700/IB10G01110/IB10G16710/IB12G01890/IB12G06540/IB13G12850/IB13G12890/IB15G22510	14
GO:0031347	regulation of defense response	36/1453	420/34360	5.49437e-05	0.00265818	0.00238976	IB01G28350/IB05G12870/IB05G25250/IB06G20270/IB07G28590/IB09G00860/IB10G17940/IB11G25040/IB11G31600/IB11G31610/IB11G31620/IB11G31630/IB11G31640/IB11G31670/IB11G31700/IB11G31720/IB11G31730/IB11G31750/IB11G31770/IB11G31810/IB11G31830/IB11G31840/IB11G31850/IB11G31860/IB11G31870/IB11G31880/IB11G31890/IB11G31950/IB11G31960/IB13G08770/IB13G12800/IB13G16750/IB14G09290/IB14G09300/IB14G09540/IB14G09550	36
GO:0006694	steroid biosynthetic process	13/1453	86/34360	6.43784e-05	0.00300582	0.0027023	IB01G11860/IB02G06000/IB05G02430/IB07G26150/IB08G02070/IB08G02080/IB08G02190/IB08G02200/IB09G20490/IB11G09070/IB11G37800/IB14G27730/IB15G04620	13
GO:0071236	cellular response to antibiotic	14/1453	98/34360	6.46146e-05	0.00300582	0.0027023	IB01G12630/IB01G12650/IB02G15740/IB02G15790/IB02G22350/IB05G12870/IB05G25250/IB06G20270/IB08G04490/IB12G23250/IB12G24110/IB12G24140/IB12G24150/IB15G02640	14
GO:0010167	response to nitrate	8/1453	34/34360	6.80855e-05	0.00310753	0.00279374	IB04G15400/IB04G18150/IB07G31450/IB10G01110/IB10G16710/IB12G06540/IB13G12850/IB13G12890	8
GO:0015908	fatty acid transport	7/1453	26/34360	7.72016e-05	0.00345835	0.00310913	IB08G14940/IB08G15460/IB08G15470/IB14G27070/IB14G27080/IB14G27090/IB14G27100	7
GO:0015154	disaccharide transmembrane transporter activity	5/1453	12/34360	8.29021e-05	0.00358107	0.00321947	IB04G08660/IB04G12830/IB04G14660/IB08G19410/IB13G27270	5
GO:0015157	oligosaccharide transmembrane transporter activity	5/1453	12/34360	8.29021e-05	0.00358107	0.00321947	IB04G08660/IB04G12830/IB04G14660/IB08G19410/IB13G27270	5
GO:1902456	regulation of stomatal opening	6/1453	19/34360	9.54637e-05	0.00405135	0.00364225	IB01G23060/IB01G24030/IB04G18680/IB04G18730/IB10G00700/IB10G00790	6
GO:0016114	terpenoid biosynthetic process	21/1453	197/34360	0.000100627	0.00419685	0.00377306	IB05G02430/IB06G00920/IB06G00940/IB07G26150/IB08G10410/IB09G20490/IB10G00380/IB11G05010/IB11G30630/IB12G14210/IB12G17260/IB12G26200/IB14G09290/IB14G09300/IB14G09540/IB14G09550/IB14G23780/IB15G03120/IB15G16350/IB15G16360/IB15G17160	21
GO:0071241	cellular response to inorganic substance	22/1453	212/34360	0.000103564	0.00424613	0.00381737	IB01G12630/IB01G12650/IB02G30130/IB04G04330/IB04G10830/IB04G18680/IB04G18730/IB05G08490/IB05G09740/IB05G09750/IB07G31450/IB10G00380/IB10G00790/IB10G16710/IB11G05010/IB11G38160/IB12G06540/IB12G10920/IB14G11060/IB14G11840/IB14G23740/IB15G03120	22
GO:1901615	organic hydroxy compound metabolic process	31/1453	353/34360	0.000113196	0.00456369	0.00410286	IB01G08300/IB01G11860/IB01G12630/IB01G12650/IB01G20490/IB02G06000/IB03G22090/IB03G22670/IB03G22680/IB04G02560/IB05G02430/IB06G12970/IB06G15350/IB07G14270/IB07G14980/IB07G26150/IB08G02070/IB08G02080/IB08G02190/IB08G02200/IB09G04210/IB09G09160/IB09G20490/IB11G09070/IB11G10640/IB11G30630/IB11G35900/IB11G37800/IB13G16140/IB14G27730/IB15G04620	31
GO:0098771	inorganic ion homeostasis	28/1453	306/34360	0.000119251	0.00469425	0.00422024	IB01G12370/IB02G30130/IB03G21100/IB04G15400/IB05G18660/IB06G11680/IB06G19460/IB06G19470/IB07G25310/IB08G03070/IB08G10520/IB08G12660/IB08G12770/IB08G12860/IB08G13020/IB08G20590/IB09G05730/IB11G12440/IB11G38160/IB12G05740/IB12G17260/IB12G18170/IB14G11060/IB14G11840/IB14G22130/IB15G02100/IB15G22510/IB15G26100	28
GO:0003333	amino acid transmembrane transport	14/1453	104/34360	0.000124471	0.00469425	0.00422024	IB01G17180/IB02G20570/IB04G12110/IB04G14130/IB05G18490/IB05G19260/IB06G21720/IB07G03480/IB09G00300/IB12G16180/IB13G26740/IB14G04330/IB14G18520/IB15G13480	14
GO:0006865	amino acid transport	14/1453	104/34360	0.000124471	0.00469425	0.00422024	IB01G17180/IB02G20570/IB04G12110/IB04G14130/IB05G18490/IB05G19260/IB06G21720/IB07G03480/IB09G00300/IB12G16180/IB13G26740/IB14G04330/IB14G18520/IB15G13480	14
GO:0015171	amino acid transmembrane transporter activity	14/1453	104/34360	0.000124471	0.00469425	0.00422024	IB01G17180/IB02G20570/IB04G12110/IB04G14130/IB05G18490/IB05G19260/IB06G21720/IB07G03480/IB09G00300/IB12G16180/IB13G26740/IB14G04330/IB14G18520/IB15G13480	14
GO:0030104	water homeostasis	7/1453	28/34360	0.000129034	0.00469425	0.00422024	IB01G32760/IB08G12660/IB08G12770/IB08G12860/IB08G13020/IB08G20590/IB10G00700	7
GO:0035987	endodermal cell differentiation	5/1453	13/34360	0.000130019	0.00469425	0.00422024	IB08G12660/IB08G12770/IB08G12860/IB08G13020/IB08G20590	5
GO:0080013	(E,E)-geranyllinalool synthase activity	5/1453	13/34360	0.000130019	0.00469425	0.00422024	IB14G09290/IB14G09300/IB14G09540/IB14G09550/IB14G23780	5
GO:0031669	cellular response to nutrient levels	24/1453	248/34360	0.00015286	0.00543776	0.00488867	IB02G08330/IB02G26740/IB02G30130/IB03G00670/IB03G15250/IB03G15260/IB03G15270/IB04G01030/IB04G02570/IB04G02580/IB05G25370/IB08G09700/IB08G09710/IB08G09720/IB08G10520/IB09G00910/IB09G05730/IB12G01890/IB12G17260/IB13G25980/IB14G11060/IB14G11840/IB14G16230/IB15G22510	24
GO:0009991	response to extracellular stimulus	30/1453	344/34360	0.000163503	0.00573209	0.00515328	IB02G08330/IB02G22350/IB02G26740/IB02G30130/IB03G00670/IB03G15250/IB03G15260/IB03G15270/IB04G01030/IB04G02570/IB04G02580/IB05G25370/IB08G09700/IB08G09710/IB08G09720/IB08G10520/IB09G00910/IB09G05730/IB09G20210/IB11G04740/IB11G25040/IB12G01890/IB12G17260/IB13G25980/IB14G11060/IB14G11840/IB14G16230/IB14G22130/IB14G23780/IB15G22510	30
GO:0001704	formation of primary germ layer	5/1453	14/34360	0.000195207	0.0065584	0.00589615	IB08G12660/IB08G12770/IB08G12860/IB08G13020/IB08G20590	5
GO:0001706	endoderm formation	5/1453	14/34360	0.000195207	0.0065584	0.00589615	IB08G12660/IB08G12770/IB08G12860/IB08G13020/IB08G20590	5
GO:0007492	endoderm development	5/1453	14/34360	0.000195207	0.0065584	0.00589615	IB08G12660/IB08G12770/IB08G12860/IB08G13020/IB08G20590	5
GO:0042594	response to starvation	23/1453	237/34360	0.000199231	0.00660191	0.00593527	IB02G08330/IB02G26740/IB02G30130/IB03G00670/IB03G15250/IB03G15260/IB03G15270/IB04G01030/IB04G02570/IB04G02580/IB05G25370/IB08G09700/IB08G09710/IB08G09720/IB09G00910/IB09G05730/IB11G04740/IB12G17260/IB13G25980/IB14G11060/IB14G11840/IB14G16230/IB14G22130	23
GO:0050832	defense response to fungus	32/1453	382/34360	0.000210163	0.00679017	0.00610452	IB01G12630/IB01G12650/IB01G32760/IB02G13540/IB04G19980/IB04G20020/IB04G20070/IB04G20270/IB04G20290/IB05G12870/IB05G25250/IB06G20270/IB07G18320/IB08G12920/IB09G06300/IB09G06310/IB09G06320/IB09G18340/IB09G23950/IB09G23960/IB09G24140/IB10G08560/IB10G11860/IB10G13270/IB11G06610/IB11G20610/IB11G33820/IB11G38860/IB12G02540/IB14G21900/IB15G02450/IB15G02920	32
GO:0071395	cellular response to jasmonic acid stimulus	16/1453	136/34360	0.000212124	0.00679017	0.00610452	IB04G02740/IB04G04330/IB04G09710/IB05G12870/IB05G15050/IB05G25250/IB06G20270/IB07G03810/IB07G18320/IB07G28590/IB08G04490/IB11G06610/IB11G20610/IB12G17260/IB13G15380/IB15G02450	16
GO:1901617	organic hydroxy compound biosynthetic process	20/1453	193/34360	0.000213333	0.00679017	0.00610452	IB01G11860/IB01G12630/IB01G12650/IB02G06000/IB03G22090/IB03G22670/IB03G22680/IB05G02430/IB07G26150/IB08G02070/IB08G02080/IB08G02190/IB08G02200/IB09G20490/IB11G09070/IB11G30630/IB11G37800/IB13G16140/IB14G27730/IB15G04620	20
GO:0071732	cellular response to nitric oxide	6/1453	22/34360	0.000235398	0.00739518	0.00664844	IB01G12630/IB01G12650/IB02G30130/IB14G11060/IB14G11840/IB14G23740	6
GO:0009627	systemic acquired resistance	13/1453	98/34360	0.000248959	0.00772091	0.00694128	IB01G12630/IB01G12650/IB02G15740/IB02G15790/IB04G03300/IB04G04090/IB05G12870/IB05G25250/IB06G20270/IB09G18340/IB10G04430/IB13G07190/IB15G02640	13
GO:0071446	cellular response to salicylic acid stimulus	9/1453	51/34360	0.000257784	0.0078934	0.00709635	IB01G12630/IB01G12650/IB02G15740/IB02G15790/IB05G12870/IB05G25250/IB06G20270/IB08G04490/IB15G02640	9
GO:0008202	steroid metabolic process	16/1453	139/34360	0.000272798	0.0080431	0.00723093	IB01G11860/IB02G06000/IB05G02430/IB06G12970/IB06G15350/IB07G26150/IB08G02070/IB08G02080/IB08G02190/IB08G02200/IB09G04210/IB09G20490/IB11G09070/IB11G37800/IB14G27730/IB15G04620	16
GO:0009692	ethylene metabolic process	5/1453	15/34360	0.000282622	0.0080431	0.00723093	IB02G15740/IB02G15790/IB09G04360/IB11G08790/IB14G23740	5
GO:0009693	ethylene biosynthetic process	5/1453	15/34360	0.000282622	0.0080431	0.00723093	IB02G15740/IB02G15790/IB09G04360/IB11G08790/IB14G23740	5
GO:0043449	cellular alkene metabolic process	5/1453	15/34360	0.000282622	0.0080431	0.00723093	IB02G15740/IB02G15790/IB09G04360/IB11G08790/IB14G23740	5
GO:0043450	alkene biosynthetic process	5/1453	15/34360	0.000282622	0.0080431	0.00723093	IB02G15740/IB02G15790/IB09G04360/IB11G08790/IB14G23740	5
GO:1900674	olefin biosynthetic process	5/1453	15/34360	0.000282622	0.0080431	0.00723093	IB02G15740/IB02G15790/IB09G04360/IB11G08790/IB14G23740	5
GO:0009867	jasmonic acid mediated signaling pathway	15/1453	127/34360	0.000316403	0.00889976	0.00800109	IB04G02740/IB04G04330/IB04G09710/IB05G12870/IB05G15050/IB05G25250/IB06G20270/IB07G18320/IB07G28590/IB08G04490/IB11G06610/IB11G20610/IB12G17260/IB13G15380/IB15G02450	15
GO:0009267	cellular response to starvation	21/1453	216/34360	0.000360518	0.0100241	0.00901187	IB02G08330/IB02G26740/IB02G30130/IB03G00670/IB03G15250/IB03G15260/IB03G15270/IB04G01030/IB04G02570/IB04G02580/IB05G25370/IB08G09700/IB08G09710/IB08G09720/IB09G00910/IB09G05730/IB12G17260/IB13G25980/IB14G11060/IB14G11840/IB14G16230	21
GO:0034614	cellular response to reactive oxygen species	11/1453	77/34360	0.000383147	0.0105322	0.00946867	IB01G12630/IB01G12650/IB02G22350/IB02G30130/IB12G23250/IB12G24110/IB12G24140/IB12G24150/IB14G11060/IB14G11840/IB14G23740	11
GO:0055080	cation homeostasis	25/1453	280/34360	0.000388966	0.010572	0.00950447	IB01G12370/IB02G30130/IB03G06490/IB03G21100/IB04G15400/IB05G18660/IB06G11680/IB06G19460/IB06G19470/IB07G25310/IB08G10520/IB08G12660/IB08G12770/IB08G12860/IB08G13020/IB08G20590/IB11G12440/IB11G38160/IB12G05740/IB12G18170/IB14G11060/IB14G11840/IB14G22130/IB15G02100/IB15G22510	25
GO:0000302	response to reactive oxygen species	27/1453	313/34360	0.000401649	0.0107954	0.00970535	IB01G12630/IB01G12650/IB02G22350/IB02G30130/IB03G15250/IB03G15260/IB03G15270/IB05G19750/IB06G11280/IB06G19460/IB06G19470/IB08G03070/IB10G00700/IB10G15660/IB10G15690/IB11G12440/IB11G35010/IB11G35080/IB11G38160/IB12G23250/IB12G24110/IB12G24140/IB12G24150/IB14G11060/IB14G11840/IB14G23740/IB14G23780	27
GO:0051213	dioxygenase activity	13/1453	105/34360	0.000492705	0.0130973	0.0117748	IB01G08300/IB01G12630/IB01G12650/IB07G14270/IB07G14980/IB07G24830/IB08G10410/IB09G04810/IB11G30630/IB12G23250/IB12G24110/IB12G24140/IB12G24150	13
GO:0009862	systemic acquired resistance, salicylic acid mediated signaling pathway	6/1453	26/34360	0.000628328	0.0161694	0.0145367	IB02G15740/IB02G15790/IB05G12870/IB05G25250/IB06G20270/IB15G02640	6
GO:0071731	response to nitric oxide	6/1453	26/34360	0.000628328	0.0161694	0.0145367	IB01G12630/IB01G12650/IB02G30130/IB14G11060/IB14G11840/IB14G23740	6
GO:0097366	response to bronchodilator	6/1453	26/34360	0.000628328	0.0161694	0.0145367	IB01G12630/IB01G12650/IB02G30130/IB14G11060/IB14G11840/IB14G23740	6
GO:0031668	cellular response to extracellular stimulus	25/1453	290/34360	0.00065156	0.0165908	0.0149155	IB02G08330/IB02G22350/IB02G26740/IB02G30130/IB03G00670/IB03G15250/IB03G15260/IB03G15270/IB04G01030/IB04G02570/IB04G02580/IB05G25370/IB08G09700/IB08G09710/IB08G09720/IB08G10520/IB09G00910/IB09G05730/IB12G01890/IB12G17260/IB13G25980/IB14G11060/IB14G11840/IB14G16230/IB15G22510	25
GO:0006833	water transport	9/1453	58/34360	0.000692487	0.0172693	0.0155255	IB08G12660/IB08G12770/IB08G12860/IB08G13020/IB08G20590/IB09G00650/IB11G21430/IB11G29510/IB11G29520	9
GO:0042044	fluid transport	9/1453	58/34360	0.000692487	0.0172693	0.0155255	IB08G12660/IB08G12770/IB08G12860/IB08G13020/IB08G20590/IB09G00650/IB11G21430/IB11G29510/IB11G29520	9
GO:0008028	monocarboxylic acid transmembrane transporter activity	8/1453	47/34360	0.000724482	0.0173704	0.0156164	IB02G20570/IB08G14940/IB08G15460/IB08G15470/IB14G27070/IB14G27080/IB14G27090/IB14G27100	8
GO:0048226	Casparian strip	5/1453	18/34360	0.000725263	0.0173704	0.0156164	IB08G12660/IB08G12770/IB08G12860/IB08G13020/IB08G20590	5
GO:0090708	specification of plant organ axis polarity	5/1453	18/34360	0.000725263	0.0173704	0.0156164	IB08G12660/IB08G12770/IB08G12860/IB08G13020/IB08G20590	5
GO:1900673	olefin metabolic process	5/1453	18/34360	0.000725263	0.0173704	0.0156164	IB02G15740/IB02G15790/IB09G04360/IB11G08790/IB14G23740	5
GO:0080051	cutin transport	4/1453	11/34360	0.000827488	0.0196244	0.0176428	IB14G27070/IB14G27080/IB14G27090/IB14G27100	4
GO:0009753	response to jasmonic acid	27/1453	329/34360	0.000860051	0.0201987	0.0181591	IB02G14930/IB04G02740/IB04G04330/IB04G09710/IB05G12870/IB05G15050/IB05G25250/IB06G18020/IB06G20270/IB07G03810/IB07G07620/IB07G18320/IB07G28590/IB08G04490/IB08G13630/IB08G13690/IB08G23850/IB11G06610/IB11G20610/IB12G02540/IB12G08280/IB12G17260/IB12G26200/IB13G15380/IB14G23780/IB14G30100/IB15G02450	27
GO:0043455	regulation of secondary metabolic process	9/1453	60/34360	0.000891476	0.0207354	0.0186416	IB02G08330/IB06G16380/IB09G05170/IB11G04740/IB12G17260/IB13G01770/IB14G16320/IB14G30100/IB15G19740	9
GO:0007369	gastrulation	5/1453	19/34360	0.000950191	0.0216232	0.0194398	IB08G12660/IB08G12770/IB08G12860/IB08G13020/IB08G20590	5
GO:0015770	sucrose transport	5/1453	19/34360	0.000950191	0.0216232	0.0194398	IB04G08660/IB04G12830/IB04G14660/IB08G19410/IB13G27270	5
GO:2000762	regulation of phenylpropanoid metabolic process	6/1453	28/34360	0.000956462	0.0216232	0.0194398	IB06G16380/IB09G05170/IB11G04740/IB13G01770/IB14G16320/IB14G30100	6
GO:0016036	cellular response to phosphate starvation	13/1453	113/34360	0.000993432	0.022251	0.0200042	IB02G30130/IB04G01030/IB04G02570/IB04G02580/IB08G09700/IB08G09710/IB08G09720/IB09G00910/IB09G05730/IB12G17260/IB13G25980/IB14G11060/IB14G11840	13
GO:0010039	response to iron ion	16/1453	157/34360	0.00104987	0.0232994	0.0209467	IB02G30130/IB04G10830/IB05G08490/IB05G09740/IB05G09750/IB06G19460/IB06G19470/IB10G00380/IB10G09540/IB11G05010/IB11G12440/IB12G10920/IB14G11060/IB14G11840/IB14G23740/IB15G03120	16
GO:0009751	response to salicylic acid	22/1453	252/34360	0.00113141	0.0248807	0.0223683	IB01G08300/IB01G12630/IB01G12650/IB01G32760/IB02G15740/IB02G15790/IB05G10990/IB05G12870/IB05G25250/IB06G20270/IB07G14270/IB07G14980/IB08G04490/IB08G23850/IB11G04550/IB11G35010/IB11G35080/IB12G02540/IB12G08280/IB12G17260/IB14G30100/IB15G02640	22
GO:0006879	cellular iron ion homeostasis	6/1453	29/34360	0.00116322	0.0251234	0.0225865	IB02G30130/IB06G19460/IB06G19470/IB11G12440/IB14G11060/IB14G11840	6
GO:0048826	cotyledon morphogenesis	6/1453	29/34360	0.00116322	0.0251234	0.0225865	IB01G06380/IB14G27070/IB14G27080/IB14G27090/IB14G27100/IB15G24940	6
GO:0004427	inorganic diphosphatase activity	4/1453	12/34360	0.00119978	0.0254585	0.0228878	IB08G09700/IB08G09710/IB08G09720/IB13G25980	4
GO:0034007	S-linalool synthase activity	4/1453	12/34360	0.00119978	0.0254585	0.0228878	IB14G09290/IB14G09300/IB14G09540/IB14G09550	4
GO:0015766	disaccharide transport	5/1453	20/34360	0.00122309	0.0255056	0.0229301	IB04G08660/IB04G12830/IB04G14660/IB08G19410/IB13G27270	5
GO:0015772	oligosaccharide transport	5/1453	20/34360	0.00122309	0.0255056	0.0229301	IB04G08660/IB04G12830/IB04G14660/IB08G19410/IB13G27270	5
GO:0044550	secondary metabolite biosynthetic process	28/1453	356/34360	0.00132813	0.0274594	0.0246867	IB01G01470/IB01G30360/IB02G14430/IB02G15740/IB02G15790/IB04G10830/IB05G00810/IB05G08490/IB05G09740/IB05G09750/IB05G19220/IB06G00670/IB06G26590/IB07G26570/IB07G27920/IB08G13630/IB08G13690/IB09G05170/IB12G10920/IB12G23250/IB12G24110/IB12G24140/IB12G24150/IB13G03390/IB13G21540/IB14G04080/IB14G04090/IB15G24580	28
GO:0009863	salicylic acid mediated signaling pathway	7/1453	41/34360	0.00151714	0.0311013	0.0279608	IB02G15740/IB02G15790/IB05G12870/IB05G25250/IB06G20270/IB08G04490/IB15G02640	7
GO:0042659	regulation of cell fate specification	5/1453	21/34360	0.00154982	0.0315044	0.0283232	IB08G12660/IB08G12770/IB08G12860/IB08G13020/IB08G20590	5
GO:0015144	carbohydrate transmembrane transporter activity	11/1453	91/34360	0.00158686	0.0317242	0.0285208	IB02G17840/IB02G18300/IB04G08660/IB04G12830/IB04G14660/IB07G06350/IB07G23930/IB08G19410/IB10G09680/IB11G30530/IB13G27270	11
GO:0034219	carbohydrate transmembrane transport	11/1453	91/34360	0.00158686	0.0317242	0.0285208	IB02G17840/IB02G18300/IB04G08660/IB04G12830/IB04G14660/IB07G06350/IB07G23930/IB08G19410/IB10G09680/IB11G30530/IB13G27270	11
GO:0010623	programmed cell death involved in cell development	8/1453	53/34360	0.00163295	0.0323778	0.0291084	IB02G13540/IB09G06300/IB09G06310/IB09G06320/IB09G23950/IB09G23960/IB09G24140/IB11G06620	8
GO:0010421	hydrogen peroxide-mediated programmed cell death	4/1453	13/34360	0.00167523	0.0326805	0.0293805	IB12G23250/IB12G24110/IB12G24140/IB12G24150	4
GO:0036474	cell death in response to hydrogen peroxide	4/1453	13/34360	0.00167523	0.0326805	0.0293805	IB12G23250/IB12G24110/IB12G24140/IB12G24150	4
GO:0071496	cellular response to external stimulus	25/1453	311/34360	0.00173977	0.033668	0.0302683	IB02G08330/IB02G22350/IB02G26740/IB02G30130/IB03G00670/IB03G15250/IB03G15260/IB03G15270/IB04G01030/IB04G02570/IB04G02580/IB05G25370/IB08G09700/IB08G09710/IB08G09720/IB08G10520/IB09G00910/IB09G05730/IB12G01890/IB12G17260/IB13G25980/IB14G11060/IB14G11840/IB14G16230/IB15G22510	25
GO:0055067	monovalent inorganic cation homeostasis	11/1453	93/34360	0.00189379	0.0363577	0.0326864	IB04G15400/IB05G18660/IB07G25310/IB08G10520/IB08G12660/IB08G12770/IB08G12860/IB08G13020/IB08G20590/IB15G02100/IB15G22510	11
GO:0010588	cotyledon vascular tissue pattern formation	5/1453	22/34360	0.00193642	0.0368834	0.0331591	IB01G06380/IB14G27070/IB14G27080/IB14G27090/IB14G27100	5
GO:0016102	diterpenoid biosynthetic process	10/1453	80/34360	0.00198	0.0374189	0.0336405	IB08G10410/IB10G00380/IB11G05010/IB12G17260/IB14G09290/IB14G09300/IB14G09540/IB14G09550/IB14G23780/IB15G03120	10
GO:0015238	xenobiotic transmembrane transporter activity	12/1453	108/34360	0.00206459	0.038715	0.0348057	IB02G20570/IB02G30130/IB04G18680/IB04G18730/IB07G03480/IB08G10520/IB10G00790/IB13G26740/IB14G11060/IB14G11840/IB14G18520/IB15G22510	12
GO:0010222	stem vascular tissue pattern formation	4/1453	14/34360	0.00226724	0.0421881	0.0379281	IB14G27070/IB14G27080/IB14G27090/IB14G27100	4
GO:0016829	lyase activity	28/1453	371/34360	0.00241924	0.0446729	0.0401619	IB01G25020/IB02G00380/IB04G00080/IB04G00120/IB04G00150/IB04G00170/IB04G01060/IB04G01080/IB04G01130/IB04G01140/IB06G00920/IB06G00940/IB06G26590/IB07G02360/IB07G14020/IB07G26680/IB12G26200/IB13G20120/IB13G23460/IB14G09290/IB14G09300/IB14G09540/IB14G09550/IB14G23780/IB15G16350/IB15G16360/IB15G17160/IB15G24580	28
GO:0005319	lipid transporter activity	8/1453	57/34360	0.0026241	0.0480887	0.0432328	IB02G04660/IB08G14940/IB08G15460/IB08G15470/IB14G27070/IB14G27080/IB14G27090/IB14G27100	8
GO:0015294	solute:cation symporter activity	9/1453	70/34360	0.00269271	0.0489749	0.0440295	IB02G17840/IB02G18300/IB02G21120/IB04G08660/IB04G12830/IB07G06350/IB07G23930/IB11G30530/IB12G15710	9
GO:0008219	cell death	26/1453	339/34360	0.00272589	0.0492083	0.0442394	IB01G12630/IB01G12650/IB02G13540/IB02G14930/IB06G06560/IB06G06850/IB07G22640/IB07G25220/IB08G22540/IB09G06300/IB09G06310/IB09G06320/IB09G23950/IB09G23960/IB09G24140/IB11G06620/IB11G35010/IB11G35080/IB11G35900/IB11G37040/IB12G23250/IB12G24110/IB12G24140/IB12G24150/IB14G09280/IB14G23270	26
GO:2000067	regulation of root morphogenesis	5/1453	24/34360	0.00291376	0.0520158	0.0467634	IB08G12660/IB08G12770/IB08G12860/IB08G13020/IB08G20590	5
GO:0015293	symporter activity	9/1453	71/34360	0.00297014	0.0520158	0.0467634	IB02G17840/IB02G18300/IB02G21120/IB04G08660/IB04G12830/IB07G06350/IB07G23930/IB11G30530/IB12G15710	9
GO:0009804	coumarin metabolic process	4/1453	15/34360	0.00298892	0.0520158	0.0467634	IB12G23250/IB12G24110/IB12G24140/IB12G24150	4
GO:0009805	coumarin biosynthetic process	4/1453	15/34360	0.00298892	0.0520158	0.0467634	IB12G23250/IB12G24110/IB12G24140/IB12G24150	4
GO:0009969	xyloglucan biosynthetic process	4/1453	15/34360	0.00298892	0.0520158	0.0467634	IB10G09960/IB15G00990/IB15G01000/IB15G01010	4
GO:0071229	cellular response to acid chemical	34/1453	487/34360	0.00319921	0.0552778	0.049696	IB01G12630/IB01G12650/IB02G01740/IB02G15740/IB02G15790/IB02G21660/IB03G06490/IB04G02740/IB04G04330/IB04G09710/IB04G15160/IB05G12870/IB05G15050/IB05G25250/IB06G20270/IB07G03810/IB07G18320/IB07G25990/IB07G28590/IB07G31450/IB08G04490/IB08G10410/IB09G12710/IB10G07080/IB10G16710/IB11G06610/IB11G16640/IB11G20610/IB12G06540/IB12G17260/IB13G15380/IB14G23740/IB15G02450/IB15G02640	34

## Sheet: HS_vs_MH_up
ID	Description	GeneRatio	BgRatio	pvalue	p.adjust	qvalue	geneID	Count
GO:0010200	response to chitin	34/676	169/34360	1.93807e-24	2.8916e-21	2.50317e-21	IB01G08920/IB02G04780/IB02G06050/IB02G15690/IB03G04390/IB03G06030/IB03G14460/IB03G22260/IB05G05960/IB05G18420/IB05G18840/IB05G24510/IB06G14150/IB06G20270/IB06G24720/IB07G01080/IB07G02170/IB07G26940/IB07G27510/IB07G29150/IB08G04660/IB08G23480/IB09G04520/IB09G10360/IB09G10420/IB11G07010/IB11G08350/IB11G16560/IB11G16570/IB11G29260/IB13G17950/IB13G18300/IB14G14930/IB14G28730	34
GO:0010243	response to organonitrogen compound	36/676	386/34360	1.59129e-14	1.1871e-11	1.02764e-11	IB01G08920/IB02G04780/IB02G06050/IB02G15690/IB03G04390/IB03G06030/IB03G14460/IB03G22260/IB05G05960/IB05G18420/IB05G18840/IB05G24510/IB06G14150/IB06G20270/IB06G24720/IB07G01080/IB07G02170/IB07G26940/IB07G27510/IB07G29150/IB08G04660/IB08G23480/IB09G04520/IB09G10360/IB09G10420/IB11G07010/IB11G08350/IB11G16560/IB11G16570/IB11G29260/IB13G17950/IB13G18300/IB14G14930/IB14G28730/IB15G10130/IB15G10140	36
GO:0009414	response to water deprivation	33/676	454/34360	1.68101e-10	7.86417e-08	6.80777e-08	IB02G06050/IB02G06100/IB02G28130/IB03G04390/IB03G14460/IB05G17140/IB06G20130/IB06G24720/IB07G00320/IB07G24300/IB07G31430/IB08G07430/IB08G14730/IB08G15570/IB10G03140/IB10G03390/IB10G03580/IB11G06050/IB11G06120/IB11G14320/IB11G29260/IB11G33930/IB11G36110/IB12G09630/IB12G15050/IB12G19790/IB13G14300/IB13G14360/IB14G11250/IB14G11630/IB14G27730/IB14G28750/IB15G06830	33
GO:0009415	response to water	33/676	458/34360	2.10836e-10	7.86417e-08	6.80777e-08	IB02G06050/IB02G06100/IB02G28130/IB03G04390/IB03G14460/IB05G17140/IB06G20130/IB06G24720/IB07G00320/IB07G24300/IB07G31430/IB08G07430/IB08G14730/IB08G15570/IB10G03140/IB10G03390/IB10G03580/IB11G06050/IB11G06120/IB11G14320/IB11G29260/IB11G33930/IB11G36110/IB12G09630/IB12G15050/IB12G19790/IB13G14300/IB13G14360/IB14G11250/IB14G11630/IB14G27730/IB14G28750/IB15G06830	33
GO:0010029	regulation of seed germination	18/676	140/34360	3.56571e-10	1.06401e-07	9.21078e-08	IB02G06100/IB03G16630/IB05G26450/IB06G13700/IB11G32360/IB11G32400/IB11G32410/IB11G32430/IB11G32480/IB11G32540/IB11G32610/IB11G33220/IB12G15050/IB13G10150/IB13G11870/IB13G13890/IB13G18290/IB14G23750	18
GO:1900140	regulation of seedling development	18/676	148/34360	8.935e-10	2.22184e-07	1.92338e-07	IB02G06100/IB03G16630/IB05G26450/IB06G13700/IB11G32360/IB11G32400/IB11G32410/IB11G32430/IB11G32480/IB11G32540/IB11G32610/IB11G33220/IB12G15050/IB13G10150/IB13G11870/IB13G13890/IB13G18290/IB14G23750	18
GO:0009611	response to wounding	29/676	445/34360	2.45691e-08	5.23672e-06	4.53327e-06	IB01G07380/IB02G02630/IB02G04780/IB02G14140/IB02G26560/IB02G34000/IB03G04680/IB03G06030/IB05G02530/IB09G07110/IB09G07710/IB10G03580/IB10G04490/IB10G12680/IB11G06050/IB11G06120/IB11G33930/IB12G12720/IB12G26450/IB13G23800/IB13G25200/IB14G09290/IB14G10450/IB14G23780/IB14G24510/IB14G24520/IB15G02490/IB15G08670/IB15G08690	29
GO:0008970	phospholipase A1 activity	10/676	51/34360	5.02435e-08	9.37041e-06	8.11168e-06	IB03G11760/IB04G15650/IB11G32360/IB11G32400/IB11G32410/IB11G32430/IB11G32480/IB11G32540/IB11G32610/IB11G33220	10
GO:0046462	monoacylglycerol metabolic process	8/676	33/34360	1.93691e-07	2.72369e-05	2.35782e-05	IB11G32360/IB11G32400/IB11G32410/IB11G32430/IB11G32480/IB11G32540/IB11G32610/IB11G33220	8
GO:0052651	monoacylglycerol catabolic process	8/676	33/34360	1.93691e-07	2.72369e-05	2.35782e-05	IB11G32360/IB11G32400/IB11G32410/IB11G32430/IB11G32480/IB11G32540/IB11G32610/IB11G33220	8
GO:0050832	defense response to fungus	25/676	382/34360	2.0806e-07	2.72369e-05	2.35782e-05	IB02G32400/IB02G34000/IB03G04390/IB03G04680/IB04G19970/IB05G24510/IB05G26450/IB06G20270/IB07G00310/IB07G01080/IB07G02170/IB07G11590/IB09G19350/IB09G23920/IB09G24120/IB10G04490/IB11G16560/IB11G16570/IB12G09630/IB12G12720/IB13G15300/IB14G10450/IB15G10130/IB15G10140/IB15G11020	25
GO:0009409	response to cold	28/676	465/34360	2.19064e-07	2.72369e-05	2.35782e-05	IB01G08020/IB02G04780/IB02G26560/IB03G04390/IB03G06030/IB05G06270/IB05G24510/IB05G24520/IB05G24580/IB07G00320/IB07G02170/IB07G24300/IB08G05480/IB08G05490/IB08G14730/IB08G15570/IB09G25340/IB10G02280/IB10G03580/IB11G06050/IB11G06120/IB11G12400/IB11G33930/IB11G36110/IB12G19790/IB13G19820/IB13G19830/IB15G21980	28
GO:0046340	diacylglycerol catabolic process	8/676	36/34360	4.00744e-07	4.59931e-05	3.98149e-05	IB11G32360/IB11G32400/IB11G32410/IB11G32430/IB11G32480/IB11G32540/IB11G32610/IB11G33220	8
GO:0010187	negative regulation of seed germination	9/676	54/34360	1.01087e-06	0.00010773	9.32585e-05	IB11G32360/IB11G32400/IB11G32410/IB11G32430/IB11G32480/IB11G32540/IB11G32610/IB11G33220/IB13G18290	9
GO:0046339	diacylglycerol metabolic process	8/676	41/34360	1.16035e-06	0.000111436	9.64668e-05	IB11G32360/IB11G32400/IB11G32410/IB11G32430/IB11G32480/IB11G32540/IB11G32610/IB11G33220	8
GO:0031347	regulation of defense response	25/676	420/34360	1.19502e-06	0.000111436	9.64668e-05	IB01G08920/IB05G18420/IB06G20270/IB07G29150/IB08G04660/IB09G07110/IB09G07710/IB09G10420/IB10G03580/IB10G12680/IB11G12400/IB12G09630/IB13G06480/IB13G06490/IB13G18300/IB13G25200/IB14G00890/IB14G09290/IB14G10450/IB14G24510/IB14G24520/IB15G00380/IB15G08670/IB15G10130/IB15G10140	25
GO:0047372	acylglycerol lipase activity	8/676	45/34360	2.44256e-06	0.00021437	0.000185574	IB11G32360/IB11G32400/IB11G32410/IB11G32430/IB11G32480/IB11G32540/IB11G32610/IB11G33220	8
GO:0019915	lipid storage	8/676	46/34360	2.90606e-06	0.000216792	0.00018767	IB11G32360/IB11G32400/IB11G32410/IB11G32430/IB11G32480/IB11G32540/IB11G32610/IB11G33220	8
GO:0046461	neutral lipid catabolic process	8/676	46/34360	2.90606e-06	0.000216792	0.00018767	IB11G32360/IB11G32400/IB11G32410/IB11G32430/IB11G32480/IB11G32540/IB11G32610/IB11G33220	8
GO:0046464	acylglycerol catabolic process	8/676	46/34360	2.90606e-06	0.000216792	0.00018767	IB11G32360/IB11G32400/IB11G32410/IB11G32430/IB11G32480/IB11G32540/IB11G32610/IB11G33220	8
GO:0005372	water transmembrane transporter activity	7/676	34/34360	3.74872e-06	0.000254231	0.00022008	IB01G28500/IB02G28130/IB07G00050/IB07G02430/IB07G03560/IB08G07430/IB11G23490	7
GO:0015250	water channel activity	7/676	34/34360	3.74872e-06	0.000254231	0.00022008	IB01G28500/IB02G28130/IB07G00050/IB07G02430/IB07G03560/IB08G07430/IB11G23490	7
GO:0010876	lipid localization	14/676	164/34360	5.00551e-06	0.000324705	0.000281087	IB03G06080/IB03G06090/IB04G10550/IB05G02530/IB06G20130/IB11G32360/IB11G32400/IB11G32410/IB11G32430/IB11G32480/IB11G32540/IB11G32610/IB11G33220/IB12G05130	14
GO:0046503	glycerolipid catabolic process	8/676	54/34360	1.00914e-05	0.000627347	0.000543075	IB11G32360/IB11G32400/IB11G32410/IB11G32430/IB11G32480/IB11G32540/IB11G32610/IB11G33220	8
GO:0005509	calcium ion binding	11/676	114/34360	1.62225e-05	0.000968159	0.000838106	IB01G12490/IB02G08690/IB04G15130/IB05G08250/IB06G20470/IB07G08190/IB07G29040/IB08G12000/IB12G19790/IB12G26450/IB13G15100	11
GO:0016125	sterol metabolic process	10/676	106/34360	4.75364e-05	0.00272786	0.00236143	IB03G03790/IB05G16290/IB05G16300/IB09G01370/IB10G03140/IB10G03390/IB10G04490/IB14G00540/IB14G27730/IB15G06830	10
GO:0052689	carboxylic ester hydrolase activity	14/676	205/34360	6.13275e-05	0.00338891	0.00293368	IB02G10860/IB03G11760/IB04G15650/IB08G08390/IB11G32360/IB11G32400/IB11G32410/IB11G32430/IB11G32480/IB11G32540/IB11G32610/IB11G33220/IB13G23950/IB13G24300	14
GO:0004620	phospholipase activity	10/676	111/34360	7.04621e-05	0.00375462	0.00325026	IB03G11760/IB04G15650/IB11G32360/IB11G32400/IB11G32410/IB11G32430/IB11G32480/IB11G32540/IB11G32610/IB11G33220	10
GO:0004420	hydroxymethylglutaryl-CoA reductase (NADPH) activity	4/676	13/34360	9.21741e-05	0.00458412	0.00396834	IB03G03790/IB05G16290/IB05G16300/IB14G00540	4
GO:0080013	(E,E)-geranyllinalool synthase activity	4/676	13/34360	9.21741e-05	0.00458412	0.00396834	IB14G09290/IB14G23780/IB14G24510/IB14G24520	4
GO:0000145	exocyst	5/676	25/34360	0.000111323	0.00535786	0.00463813	IB02G04960/IB12G09630/IB12G12490/IB12G12510/IB13G08830	5
GO:0006833	water transport	7/676	58/34360	0.000139297	0.00629792	0.00545191	IB01G28500/IB02G28130/IB07G00050/IB07G02430/IB07G03560/IB08G07430/IB11G23490	7
GO:0042044	fluid transport	7/676	58/34360	0.000139297	0.00629792	0.00545191	IB01G28500/IB02G28130/IB07G00050/IB07G02430/IB07G03560/IB08G07430/IB11G23490	7
GO:0051235	maintenance of location	8/676	79/34360	0.000164524	0.00721972	0.00624989	IB11G32360/IB11G32400/IB11G32410/IB11G32430/IB11G32480/IB11G32540/IB11G32610/IB11G33220	8
GO:0016298	lipase activity	11/676	152/34360	0.000223204	0.00951485	0.00823672	IB03G11760/IB04G15650/IB11G32360/IB11G32400/IB11G32410/IB11G32430/IB11G32480/IB11G32540/IB11G32610/IB11G33220/IB14G10450	11
GO:0002239	response to oomycetes	7/676	65/34360	0.000286485	0.0118732	0.0102783	IB04G10550/IB05G06270/IB05G10920/IB05G10930/IB09G02990/IB13G06480/IB13G06490	7
GO:0006694	steroid biosynthetic process	8/676	86/34360	0.000296761	0.0119667	0.0103592	IB03G03790/IB05G16290/IB05G16300/IB10G03140/IB10G03390/IB14G00540/IB14G27730/IB15G06830	8
GO:0006638	neutral lipid metabolic process	8/676	89/34360	0.000375214	0.0140003	0.0121196	IB11G32360/IB11G32400/IB11G32410/IB11G32430/IB11G32480/IB11G32540/IB11G32610/IB11G33220	8
GO:0006639	acylglycerol metabolic process	8/676	89/34360	0.000375214	0.0140003	0.0121196	IB11G32360/IB11G32400/IB11G32410/IB11G32430/IB11G32480/IB11G32540/IB11G32610/IB11G33220	8
GO:0048581	negative regulation of post-embryonic development	12/676	188/34360	0.000375342	0.0140003	0.0121196	IB02G06100/IB07G25730/IB11G32360/IB11G32400/IB11G32410/IB11G32430/IB11G32480/IB11G32540/IB11G32610/IB11G33220/IB12G06350/IB13G18290	12
GO:0008202	steroid metabolic process	10/676	139/34360	0.000446397	0.0162445	0.0140624	IB03G03790/IB05G16290/IB05G16300/IB09G01370/IB10G03140/IB10G03390/IB10G04490/IB14G00540/IB14G27730/IB15G06830	10
GO:0051241	negative regulation of multicellular organismal process	14/676	253/34360	0.000540514	0.0192011	0.0166218	IB02G06100/IB06G20270/IB07G25730/IB10G17730/IB11G32360/IB11G32400/IB11G32410/IB11G32430/IB11G32480/IB11G32540/IB11G32610/IB11G33220/IB12G06350/IB13G18290	14
GO:0006720	isoprenoid metabolic process	17/676	351/34360	0.000668098	0.0231814	0.0200675	IB02G14140/IB03G03790/IB04G01150/IB04G01160/IB04G01170/IB05G16290/IB05G16300/IB10G03140/IB10G03390/IB11G18210/IB12G10920/IB14G00540/IB14G09290/IB14G23780/IB14G24510/IB14G24520/IB15G06830	17
GO:0051093	negative regulation of developmental process	14/676	263/34360	0.00078957	0.0266146	0.0230395	IB02G06100/IB06G20270/IB07G25730/IB10G17730/IB11G32360/IB11G32400/IB11G32410/IB11G32430/IB11G32480/IB11G32540/IB11G32610/IB11G33220/IB12G06350/IB13G18290	14
GO:0030203	glycosaminoglycan metabolic process	3/676	10/34360	0.000820557	0.0266146	0.0230395	IB01G12120/IB07G30230/IB15G08590	3
GO:0042282	hydroxymethylglutaryl-CoA reductase activity	3/676	10/34360	0.000820557	0.0266146	0.0230395	IB05G16290/IB05G16300/IB14G00540	3
GO:0016126	sterol biosynthetic process	5/676	38/34360	0.0008519	0.0270433	0.0234105	IB03G03790/IB05G16290/IB05G16300/IB14G00540/IB14G27730	5
GO:0044242	cellular lipid catabolic process	12/676	207/34360	0.000881453	0.0273985	0.023718	IB10G03140/IB10G03390/IB11G18210/IB11G32360/IB11G32400/IB11G32410/IB11G32430/IB11G32480/IB11G32540/IB11G32610/IB11G33220/IB15G06830	12
GO:0006596	polyamine biosynthetic process	4/676	23/34360	0.000976349	0.029102	0.0251927	IB02G32400/IB06G16340/IB11G10490/IB15G15230	4
GO:0050829	defense response to Gram-negative bacterium	4/676	23/34360	0.000976349	0.029102	0.0251927	IB02G10860/IB07G11590/IB08G08390/IB13G23950	4
GO:0097164	ammonium ion metabolic process	6/676	59/34360	0.00105482	0.029102	0.0251927	IB02G32400/IB06G16340/IB11G10490/IB11G12900/IB15G02490/IB15G15230	6
GO:0000160	phosphorelay signal transduction system	9/676	129/34360	0.00105854	0.029102	0.0251927	IB08G02720/IB08G04660/IB08G23480/IB11G06050/IB11G06120/IB13G14300/IB13G14360/IB13G18300/IB14G10450	9
GO:0002213	defense response to insect	3/676	11/34360	0.0011118	0.029102	0.0251927	IB02G02630/IB13G23800/IB15G08690	3
GO:0010168	ER body	3/676	11/34360	0.0011118	0.029102	0.0251927	IB11G16230/IB11G16240/IB12G11410	3
GO:0010295	(+)-abscisic acid 8'-hydroxylase activity	3/676	11/34360	0.0011118	0.029102	0.0251927	IB10G03140/IB10G03390/IB15G06830	3
GO:0015840	urea transport	3/676	11/34360	0.0011118	0.029102	0.0251927	IB01G28500/IB07G03560/IB11G23490	3
GO:2000033	regulation of seed dormancy process	3/676	11/34360	0.0011118	0.029102	0.0251927	IB02G06100/IB08G14730/IB08G15570	3
GO:0016838	carbon-oxygen lyase activity, acting on phosphates	8/676	107/34360	0.00127331	0.0327549	0.0283549	IB02G14140/IB04G01150/IB04G01160/IB04G01170/IB14G09290/IB14G23780/IB14G24510/IB14G24520	8
GO:0006721	terpenoid metabolic process	15/676	311/34360	0.00140872	0.033531	0.0290267	IB02G14140/IB04G01150/IB04G01160/IB04G01170/IB05G16290/IB05G16300/IB10G03140/IB10G03390/IB11G18210/IB14G00540/IB14G09290/IB14G23780/IB14G24510/IB14G24520/IB15G06830	15
GO:0016042	lipid catabolic process	12/676	219/34360	0.00142906	0.033531	0.0290267	IB10G03140/IB10G03390/IB11G18210/IB11G32360/IB11G32400/IB11G32410/IB11G32430/IB11G32480/IB11G32540/IB11G32610/IB11G33220/IB15G06830	12
GO:0006591	ornithine metabolic process	3/676	12/34360	0.0014608	0.033531	0.0290267	IB02G32400/IB06G16340/IB15G15230	3
GO:0034007	S-linalool synthase activity	3/676	12/34360	0.0014608	0.033531	0.0290267	IB14G09290/IB14G24510/IB14G24520	3
GO:0048489	synaptic vesicle transport	3/676	12/34360	0.0014608	0.033531	0.0290267	IB02G04960/IB12G12490/IB12G12510	3
GO:0097479	synaptic vesicle localization	3/676	12/34360	0.0014608	0.033531	0.0290267	IB02G04960/IB12G12490/IB12G12510	3
GO:0097480	establishment of synaptic vesicle localization	3/676	12/34360	0.0014608	0.033531	0.0290267	IB02G04960/IB12G12490/IB12G12510	3
GO:0009225	nucleotide-sugar metabolic process	5/676	43/34360	0.00150711	0.0338656	0.0293164	IB01G12120/IB02G03420/IB06G22890/IB07G30230/IB11G18420	5
GO:0046246	terpene biosynthetic process	8/676	110/34360	0.00152077	0.0338656	0.0293164	IB02G14140/IB04G01150/IB04G01160/IB04G01170/IB12G10920/IB14G09290/IB14G24510/IB14G24520	8
GO:1900424	regulation of defense response to bacterium	6/676	64/34360	0.00161603	0.0354577	0.0306947	IB10G03580/IB11G12400/IB12G09630/IB13G06480/IB13G06490/IB15G00380	6
GO:0009738	abscisic acid-activated signaling pathway	9/676	139/34360	0.00178191	0.0385306	0.0333548	IB01G01990/IB02G04780/IB03G04680/IB03G06030/IB06G13700/IB11G12400/IB12G12720/IB12G15050/IB14G28750	9
GO:0010507	negative regulation of autophagy	3/676	13/34360	0.00187139	0.0393255	0.0340429	IB11G16230/IB11G16240/IB12G11410	3
GO:0042807	central vacuole	3/676	13/34360	0.00187139	0.0393255	0.0340429	IB01G28500/IB07G03560/IB11G23490	3
GO:0019755	one-carbon compound transport	3/676	14/34360	0.00234712	0.0479712	0.0415272	IB01G28500/IB07G03560/IB11G23490	3
GO:0099504	synaptic vesicle cycle	3/676	14/34360	0.00234712	0.0479712	0.0415272	IB02G04960/IB12G12490/IB12G12510	3
GO:0006595	polyamine metabolic process	4/676	29/34360	0.00238556	0.0480981	0.0416371	IB02G32400/IB06G16340/IB11G10490/IB15G15230	4
GO:0009753	response to jasmonic acid	15/676	329/34360	0.00242408	0.048223	0.0417452	IB04G10550/IB04G15130/IB06G20270/IB08G04490/IB08G04660/IB08G14730/IB08G15570/IB10G04490/IB10G12680/IB10G17730/IB13G18300/IB13G25200/IB14G10450/IB14G23780/IB15G08670	15
GO:0042214	terpene metabolic process	8/676	119/34360	0.00249793	0.0490382	0.0424509	IB02G14140/IB04G01150/IB04G01160/IB04G01170/IB12G10920/IB14G09290/IB14G24510/IB14G24520	8
GO:0008299	isoprenoid biosynthetic process	13/676	266/34360	0.00254554	0.0493241	0.0426983	IB02G14140/IB03G03790/IB04G01150/IB04G01160/IB04G01170/IB05G16290/IB05G16300/IB12G10920/IB14G00540/IB14G09290/IB14G23780/IB14G24510/IB14G24520	13
GO:0009873	ethylene-activated signaling pathway	7/676	95/34360	0.00274439	0.0519498	0.0449714	IB08G04660/IB11G06050/IB11G06120/IB13G14300/IB13G14360/IB13G18300/IB14G10450	7
GO:0009816	defense response to bacterium, incompatible interaction	6/676	71/34360	0.00275069	0.0519498	0.0449714	IB01G08920/IB04G19970/IB05G18420/IB06G14150/IB09G10420/IB15G11020	6
GO:0006903	vesicle targeting	3/676	15/34360	0.00289126	0.0532563	0.0461024	IB02G04960/IB12G12490/IB12G12510	3
GO:0010337	regulation of salicylic acid metabolic process	3/676	15/34360	0.00289126	0.0532563	0.0461024	IB09G07120/IB13G06480/IB13G06490	3
GO:0015914	phospholipid transport	4/676	31/34360	0.00306389	0.0541582	0.0468831	IB03G06080/IB03G06090/IB06G20130/IB12G05130	4
GO:0010334	sesquiterpene synthase activity	7/676	97/34360	0.00308542	0.0541582	0.0468831	IB02G14140/IB04G01150/IB04G01160/IB04G01170/IB14G09290/IB14G24510/IB14G24520	7
GO:0051761	sesquiterpene metabolic process	7/676	97/34360	0.00308542	0.0541582	0.0468831	IB02G14140/IB04G01150/IB04G01160/IB04G01170/IB14G09290/IB14G24510/IB14G24520	7
GO:0051762	sesquiterpene biosynthetic process	7/676	97/34360	0.00308542	0.0541582	0.0468831	IB02G14140/IB04G01150/IB04G01160/IB04G01170/IB14G09290/IB14G24510/IB14G24520	7
GO:0010073	meristem maintenance	12/676	242/34360	0.00325908	0.0550755	0.0476772	IB02G00150/IB02G00250/IB02G00280/IB02G01480/IB02G12740/IB02G12790/IB02G12800/IB03G03770/IB04G22860/IB04G22930/IB04G22940/IB05G11510	12
GO:0009787	regulation of abscisic acid-activated signaling pathway	10/676	182/34360	0.00339401	0.0550755	0.0476772	IB01G07380/IB02G06100/IB02G20520/IB03G16630/IB07G08440/IB07G08930/IB08G14730/IB08G15570/IB12G09630/IB14G28750	10
GO:1901419	regulation of response to alcohol	10/676	182/34360	0.00339401	0.0550755	0.0476772	IB01G07380/IB02G06100/IB02G20520/IB03G16630/IB07G08440/IB07G08930/IB08G14730/IB08G15570/IB12G09630/IB14G28750	10
GO:1905957	regulation of cellular response to alcohol	10/676	182/34360	0.00339401	0.0550755	0.0476772	IB01G07380/IB02G06100/IB02G20520/IB03G16630/IB07G08440/IB07G08930/IB08G14730/IB08G15570/IB12G09630/IB14G28750	10
GO:0010333	terpene synthase activity	7/676	99/34360	0.00345792	0.0550755	0.0476772	IB02G14140/IB04G01150/IB04G01160/IB04G01170/IB14G09290/IB14G24510/IB14G24520	7
GO:0009700	indole phytoalexin biosynthetic process	3/676	16/34360	0.00350682	0.0550755	0.0476772	IB02G04780/IB03G04390/IB03G06030	3
GO:0010120	camalexin biosynthetic process	3/676	16/34360	0.00350682	0.0550755	0.0476772	IB02G04780/IB03G04390/IB03G06030	3
GO:0046217	indole phytoalexin metabolic process	3/676	16/34360	0.00350682	0.0550755	0.0476772	IB02G04780/IB03G04390/IB03G06030	3
GO:0052317	camalexin metabolic process	3/676	16/34360	0.00350682	0.0550755	0.0476772	IB02G04780/IB03G04390/IB03G06030	3
GO:2000034	regulation of seed maturation	3/676	16/34360	0.00350682	0.0550755	0.0476772	IB02G06100/IB08G14730/IB08G15570	3

## Sheet: HS_vs_MH_down
ID	Description	GeneRatio	BgRatio	pvalue	p.adjust	qvalue	geneID	Count
GO:0004497	monooxygenase activity	18/401	239/34360	5.52339e-10	6.13096e-07	5.80828e-07	IB01G11860/IB01G13220/IB02G06000/IB04G10830/IB04G10850/IB05G19160/IB06G00690/IB06G00860/IB06G00900/IB06G00960/IB06G00970/IB06G01150/IB09G19220/IB11G09070/IB12G05000/IB12G05010/IB14G25110/IB15G11100	18
GO:0016709	oxidoreductase activity, acting on paired donors, with incorporation or reduction of molecular oxygen, NAD(P)H as one donor, and incorporation of one atom of oxygen	15/401	182/34360	4.49309e-09	2.49367e-06	2.36242e-06	IB02G06000/IB04G10830/IB04G10850/IB06G00690/IB06G00860/IB06G00900/IB06G00960/IB06G00970/IB06G01150/IB09G19220/IB11G09070/IB12G05000/IB12G05010/IB14G25110/IB15G11100	15
GO:0016705	oxidoreductase activity, acting on paired donors, with incorporation or reduction of molecular oxygen	17/401	264/34360	1.74982e-08	6.47434e-06	6.13358e-06	IB01G12630/IB02G06000/IB04G10830/IB04G10850/IB05G19160/IB06G00690/IB06G00860/IB06G00900/IB06G00960/IB06G00970/IB06G01150/IB09G19220/IB11G09070/IB12G05000/IB12G05010/IB14G25110/IB15G11100	17
GO:0019748	secondary metabolic process	20/401	467/34360	7.83657e-07	0.000217465	0.000206019	IB01G01470/IB01G12980/IB04G10830/IB04G10850/IB04G21820/IB06G00690/IB06G00860/IB06G00900/IB06G00960/IB06G00970/IB06G01150/IB07G27920/IB08G01180/IB09G05170/IB09G19220/IB12G05000/IB12G05010/IB14G25110/IB15G11100/IB15G13170	20
GO:0044550	secondary metabolite biosynthetic process	17/401	356/34360	1.22371e-06	0.000271664	0.000257366	IB01G01470/IB04G10830/IB04G10850/IB06G00690/IB06G00860/IB06G00900/IB06G00960/IB06G00970/IB06G01150/IB07G27920/IB09G05170/IB09G19220/IB12G05000/IB12G05010/IB14G25110/IB15G11100/IB15G13170	17
GO:0009817	defense response to fungus, incompatible interaction	7/401	77/34360	3.33427e-05	0.0061684	0.00584375	IB04G19920/IB04G19930/IB04G19950/IB04G20020/IB04G20030/IB04G20270/IB14G11420	7
GO:0050832	defense response to fungus	15/401	382/34360	5.06471e-05	0.00803119	0.00760849	IB01G12630/IB02G27450/IB04G19920/IB04G19930/IB04G19950/IB04G20020/IB04G20030/IB04G20270/IB06G25110/IB06G25120/IB09G06320/IB09G23660/IB09G23700/IB14G11420/IB15G23320	15
GO:0006694	steroid biosynthetic process	7/401	86/34360	6.8102e-05	0.00944915	0.00895183	IB01G11860/IB02G06000/IB08G02070/IB08G02080/IB08G02200/IB11G09070/IB11G37800	7
GO:1901617	organic hydroxy compound biosynthetic process	10/401	193/34360	9.85723e-05	0.0121573	0.0115174	IB01G11860/IB01G12630/IB02G06000/IB08G02070/IB08G02080/IB08G02200/IB11G09070/IB11G37800/IB13G16140/IB15G25600	10
GO:0009814	defense response, incompatible interaction	14/401	366/34360	0.000117939	0.0130912	0.0124022	IB01G12630/IB02G23200/IB02G23300/IB02G23630/IB04G19920/IB04G19930/IB04G19950/IB04G20020/IB04G20030/IB04G20270/IB06G06850/IB10G07550/IB14G11120/IB14G11420	14
GO:0009816	defense response to bacterium, incompatible interaction	6/401	71/34360	0.000183884	0.0185556	0.017579	IB04G19920/IB04G19930/IB04G19950/IB04G20020/IB04G20030/IB04G20270	6
GO:0016125	sterol metabolic process	7/401	106/34360	0.000253126	0.0234142	0.0221818	IB01G11860/IB02G06000/IB08G02070/IB08G02080/IB08G02200/IB11G09070/IB11G37800	7
GO:2000762	regulation of phenylpropanoid metabolic process	4/401	28/34360	0.00029975	0.025594	0.024247	IB06G16380/IB09G05170/IB13G01770/IB14G30100	4
GO:0045339	farnesyl diphosphate catabolic process	3/401	14/34360	0.000521901	0.0413793	0.0392015	IB06G00840/IB06G00920/IB06G00940	3
GO:0043455	regulation of secondary metabolic process	5/401	60/34360	0.000680952	0.0503904	0.0477383	IB06G16380/IB09G05170/IB12G17260/IB13G01770/IB14G30100	5
