# Supplementary material for: Melatonin-Induced Transcriptome Variation of Sweet Potato Under Heat Stress
Source: Plants (Basel). 2025 Feb 1;14(3):430. doi: 10.3390/plants14030430 (PMC11820355; doi:10.3390/plants14030430)
Supplement: Supplementary file 1 [file plants-14-00430-s001.zip › Table S4.xlsx]

## Sheet: CK_vs_HS_up
ID	Description	GeneRatio	BgRatio	pvalue	p.adjust	qvalue	geneID	Count
map04141	Protein processing in endoplasmic reticulum	44/480	354/9472	2.44959e-08	2.9885e-06	2.63009e-06	IB01G08040/IB01G26130/IB01G29010/IB01G29990/IB01G30170/IB01G30180/IB02G05100/IB02G12510/IB02G27250/IB03G06390/IB03G06400/IB03G09960/IB04G17910/IB05G01790/IB05G17650/IB05G26700/IB05G27620/IB07G02620/IB07G02630/IB07G04340/IB08G06140/IB08G06940/IB08G06950/IB08G08860/IB08G15260/IB08G15270/IB08G15330/IB08G15340/IB08G15350/IB09G01190/IB09G10710/IB09G11030/IB09G11040/IB11G10840/IB11G20630/IB11G20640/IB1…	44
map00260	Glycine, serine and threonine metabolism	19/480	128/9472	2.2073e-05	0.00134645	0.00118497	IB01G02150/IB02G07180/IB03G06960/IB04G19040/IB05G12560/IB06G11890/IB06G18630/IB07G04650/IB07G25560/IB09G27220/IB12G19350/IB12G21340/IB13G11430/IB13G25260/IB13G26590/IB13G26610/IB15G00420/IB15G11200/IB15G21490	19
map00908	Zeatin biosynthesis	16/480	103/9472	5.55888e-05	0.00226061	0.00198949	IB01G13220/IB05G04200/IB06G26210/IB07G04990/IB07G05350/IB07G05570/IB08G03920/IB08G03930/IB08G04210/IB10G06240/IB13G18870/IB13G19540/IB13G19610/IB14G17680/IB15G23920/IB15G23970	16
map00500	Starch and sucrose metabolism	26/480	278/9472	0.00184091	0.0561478	0.0494139	IB01G06720/IB01G12130/IB02G10880/IB02G19980/IB04G00600/IB04G18210/IB05G13770/IB06G25110/IB06G25120/IB07G04520/IB07G11010/IB07G15870/IB07G20910/IB10G04750/IB10G10580/IB11G23130/IB12G19090/IB12G24050/IB12G27410/IB13G23990/IB14G10570/IB14G10700/IB14G24830/IB14G25110/IB14G25120/IB14G25380	26
map00591	Linoleic acid metabolism	9/480	60/9472	0.00300764	0.0733863	0.064585	IB02G18710/IB02G18780/IB03G11290/IB06G23610/IB07G10950/IB09G16700/IB09G16710/IB14G25110/IB14G25120	9
map00240	Pyrimidine metabolism	15/480	139/9472	0.00447617	0.0910154	0.0800998	IB01G14970/IB02G29400/IB05G12270/IB05G20810/IB05G21230/IB05G21260/IB06G25390/IB07G18120/IB07G18140/IB08G04830/IB08G06370/IB11G02670/IB11G28560/IB12G19930/IB15G01080	15
map00780	Biotin metabolism	6/480	36/9472	0.00874296	0.127994	0.112643	IB06G23790/IB07G26800/IB09G07530/IB09G14040/IB11G11370/IB14G19210	6
map00061	Fatty acid biosynthesis	10/480	83/9472	0.00891851	0.127994	0.112643	IB02G07010/IB03G03310/IB06G23790/IB09G07530/IB09G10300/IB09G14040/IB11G08170/IB13G09100/IB14G18640/IB14G19210	10
map00480	Glutathione metabolism	15/480	151/9472	0.00951248	0.127994	0.112643	IB02G30960/IB04G02650/IB04G21820/IB04G22010/IB06G16310/IB06G18250/IB06G18260/IB06G18280/IB06G18310/IB07G18120/IB07G18140/IB08G02890/IB09G07770/IB11G17940/IB13G25850	15
map00970	Aminoacyl-tRNA biosynthesis	10/480	85/9472	0.0104913	0.127994	0.112643	IB03G10280/IB04G16970/IB04G17570/IB05G04460/IB06G19510/IB07G07450/IB11G14060/IB11G14070/IB11G17410/IB11G22670	10
map00073	Cutin, suberine and wax biosynthesis	6/480	39/9472	0.0128911	0.142974	0.125827	IB02G03140/IB02G18110/IB02G18150/IB02G25370/IB02G33720/IB05G19160	6
map01240	Biosynthesis of cofactors	29/480	380/9472	0.0177375	0.180331	0.158704	IB01G14970/IB01G26830/IB02G17780/IB02G24740/IB02G29400/IB02G32490/IB03G07010/IB05G10360/IB06G11890/IB06G22170/IB06G23790/IB07G04650/IB07G12430/IB07G25560/IB07G26800/IB08G03180/IB08G04830/IB08G06370/IB08G23410/IB09G04080/IB09G07530/IB09G14040/IB11G11370/IB11G23310/IB11G28560/IB12G20940/IB13G16170/IB13G26730/IB14G19210	29
map00950	Isoquinoline alkaloid biosynthesis	7/480	55/9472	0.020285	0.190367	0.167536	IB04G08490/IB04G08550/IB04G08590/IB05G00930/IB11G18200/IB12G21340/IB14G23680	7
map00620	Pyruvate metabolism	15/480	168/9472	0.0233093	0.200928	0.17683	IB04G03620/IB06G11890/IB06G16530/IB07G01430/IB07G13090/IB08G18100/IB08G18110/IB11G18620/IB12G13910/IB12G17100/IB12G20940/IB13G09100/IB13G25260/IB13G27230/IB15G20730	15
map02010	ABC transporters	10/480	97/9472	0.0247043	0.200928	0.17683	IB01G12610/IB05G07970/IB07G13110/IB07G13120/IB07G30660/IB09G07220/IB09G07230/IB10G16130/IB10G16140/IB13G14800	10

## Sheet: CK_vs_HS_down
ID	Description	GeneRatio	BgRatio	pvalue	p.adjust	qvalue	geneID	Count
map00909	Sesquiterpenoid and triterpenoid biosynthesis	29/399	153/9472	5.87316e-12	6.5192e-10	5.74951e-10	IB01G25020/IB02G00380/IB02G14140/IB04G00080/IB04G00120/IB04G00150/IB04G00170/IB04G01060/IB04G01080/IB04G01090/IB04G01100/IB04G01130/IB04G01140/IB04G01150/IB04G01160/IB04G01170/IB06G00670/IB09G20820/IB09G20860/IB09G20890/IB09G20900/IB14G09290/IB14G09300/IB14G09540/IB14G09550/IB14G24490/IB14G24510/IB14G27730/IB15G16350	29
map00100	Steroid biosynthesis	13/399	50/9472	9.27534e-08	5.14781e-06	4.54003e-06	IB06G22110/IB06G22120/IB07G10710/IB07G10730/IB07G10750/IB07G10770/IB07G10790/IB08G02060/IB08G02070/IB08G02200/IB11G10870/IB11G10880/IB14G27730	13
map04016	MAPK signaling pathway - plant	44/399	467/9472	3.63965e-07	1.34667e-05	1.18768e-05	IB01G05140/IB01G08880/IB01G14810/IB01G20300/IB01G23060/IB01G24030/IB01G25250/IB01G29520/IB01G29800/IB02G25830/IB02G25990/IB03G18000/IB04G02740/IB04G09710/IB04G15160/IB05G24860/IB06G06520/IB06G19500/IB07G01920/IB07G07440/IB07G25990/IB08G04000/IB09G02330/IB09G02370/IB09G04020/IB09G06500/IB09G06530/IB09G06810/IB09G06820/IB09G06830/IB09G06850/IB09G06870/IB09G23450/IB12G17680/IB12G23070/IB14G12940/IB1…	44
map00902	Monoterpenoid biosynthesis	13/399	113/9472	0.000902242	0.0224488	0.0197984	IB03G03970/IB04G11250/IB11G05570/IB12G26190/IB12G26200/IB14G09290/IB14G09300/IB14G09540/IB14G09550/IB14G24490/IB14G24510/IB15G02720/IB15G02760	13
map00941	Flavonoid biosynthesis	10/399	74/9472	0.00101121	0.0224488	0.0197984	IB01G09800/IB02G24520/IB03G07730/IB05G03670/IB05G05540/IB05G20360/IB05G20380/IB07G24830/IB13G03390/IB14G04080	10
map00592	alpha-Linolenic acid metabolism	14/399	135/9472	0.00161403	0.0298596	0.0263342	IB02G00730/IB02G24500/IB06G22110/IB06G22120/IB07G14020/IB09G01370/IB10G12740/IB11G11820/IB11G11840/IB11G11850/IB11G38740/IB12G14100/IB12G14120/IB12G14150	14
map00750	Vitamin B6 metabolism	4/399	21/9472	0.0104995	0.135905	0.119859	IB08G09700/IB08G09710/IB08G09720/IB13G25980	4
map04075	Plant hormone signal transduction	30/399	460/9472	0.0112497	0.135905	0.119859	IB01G05140/IB01G08880/IB01G23060/IB01G24030/IB01G29520/IB01G29800/IB02G25830/IB02G25990/IB02G26500/IB04G02740/IB04G09370/IB04G09710/IB04G15160/IB05G12090/IB05G24860/IB06G19500/IB07G01920/IB07G25990/IB07G27660/IB08G02720/IB09G02330/IB09G02370/IB09G18340/IB10G03930/IB11G14150/IB13G00200/IB14G12940/IB14G22310/IB14G28750/IB15G08670	30
map00999	Biosynthesis of various plant secondary metabolites	14/399	170/9472	0.0125251	0.135905	0.119859	IB04G11250/IB04G12270/IB06G11730/IB06G11750/IB09G20820/IB09G20860/IB09G20890/IB09G20900/IB12G01250/IB12G24110/IB12G24130/IB12G24140/IB12G24150/IB14G14330	14
map00730	Thiamine metabolism	5/399	34/9472	0.0131362	0.135905	0.119859	IB02G17020/IB02G20660/IB13G14720/IB13G23290/IB14G25020	5
map00940	Phenylpropanoid biosynthesis	21/399	296/9472	0.013468	0.135905	0.119859	IB01G05350/IB03G07730/IB05G05540/IB05G20360/IB05G20380/IB06G19870/IB06G19960/IB06G23950/IB06G26590/IB07G27990/IB09G03140/IB09G03150/IB09G05180/IB09G09060/IB09G26470/IB12G09980/IB12G09990/IB12G16740/IB13G03390/IB15G07240/IB15G24580	21
map00942	Anthocyanin biosynthesis	3/399	14/9472	0.0190969	0.176646	0.15579	IB06G24540/IB07G03810/IB13G19060	3
map00960	Tropane, piperidine and pyridine alkaloid biosynthesis	8/399	82/9472	0.0217387	0.185615	0.1637	IB01G06460/IB01G06470/IB01G09800/IB02G24520/IB08G13440/IB10G00900/IB10G00910/IB11G10490	8
map00600	Sphingolipid metabolism	6/399	55/9472	0.0273625	0.211674	0.186683	IB02G12920/IB03G22090/IB03G22670/IB03G22680/IB11G14810/IB14G21090	6
map00564	Glycerophospholipid metabolism	14/399	189/9472	0.0286046	0.211674	0.186683	IB04G19080/IB04G19090/IB04G21300/IB05G08860/IB06G22110/IB06G22120/IB08G09700/IB08G09710/IB08G09720/IB08G12230/IB09G13040/IB13G25980/IB15G02490/IB15G26100	14
map00240	Pyrimidine metabolism	11/399	139/9472	0.0325614	0.225895	0.199225	IB01G27160/IB02G22330/IB02G22720/IB02G22750/IB02G22760/IB03G22020/IB05G16500/IB08G06580/IB09G01010/IB09G09570/IB11G26440	11

## Sheet: CK_vs_MH_up
ID	Description	GeneRatio	BgRatio	pvalue	p.adjust	qvalue	geneID	Count
map04141	Protein processing in endoplasmic reticulum	41/441	354/9472	5.19324e-08	6.33575e-06	5.79456e-06	IB01G00170/IB01G08040/IB01G29010/IB02G05100/IB02G05400/IB02G05480/IB02G12510/IB02G27250/IB03G06390/IB03G06400/IB03G09960/IB04G17910/IB05G01790/IB05G17650/IB05G26700/IB05G27620/IB07G02620/IB07G02630/IB08G06140/IB08G06940/IB08G06950/IB08G08860/IB08G15260/IB08G15270/IB08G15330/IB08G15340/IB09G01190/IB09G10710/IB09G11030/IB09G11040/IB11G10840/IB11G20630/IB11G20640/IB11G20650/IB11G33930/IB12G07950/IB1…	41
map00240	Pyrimidine metabolism	16/441	139/9472	0.00071764	0.0340222	0.0311161	IB01G14970/IB05G21230/IB05G21260/IB07G18120/IB07G18140/IB08G04830/IB08G06370/IB11G02670/IB11G25070/IB11G26440/IB11G26450/IB11G26460/IB11G26470/IB11G26480/IB15G01080/IB15G25800	16
map00790	Folate biosynthesis	8/441	44/9472	0.000836611	0.0340222	0.0311161	IB02G34700/IB05G05890/IB06G22170/IB09G12180/IB11G23310/IB13G16170/IB13G16690/IB14G27150	8
map00061	Fatty acid biosynthesis	11/441	83/9472	0.00153301	0.0467567	0.0427628	IB02G07010/IB03G03310/IB06G23790/IB08G08920/IB09G07530/IB09G10300/IB09G14040/IB11G08170/IB13G09100/IB14G19210/IB14G22120	11
map00260	Glycine, serine and threonine metabolism	14/441	128/9472	0.00246749	0.0498384	0.0455813	IB01G02150/IB02G07180/IB03G06960/IB04G19040/IB06G11890/IB07G04650/IB07G25560/IB09G27220/IB12G19350/IB12G21340/IB13G11430/IB13G26610/IB15G00420/IB15G21490	14
map00760	Nicotinate and nicotinamide metabolism	7/441	42/9472	0.00296167	0.0498384	0.0455813	IB06G17870/IB11G25070/IB11G26440/IB11G26450/IB11G26460/IB11G26470/IB11G26480	7
map01240	Biosynthesis of cofactors	30/441	380/9472	0.0031623	0.0498384	0.0455813	IB01G14970/IB01G26830/IB02G17780/IB02G24740/IB02G34700/IB03G01620/IB03G01630/IB04G06530/IB04G06570/IB05G10360/IB06G11890/IB06G22170/IB06G23790/IB07G04650/IB07G11590/IB07G12430/IB07G25560/IB08G04830/IB08G06370/IB08G08920/IB09G04080/IB09G07530/IB09G14040/IB11G11370/IB11G23310/IB13G16170/IB13G16690/IB14G19210/IB14G27150/IB14G27660	30
map01232	Nucleotide metabolism	16/441	162/9472	0.00356853	0.0498384	0.0455813	IB01G14970/IB05G21230/IB05G21260/IB06G22890/IB07G18120/IB07G18140/IB08G06370/IB11G02670/IB11G25070/IB11G26440/IB11G26450/IB11G26460/IB11G26470/IB11G26480/IB15G01080/IB15G25800	16
map00950	Isoquinoline alkaloid biosynthesis	8/441	55/9472	0.0036766	0.0498384	0.0455813	IB04G03000/IB04G03010/IB04G08490/IB04G08500/IB04G08550/IB04G08590/IB11G18200/IB12G21340	8
map00780	Biotin metabolism	6/441	36/9472	0.00583751	0.0712177	0.0651344	IB06G23790/IB08G08920/IB09G07530/IB09G14040/IB11G11370/IB14G19210	6
map00350	Tyrosine metabolism	11/441	108/9472	0.0116241	0.128922	0.117909	IB04G03000/IB04G03010/IB04G08490/IB04G08500/IB04G08550/IB04G08590/IB05G00650/IB06G16530/IB11G08160/IB11G18200/IB12G21340	11
map00500	Starch and sucrose metabolism	21/441	278/9472	0.0196014	0.19928	0.182258	IB01G06720/IB01G12130/IB02G10880/IB02G19980/IB03G13960/IB04G00600/IB04G18210/IB06G16710/IB07G15870/IB07G20910/IB07G20920/IB07G30110/IB10G04750/IB10G10580/IB11G23130/IB12G26520/IB12G27410/IB14G10570/IB14G10700/IB14G25120/IB14G25380	21
map00906	Carotenoid biosynthesis	6/441	48/9472	0.023063	0.206573	0.188927	IB10G03140/IB10G03390/IB10G04780/IB11G16590/IB13G17090/IB15G06830	6
map00480	Glutathione metabolism	13/441	151/9472	0.023705	0.206573	0.188927	IB04G02650/IB06G16310/IB06G16340/IB06G18250/IB06G18260/IB06G18310/IB07G18120/IB07G18140/IB08G02890/IB09G26670/IB11G17940/IB15G15230/IB15G25800	13

## Sheet: CK_vs_MH_down
ID	Description	GeneRatio	BgRatio	pvalue	p.adjust	qvalue	geneID	Count
map00909	Sesquiterpenoid and triterpenoid biosynthesis	28/398	153/9472	3.12562e-11	3.46944e-09	3.15852e-09	IB01G25020/IB02G00380/IB04G00080/IB04G00120/IB04G00150/IB04G00170/IB04G01060/IB04G01080/IB04G01090/IB04G01130/IB04G01140/IB06G00670/IB06G00720/IB06G00920/IB06G00940/IB09G20820/IB09G20860/IB09G20890/IB09G20900/IB11G37800/IB14G09290/IB14G09300/IB14G09540/IB14G09550/IB14G27730/IB15G16350/IB15G16360/IB15G17160	28
map00100	Steroid biosynthesis	15/398	50/9472	1.01174e-09	5.61518e-08	5.11197e-08	IB06G22110/IB06G22120/IB07G10710/IB07G10730/IB07G10750/IB07G10770/IB07G10790/IB08G02070/IB08G02080/IB08G02190/IB08G02200/IB11G10870/IB11G10880/IB11G37800/IB14G27730	15
map04016	MAPK signaling pathway - plant	46/398	467/9472	4.73312e-08	1.75125e-06	1.59431e-06	IB01G05140/IB01G14810/IB01G23060/IB01G24030/IB01G25250/IB02G15740/IB02G15790/IB02G26340/IB03G18020/IB04G02740/IB04G02860/IB04G09710/IB04G15160/IB04G21830/IB04G22020/IB05G24860/IB06G02030/IB06G06520/IB06G19500/IB07G01920/IB07G07440/IB07G25490/IB07G25990/IB08G04000/IB09G02330/IB09G02370/IB09G04020/IB09G06500/IB09G06530/IB09G06810/IB09G06820/IB09G06830/IB09G06850/IB09G06870/IB11G25040/IB11G37030/IB1…	46
map00592	alpha-Linolenic acid metabolism	17/398	135/9472	4.7792e-05	0.00132623	0.00120738	IB01G12630/IB01G12650/IB02G24500/IB04G10450/IB06G12930/IB06G12950/IB06G12970/IB06G22110/IB06G22120/IB07G14020/IB10G12740/IB11G11820/IB11G11840/IB12G14100/IB12G14120/IB12G14130/IB12G14140	17
map00941	Flavonoid biosynthesis	11/398	74/9472	0.00024113	0.0053531	0.00487337	IB01G09800/IB02G24520/IB03G07730/IB05G03670/IB05G20360/IB05G20380/IB07G24830/IB12G01180/IB13G03390/IB14G04080/IB14G04090	11
map04075	Plant hormone signal transduction	33/398	460/9472	0.00178884	0.0330936	0.0301279	IB01G05140/IB01G23060/IB01G24030/IB02G09550/IB02G26340/IB02G26500/IB04G02740/IB04G02860/IB04G09710/IB04G12110/IB04G15160/IB04G21830/IB04G22020/IB05G03230/IB05G12090/IB05G24860/IB06G03550/IB06G19500/IB07G01920/IB07G25990/IB09G02330/IB09G02370/IB09G18340/IB10G03930/IB11G16640/IB11G37030/IB11G37040/IB14G05710/IB14G05760/IB14G12940/IB15G02640/IB15G05830/IB15G10060	33
map00591	Linoleic acid metabolism	8/398	60/9472	0.00341098	0.0540883	0.0492412	IB06G12930/IB06G12950/IB06G12960/IB06G22110/IB06G22120/IB08G21040/IB08G21060/IB08G21140	8
map00999	Biosynthesis of various plant secondary metabolites	15/398	170/9472	0.00524205	0.0727334	0.0662153	IB01G32070/IB04G12260/IB06G11730/IB06G11750/IB06G26370/IB09G20820/IB09G20860/IB09G20890/IB09G20900/IB11G09070/IB12G01250/IB12G23250/IB12G24110/IB12G24140/IB12G24150	15
map00910	Nitrogen metabolism	7/398	53/9472	0.00636788	0.0785372	0.071499	IB04G08230/IB05G25370/IB07G31450/IB09G02850/IB10G16710/IB12G06540/IB14G16230	7
map00750	Vitamin B6 metabolism	4/398	21/9472	0.0104093	0.108751	0.0990055	IB08G09700/IB08G09710/IB08G09720/IB13G25980	4
map00904	Diterpenoid biosynthesis	6/398	45/9472	0.0107772	0.108751	0.0990055	IB06G01420/IB06G01670/IB08G10410/IB09G04810/IB12G10920/IB14G23780	6
map00942	Anthocyanin biosynthesis	3/398	14/9472	0.0189699	0.175472	0.159747	IB06G24540/IB07G03810/IB13G19060	3
map00940	Phenylpropanoid biosynthesis	20/398	296/9472	0.024477	0.208996	0.190266	IB01G05350/IB03G07730/IB05G19220/IB05G20360/IB05G20380/IB05G28050/IB06G26590/IB07G27920/IB09G03140/IB09G03150/IB09G05170/IB09G09060/IB09G26470/IB12G01180/IB12G09980/IB12G09990/IB12G16740/IB13G03390/IB15G07240/IB15G24580	20

## Sheet: HS_vs_MH_up
ID	Description	GeneRatio	BgRatio	pvalue	p.adjust	qvalue	geneID	Count
map00760	Nicotinate and nicotinamide metabolism	9/165	42/9472	3.23456e-08	2.42592e-06	2.11098e-06	IB11G25070/IB11G26420/IB11G26430/IB11G26440/IB11G26450/IB11G26460/IB11G26470/IB11G26480/IB11G26490	9
map00230	Purine metabolism	11/165	159/9472	0.00010044	0.00214568	0.00186712	IB06G22890/IB11G25070/IB11G26420/IB11G26430/IB11G26440/IB11G26450/IB11G26460/IB11G26470/IB11G26480/IB11G26490/IB15G25800	11
map01232	Nucleotide metabolism	11/165	162/9472	0.000118745	0.00214568	0.00186712	IB06G22890/IB11G25070/IB11G26420/IB11G26430/IB11G26440/IB11G26450/IB11G26460/IB11G26470/IB11G26480/IB11G26490/IB15G25800	11
map00240	Pyrimidine metabolism	10/165	139/9472	0.000151341	0.00214568	0.00186712	IB11G25070/IB11G26420/IB11G26430/IB11G26440/IB11G26450/IB11G26460/IB11G26470/IB11G26480/IB11G26490/IB15G25800	10
map00906	Carotenoid biosynthesis	6/165	48/9472	0.000170852	0.00214568	0.00186712	IB08G03370/IB10G03140/IB10G03390/IB11G18060/IB13G17090/IB15G06830	6
map04016	MAPK signaling pathway - plant	20/165	467/9472	0.000171655	0.00214568	0.00186712	IB01G12490/IB02G04780/IB02G06100/IB03G04390/IB03G06030/IB03G19110/IB03G19300/IB04G03230/IB04G03710/IB04G15130/IB05G18840/IB05G23900/IB06G19780/IB06G21220/IB07G02890/IB10G10640/IB11G13410/IB12G17680/IB12G17940/IB15G11570	20
map04070	Phosphatidylinositol signaling system	8/165	134/9472	0.00232609	0.0249224	0.0216869	IB01G12490/IB03G19110/IB03G19300/IB04G03230/IB04G03710/IB06G21220/IB11G13410/IB15G10550	8
map00480	Glutathione metabolism	8/165	151/9472	0.00483586	0.043596	0.0379362	IB01G04980/IB06G16340/IB09G26670/IB11G10490/IB12G01060/IB12G01070/IB15G15230/IB15G25800	8
map00909	Sesquiterpenoid and triterpenoid biosynthesis	8/165	153/9472	0.00523152	0.043596	0.0379362	IB02G14140/IB04G01150/IB04G01160/IB04G01170/IB14G09290/IB14G24510/IB14G24520/IB14G27730	8
map04148	Efferocytosis	6/165	97/9472	0.00683929	0.0512947	0.0446354	IB02G32400/IB05G10000/IB05G10010/IB06G16340/IB12G05130/IB15G15230	6
map00052	Galactose metabolism	5/165	98/9472	0.0280375	0.184476	0.160526	IB02G20430/IB07G06060/IB07G06070/IB07G24300/IB07G31430	5
map03420	Nucleotide excision repair	6/165	134/9472	0.0295161	0.184476	0.160526	IB08G05610/IB11G09720/IB12G01060/IB12G01070/IB13G15100/IB15G10820	6

## Sheet: HS_vs_MH_down
ID	Description	GeneRatio	BgRatio	pvalue	p.adjust	qvalue	geneID	Count
map00909	Sesquiterpenoid and triterpenoid biosynthesis	11/139	153/9472	1.44369e-05	0.000699327	0.000602291	IB06G00690/IB06G00840/IB06G00860/IB06G00900/IB06G00920/IB06G00940/IB06G00960/IB06G00970/IB06G01150/IB09G19220/IB11G37800	11
map00591	Linoleic acid metabolism	7/139	60/9472	2.54301e-05	0.000699327	0.000602291	IB02G18780/IB06G00860/IB06G00970/IB06G12930/IB06G12950/IB06G12960/IB14G25110	7
map04141	Protein processing in endoplasmic reticulum	15/139	354/9472	0.000207815	0.00380993	0.00328128	IB01G26130/IB01G30170/IB01G30180/IB04G17910/IB05G26700/IB08G08860/IB08G15260/IB08G15270/IB08G15330/IB08G15340/IB08G15350/IB11G20630/IB12G07950/IB12G09040/IB14G23450	15
map00100	Steroid biosynthesis	5/139	50/9472	0.000789383	0.010854	0.00934796	IB07G10730/IB08G02070/IB08G02080/IB08G02200/IB11G37800	5
map00520	Amino sugar and nucleotide sugar metabolism	9/139	239/9472	0.00852795	0.0938075	0.0807911	IB04G23450/IB04G24320/IB05G02780/IB07G25490/IB09G16120/IB09G16130/IB09G21280/IB10G12020/IB10G12040	9
map00940	Phenylpropanoid biosynthesis	10/139	296/9472	0.0117104	0.107346	0.0924507	IB01G10770/IB01G12980/IB07G27920/IB08G01180/IB08G01190/IB09G03270/IB09G05170/IB12G22800/IB14G21660/IB15G03990	10
map00592	alpha-Linolenic acid metabolism	6/139	135/9472	0.0143884	0.113052	0.097365	IB01G12630/IB02G18780/IB06G12930/IB06G12950/IB10G17080/IB11G16090	6
map04075	Plant hormone signal transduction	13/139	460/9472	0.0174605	0.117516	0.10121	IB02G25910/IB05G03230/IB06G11490/IB07G21740/IB09G00660/IB11G02180/IB12G06430/IB14G04590/IB14G04960/IB14G05710/IB14G05760/IB14G28340/IB15G10060	13
map00073	Cutin, suberine and wax biosynthesis	3/139	39/9472	0.0192299	0.117516	0.10121	IB02G18110/IB02G18150/IB05G19160	3
map00906	Carotenoid biosynthesis	3/139	48/9472	0.0331019	0.18206	0.156798	IB02G03940/IB02G03960/IB02G06000	3
