# Supplementary material for: Melatonin-Induced Transcriptome Variation of Sweet Potato Under Heat Stress
Source: Plants (Basel). 2025 Feb 1;14(3):430. doi: 10.3390/plants14030430 (PMC11820355; doi:10.3390/plants14030430)
Supplement: Supplementary file 1 [file plants-14-00430-s001.zip › Table S5.xlsx]

## Sheet: 8-means_TPM_ann
Table S5. Genes in the k-means clusters.
Cluster	GeneID	CK_TPM	HS_TPM	MH_TPM	Best hint in Arabidopsis	Symbol	Name	Description
Cluster1	IB01G02150	12.8142	33.9313	27.8851	AT4G27070	TSB2	tryptophan synthase beta-subunit 2	Tryptophan synthase beta. Expressed at low levels in all tissues. The mRNA is cell-to-cell mobile.
Cluster1	IB01G02290	16.9049	45.3059	42.7612	AT5G54680	ILR3	iaa-leucine resistant3	basic helix-loop-helix (bHLH) DNA-binding superfamily protein;(source:Araport11)
Cluster1	IB01G02380	28.9106	63.5827	63.4508	AT5G54580			Encodes an RNA recognition motif (RRM) and is involved in C-> U RNA editing in mitochondria.
Cluster1	IB01G02540	2.65604	5.89656	5.1227	AT5G54250	HLM1		member of Cyclic nucleotide gated channel family, downstream component of the signaling pathways leading to HR resistance. mutant plants exhibit gene-for-gene disease resistance against avirulent Pseudomonas syringae despite the near-complete absence of the hypersensitive response (HR). Salicylic acid accumulation in dnd2 mutants is completely PAD4-independent.
Cluster1	IB01G02670	5.96419	13.3896	11.7834
Cluster1	IB01G02850	2.36957	6.46874	6.38427	AT3G15380			Encodes a member of a choline transporter-like protein family that facilitates choline transport, localizes to the trans-Golgi network, and during cytokinesis is associated with the phragmoplast. Loss-of-function results in an altered choline metabolite profile, defects in sieve plate and sieve pore formation and impaired phloem transport.
Cluster1	IB01G02860	3.5241	7.47221	7.45496	AT3G15380			Encodes a member of a choline transporter-like protein family that facilitates choline transport, localizes to the trans-Golgi network, and during cytokinesis is associated with the phragmoplast. Loss-of-function results in an altered choline metabolite profile, defects in sieve plate and sieve pore formation and impaired phloem transport.
Cluster1	IB01G02920	2.99259	9.09259	9.42886	AT1G67730	YBR159		Encodes one of the two Arabidopsis homologues to YBR159w encoding a S. cerevisiae beta-ketoacyl reductase (KCR), which catalyzes the first reduction during VLCFA (very long chain fatty acids, >18 carbon) elongation: KCR1 (At1g67730), KCR2 (At1g24470). Complementation of the yeast ybr159Delta mutant demonstrated that the two KCR proteins are divergent and that only AtKCR1 can restore heterologous …
Cluster1	IB01G02990	4.1097	18.5656	17.5049	AT5G40610	GPDHp	Glycerol-3-phosphate dehydrogenase plastidic	NAD-dependent glycerol-3-phosphate dehydrogenase family protein;(source:Araport11)
Cluster1	IB01G03240	148.384	446.695	330.794	AT3G27830	RPL12-A	ribosomal protein L12-A	50S ribosomal protein L12-A The mRNA is cell-to-cell mobile.
Cluster1	IB01G03500	2.67323	11.0785	10.6817	AT5G39980			PDM3 belongs to the P subfamily of PPR proteins.Mutants have defective chloroplasts and accumulates unspliced plastid RNAs suggesting a role in RNA splicing.
Cluster1	IB01G05250	3.97921	20.5132	16.5772	AT1G70700	TIFY7		JAZ9 is a protein presumed to be involved in jasmonate signaling. JAZ9 transcript levels rise in response to a jasmonate stimulus. JAZ9 can interact with the COI1 F-box subunit of an SCF E3 ubiquitin ligase in a yeast-two-hybrid assay only in the presence of jasmonate-isoleucine (JA-ILE) or coronatine. The Jas domain appears to be important for JAZ9-COI1 interactions in the presence of coronatine…
Cluster1	IB01G05460	2.77889	7.21886	6.79998	AT1G15960	NRAMP6	NRAMP metal ion transporter 6	member of Nramp2 family
Cluster1	IB01G06780	4.2366	14.7117	11.1045	AT4G39460	SAMT1	SAM TRANSPORTER1	Encodes a plastid metabolite transporter required for the import of S-Adenosylmethionine from the cytosol. Impaired function of SAMT1 led to decreased accumulation of prenyllipids and mainly affected the chlorophyll pathway.
Cluster1	IB01G07530	12.8081	27.1253	24.3909	AT5G25060	RRC1	reduced red-light responses in cry1cry2 background 1	RNA recognition motif (RRM)-containing protein;(source:Araport11)
Cluster1	IB01G07670	22.2038	53.343	46.3139	AT5G23570	SGS3	SUPPRESSOR OF GENE SILENCING 3	Required for posttranscriptional gene silencing and natural virus resistance.SGS3 is a member of an 'unknown' protein family. Members of this family have predicted coiled coiled domains suggesting oligomerization and a potential zinc finger domain. Involved in the production of trans-acting siRNAs, through direct or indirect stabilization of cleavage fragments of the primary ta-siRNA transcript. …
Cluster1	IB01G07680	55.1323	170.181	132.842	AT4G33420			Peroxidase superfamily protein;(source:Araport11)
Cluster1	IB01G08850	1.8213	5.31919	5.02761	AT3G49170	EMB2261	embryo defective 2261	Tetratricopeptide repeat (TPR)-like superfamily protein;(source:Araport11)
Cluster1	IB01G09050	2.92586	7.16433	7.17589	AT5G24000			keratin-associated protein (DUF819);(source:Araport11)
Cluster1	IB01G09090	9.62677	21.4564	17.1033	AT5G24020	MIND		Encodes a Ca2+ dependent ATPase required for correct positioning of the chloroplast division apparatus. Its ATPase activity is stimulated by AtMinE1, a topological specificity factor.
Cluster1	IB01G09430	2.51856	6.27824	5.41093	AT5G49610			F-box family protein;(source:Araport11)
Cluster1	IB01G10260	4.18493	9.13385	9.21079	AT4G37250			Leucine-rich repeat protein kinase family protein;(source:Araport11)
Cluster1	IB01G11400	2.63419	7.90185	7.39652	AT5G16020	GEX3	gamete-expressed 3	Encodes GEX3, a plasma membrane localized protein expressed in the male gametophyte. Required for micropylar pollen tube guidance. Also plays a role during early embryogenesis.
Cluster1	IB01G11630	1.29799	4.99576	5.37033	AT3G02330			Involved in cytidine to uridine editing of the mitochondrial mRNA AtMg00510.
Cluster1	IB01G12210	2.99084	9.94909	9.72671	AT3G29230			Tetratricopeptide repeat (TPR)-like superfamily protein;(source:Araport11)
Cluster1	IB01G12220	1.29328	17.9486	17.6316	AT5G15350	ENODL17	early nodulin-like protein 17	early nodulin-like protein 17;(source:Araport11)
Cluster1	IB01G12970	5.50454	15.1615	14.4557	AT2G18570			UDP-Glycosyltransferase superfamily protein;(source:Araport11)
Cluster1	IB01G13840	13.2574	52.2048	39.8626	AT5G38280	PR5K	PR5-like receptor kinase	putative receptor serine/threonine kinase PR5K (PR5K) mRNA, PR5-like receptor kinase
Cluster1	IB01G17910	1.63039	8.22797	6.30726
Cluster1	IB01G18290	38.9312	122.111	128.589
Cluster1	IB01G19020	7.02359	20.7106	18.0119
Cluster1	IB01G19030	3.70928	14.5888	12.925
Cluster1	IB01G19070	11.45	31.3377	24.2682
Cluster1	IB01G20320	7.28184	16.7367	13.4284
Cluster1	IB01G22050	4.5352	21.2672	17.9534	AT4G08950	EXO	EXORDIUM	Phosphate-responsive 1 family protein;(source:Araport11)
Cluster1	IB01G22080	5.64854	15.0167	12.0001
Cluster1	IB01G22140	2.29818	5.50393	5.20051	AT5G56590			O-Glycosyl hydrolases family 17 protein;(source:Araport11)
Cluster1	IB01G22180	6.33433	14.8206	11.9205
Cluster1	IB01G22650	4.86442	12.6613	11.5216
Cluster1	IB01G24240	11.646	53.8332	46.4276	AT4G08950	EXO	EXORDIUM	Phosphate-responsive 1 family protein;(source:Araport11)
Cluster1	IB01G24790	3.91983	22.8273	23.5522
Cluster1	IB01G26210	2.45297	11.0285	8.22212
Cluster1	IB01G29170	3.01985	6.75143	5.75331
Cluster1	IB01G30430	2.49644	13.5569	12.4062
Cluster1	IB01G31890	16.448	46.5807	44.8336	AT3G14172			GPI-anchored adhesin-like protein;(source:Araport11)
Cluster1	IB01G33750	23.3955	66.488	67.7854
Cluster1	IB01G33880	5.32823	12.9963	11.9322	AT2G35450			catalytic/ hydrolase;(source:Araport11)
Cluster1	IB02G00450	31.351	80.6343	70.5418
Cluster1	IB02G02130	3.88484	10.7848	9.83042	AT5G21060			Glyceraldehyde-3-phosphate dehydrogenase-like family protein;(source:Araport11)
Cluster1	IB02G03160	6.12384	16.2091	15.9701	AT5G59500			protein C-terminal S-isoprenylcysteine carboxyl O-methyltransferase;(source:Araport11)
Cluster1	IB02G03790	2.72675	7.05338	5.77279
Cluster1	IB02G04110	20.1175	67.4181	48.6805	AT2G28000	SLP	SCHLEPPERLESS	Encodes chaperonin-60 alpha, a molecular chaperone involved in Rubisco folding. Mutants display aberrant chloroplast and embryo development. The mRNA is cell-to-cell mobile.
Cluster1	IB02G04550	10.6387	23.4614	21.8124	AT1G07970			cytochrome B561, amino-terminal protein;(source:Araport11)
Cluster1	IB02G05980	3.47129	22.3271	18.9555	AT5G59480			Haloacid dehalogenase-like hydrolase (HAD) superfamily protein;(source:Araport11)
Cluster1	IB02G06110	8.74763	29.5367	22.3041	AT1G07420	SMO2-1	sterol 4-alpha-methyl-oxidase 2-1	Arabidopsis thaliana sterol 4-alpha-methyl-oxidase mRNA. The sterol 4alpha-methyl oxidase2 family proteins SMO2-1 and SMO2-2 function partially through effects on auxin accumulation, auxin response and PIN1 expression to regulate embryogenesis in Arabidopsis.
Cluster1	IB02G06140	5.23093	12.1263	11.7617	AT3G46790	CRR2	CHLORORESPIRATORY REDUCTION 2	Encodes a member of a PCMP (plant combinatorial and modular protein) family (PCMP-H subfamily) with 9 pentatricopeptide (PPR) repeats. The protein is involved the intergenic processing of chloroplast RNA between rps7 and ndhB, which is essential for ndhB translation.
Cluster1	IB02G06370	19.1802	70.8923	66.2702	AT3G46980	PHT4;3	phosphate transporter 4;3	Encodes an inorganic phosphate transporter (PHT4;3).
Cluster1	IB02G06610	2.40358	5.63896	4.76834	AT2G40080	ELF4	EARLY FLOWERING 4	Encodes a novel nuclear 111 amino-acid phytochrome-regulated component of a negative feedback loop involving the circadian clock central oscillator components CCA1 and LHY. ELF4 is necessary for light-induced expression of both CCA1 and LHY, and conversely, CCA1 and LHY act negatively on light-induced ELF4 expression. ELF4 promotes clock accuracy and is required for sustained rhythms in the absen…
Cluster1	IB02G07010	8.77745	23.517	23.4268	AT2G30200	EMB3147	EMBRYO DEFECTIVE 3147	Malonyl-ACP expressed in developing seeds. Loss of function mutants are embryo lethal and over expression in seeds leads to increased seed oil content.
Cluster1	IB02G07390	0.812036	6.91844	6.65427	AT3G56380	RR17	response regulator 17	response regulator 17
Cluster1	IB02G07560	13.133	28.848	25.3055	AT4G02600	MLO1		A member of a large family of seven-transmembrane domain proteins specific to plants, homologs of the barley mildew resistance locus o (MLO) protein. The Arabidopsis genome contains 15 genes encoding MLO proteins, with localization in plasma membrane. Phylogenetic analysis revealed four clades of closely-related AtMLO genes. ATMLO1 belongs to the clade II, with ATMLO13 and ATMLO15. The gene is ex…
Cluster1	IB02G07690	1.92338	5.64997	5.89232	AT3G07525	ATG10	autophagy 10	Encodes an E1 ligase involved in autophagic vesicle formation.
Cluster1	IB02G08260	0.83404	6.75381	5.35085	AT3G07090			PPPDE putative thiol peptidase family protein;(source:Araport11)
Cluster1	IB02G10080	27.4803	65.479	65.0765	AT4G02930			GTP binding Elongation factor Tu family protein;(source:Araport11)
Cluster1	IB02G10820	3.60055	10.5459	10.1222	AT4G02405			S-adenosyl-L-methionine-dependent methyltransferases superfamily protein;(source:Araport11)
Cluster1	IB02G10880	17.5125	44.3998	39.6592	AT4G02280	SUS3	sucrose synthase 3	Encodes a protein with sucrose synthase activity (SUS3). It appears to be important for sucrose metabolism in developing seeds, especially during the late maturation phase, about 18 days after flowering.
Cluster1	IB02G12510	0	15.9756	13.2872	AT4G10250	ATHSP22.0		Columbia endomembrane-localized small heat shock protein
Cluster1	IB02G12540	2.34833	13.2403	12.7104	AT1G71250			GDSL-motif esterase/acyltransferase/lipase. Enzyme group with broad substrate specificity that may catalyze acyltransfer or hydrolase reactions with lipid and non-lipid substrates.
Cluster1	IB02G12780	9.44548	42.8563	35.9865	AT3G07880	SCN1	SUPERCENTIPEDE1	RhoGTPase GDP dissociation inhibitor (RhoGDI) that spatially restricts the sites of growth to a single point on the trichoblast. It regulates the NADPH oxidase RHD2/AtrbohC, which is required for hair growth.
Cluster1	IB02G14870	19.3754	67.4361	64.1742	AT3G06790	MORF3	multiple organellar RNA editing factor 3	Encodes a protein involved in RNA editing in mitochondria. Member of MORF family consisting of of nine full-length proteins encoded in the nuclear genome. MORF proteins are required for all RNA editing events in plastids and for many, possibly also all, sites in mitochondria. Potential link between the RNA binding PPR protein and the protein contributing the enzymatic activity in RNA editing.
Cluster1	IB02G15080	7.45868	61.3216	49.1896	AT5G50915			basic helix-loop-helix (bHLH) DNA-binding superfamily protein;(source:Araport11)
Cluster1	IB02G15100	2.84443	16.9092	12.5806	AT5G50915			basic helix-loop-helix (bHLH) DNA-binding superfamily protein;(source:Araport11)
Cluster1	IB02G15210	34.6995	79.2022	81.2554	AT2G15000			caspase-6 protein;(source:Araport11)
Cluster1	IB02G16640	43.5436	104.815	89.3284	AT2G39080	EMB2799	EMBRYO DEFECTIVE 2799	NAD(P)-binding Rossmann-fold superfamily protein;(source:Araport11)
Cluster1	IB02G17150	5.04429	13.6383	14.2153	AT3G16640	TCTP	translationally controlled tumor protein	Encodes a protein homologous to translationally controlled tumor protein (TCTP) from Drosophila. In flies, TCTP functions guanine nucleotide exchange factor in the TOR signaling pathway. TCTP is expressed throughout the plant with highest levels seen in meristematic regions of the shoot and root. Loss of function alleles are not transmitted through the male gametophyte due to defects in pollen tu…
Cluster1	IB02G17780	0.211365	7.34354	5.96139	AT2G37540			NAD(P)-binding Rossmann-fold superfamily protein;(source:Araport11)
Cluster1	IB02G18550	16.9363	36.9627	30.2924	AT4G14870	SECE1		Encodes a component of the thylakoid-localized Sec system involved in the translocation of cytoplasmic proteins into plastid. The mRNA is cell-to-cell mobile.
Cluster1	IB02G19600	37.024	107.622	99.2517	AT1G14980	CPN10	chaperonin 10	Encodes mitochondrial-localized chaperonin 10 that complements the E.coli groES mutant. Its mRNA is upregulated in response to heat shock treatment and is expressed uniformly in various organs.
Cluster1	IB02G20530	4.21057	9.68476	9.5122	AT1G68185			Ubiquitin-like superfamily protein;(source:Araport11)
Cluster1	IB02G22400	3.56306	8.4091	7.90295	AT3G23750	BARK1	BAK1-Associating Receptor-Like Kinase 1	Leucine-rich repeat protein kinase family protein;(source:Araport11)
Cluster1	IB02G22880	1.90982	5.32037	4.23473	AT1G64790	ILA	ILITYHIA	ILITHYIA (ILA) is a HEAT repeat protein involved in plant immunity. The gene is also involved in systemic acquired resistance induced by P. syringae expressing avrRps4. Loss-of-function mutants of ILA caused pleiotropic defects in the mutant plants. The mutant plants are smaller in size and the leaves are serrated and yellow to light green in color. Required for bacterium-triggered stomatal closu…
Cluster1	IB02G23190	1.49303	7.10133	5.08152	AT4G15780	VAMP724	vesicle-associated membrane protein 724	member of VAMP72 Gene Family
Cluster1	IB02G24740	8.95585	29.1457	28.8678	AT3G24030			hydroxyethylthiazole kinase family protein;(source:Araport11)
Cluster1	IB02G24810	48.4589	109.902	91.4414	AT4G13550			Heat stress inducible plastid monogalactosyldiacylglycerol lipase.
Cluster1	IB02G25110	19.1331	48.3293	42.0803	AT4G13520	SMAP1	small acidic protein 1	Encodes a small acid protein (SMAP1) that mediates responses Arabidopsis root to the synthetic auxin 2,4-Dichlorophenoxyacetic acid. The mRNA is cell-to-cell mobile.
Cluster1	IB02G25300	1.21952	6.57756	6.66421	AT4G33170			Tetratricopeptide repeat (TPR)-like superfamily protein;(source:Araport11)
Cluster1	IB02G25440	10.1748	31.4602	25.7844	AT3G23530			Cyclopropane-fatty-acyl-phospholipid synthase;(source:Araport11)
Cluster1	IB02G25530	1.9994	5.25814	4.41828	AT1G27460	NPGR1	no pollen germination related 1	encodes a calmodulin-binding protein that is expressed in pollen, suspension culture cells, flowers, and fruits. The mRNA is cell-to-cell mobile.
Cluster1	IB02G26840	10.8943	28.4926	23.193	AT3G18420			Protein prenylyltransferase superfamily protein;(source:Araport11)
Cluster1	IB02G27250	8.47192	79.2739	64.4501	AT5G49910	HSC70-7	HEAT SHOCK PROTEIN 70-7	Stromal heat shock protein involved in protein import into chloroplast. The mRNA is cell-to-cell mobile.
Cluster1	IB02G27530	8.47313	21.0046	18.3832	AT3G18420			Protein prenylyltransferase superfamily protein;(source:Araport11)
Cluster1	IB02G27780	3.50732	9.49019	8.0957	AT3G19850			Phototropic-responsive NPH3 family protein;(source:Araport11)
Cluster1	IB02G27900	10.1722	23.594	18.8085	AT3G04340	emb2458	embryo defective 2458	Functions in maintaining the cellular redox balance and regulates photorespiratory metabolism.Strong interaction with TIC inner envelope protein translocon which consists of Tic20/Tic56/Tic100/Tic214(Ycf1)(DOI:10.1105/tpc.18.00357).
Cluster1	IB02G28110	6.32422	14.8201	15.3424	AT2G28370			Uncharacterized protein family (UPF0497);(source:Araport11)
Cluster1	IB02G29590	1.48889	7.56523	5.75324	AT5G50400	PAP27	purple acid phosphatase 27	purple acid phosphatase 27;(source:Araport11)
Cluster1	IB02G29900	8.51414	18.1314	18.9711	AT5G13730	SIGD		Encodes sigma 4 factor, involved in regulating the activity of the plastid-encoded RNA polymerase PEP. Regulates the overall quantity of NDH complexes and thus influences NDH activity.
Cluster1	IB02G30100	25.3481	95.3156	91.5568	AT5G05170	MRE1	multiple response expansion 1	Encodes a cellulose synthase isomer. CESA3 mutants have cellulose defect in the primary cell wall. Multiple lines of evidence suggest that CESA3, along with CESA1 and CESA6 are present in the same plasma membrane complex for cellulose biosynthesis. As inferred from the null role of secondary wall-type CesAs, included in a set of five primary wall-type CesAs that may support trichome cell wall thi…
Cluster1	IB02G30800	224.794	482.625	399.923	AT2G43030			Ribosomal protein L3 family protein;(source:Araport11)
Cluster1	IB02G30920	8.51026	19.7619	16.8951	AT5G17630			Phosphate translocator family member which resides in the plastid inner envelope membrane. Retrieves excessive pentose phosphates from the extra-plastidial space and makes them available to the plastids.
Cluster1	IB02G31380	8.67412	21.7434	17.5871	AT2G44640			TRIGALACTOSYLDIACYLGLYCEROL-like protein;(source:Araport11)
Cluster1	IB02G31390	62.5342	232.703	183.126	AT3G60210			GroES-like family protein;(source:Araport11)
Cluster1	IB02G31770	6.44449	21.9044	18.5014	AT4G37440			hypothetical protein;(source:Araport11)
Cluster1	IB02G31790	2.46753	8.68997	7.50539	AT1G05940	CAT9	cationic amino acid transporter 9	Encodes a member of the cationic amino acid transporter (CAT) subfamily of amino acid polyamine choline transporters.
Cluster1	IB02G32060	28.6593	67.6887	51.9652
Cluster1	IB02G32540	4.39975	91.7814	62.7214	AT2G45380			myeloid leukemia factor;(source:Araport11)
Cluster1	IB02G33590	2.54832	5.90141	5.57745	AT4G00500			alpha/beta-Hydrolases superfamily protein;(source:Araport11)
Cluster1	IB02G33860	15.4657	34.0522	26.3313	AT1G01540			Protein kinase superfamily protein;(source:Araport11)
Cluster1	IB02G34650	9.55201	29.2706	29.3352	AT3G61780	emb1703	embryo defective 1703	embryo defective 1703;(source:Araport11)
Cluster1	IB02G34660	5.52535	17.4836	18.4802	AT3G61780	emb1703	embryo defective 1703	embryo defective 1703;(source:Araport11)
Cluster1	IB03G00100	24.737	82.3131	74.0084	AT3G62370			heme binding protein;(source:Araport11)
Cluster1	IB03G00350	2.88182	9.27152	7.02653	AT3G16850			Pectin lyase-like superfamily protein;(source:Araport11)
Cluster1	IB03G00900	0.870153	6.97546	6.73254	AT2G48020			Encodes a zinc transporter ZIF2. Expression of ZIF2 is regulated by alternative splicing.
Cluster1	IB03G00970	9.50702	21.0399	17.6131	AT4G02980	ABP1	endoplasmic reticulum auxin binding protein 1	Auxin binding protein involved in cell elongation and cell division. ABP1 is ubiquitinated in vitro and in planta by AtRma2. ABP1 was thought to be embryo lethal but further experimentation has demonstrated that lethality is due to a linked mutation in another gene.
Cluster1	IB03G02060	4.38096	10.7908	10.6498	AT2G42450			alpha/beta-Hydrolases superfamily protein;(source:Araport11)
Cluster1	IB03G02620	2.96245	34.26	32.5796	AT1G32580			Member of MORF family consisting of of nine full-length proteins encoded in the nuclear genome. MORF proteins are required for all RNA editing events in plastids and for many, possibly also all, sites in mitochondria. Potential link between the RNA binding PPR protein and the protein contributing the enzymatic activity in RNA editing.
Cluster1	IB03G03720	2.69693	6.31902	6.34657	AT2G26470			embryonic stem cell-specific 5-hydroxymethylcytosine-binding protein;(source:Araport11)
Cluster1	IB03G03840	2.07555	6.13438	4.86171	AT3G25410			Sodium Bile acid symporter family;(source:Araport11)
Cluster1	IB03G03880	11.9974	28.6922	28.9767	AT4G12910	scpl20	serine carboxypeptidase-like 20	serine carboxypeptidase-like 20;(source:Araport11)
Cluster1	IB03G04100	2.12269	6.67834	6.90196	AT5G10860	CBSX3	CBS domain containing protein 3	Encodes a single cystathionine beta-Synthase domain-containing protein. Modulates development by regulating the thioredoxin system.
Cluster1	IB03G04150	6.35406	17.3394	14.9574	AT1G14320	SAC52	SUPPRESSOR OF ACAULIS 52	Encodes a ribosomal protein L10 and may be involved in translation regulation. Semi-dominant mutations in SAC552 can suppress defects in acaulis5, which encodes a thermospermine synthase, by enhancing translation of acl5 and itself.
Cluster1	IB03G05020	6.14256	13.4164	13.3289	AT5G58900			R-R-type MYB protein
Cluster1	IB03G05170	6.21403	22.926	21.9824	AT5G23860	TUB8	tubulin beta 8	beta-tubulin, preferentially expressed in endodermal and phloem cells of primary roots and in the vascular tissues of leaves, stems, and flowers. The mRNA is cell-to-cell mobile.
Cluster1	IB03G05230	17.6232	53.239	44.1145	AT3G46740	TOC75-III	translocon at the outer envelope membrane of chloroplasts 75-III	Component of the translocon outer membrane (TOC) complex. Forms the outer envelope translocation channel (beta-barrel). Plays a role in preprotein conductance. Imported into chloroplast. Expressed in young dividing photosynthetic tissues. Knockout mutants are embryo lethal with arrested development at the two-cell stage. Knockout mutants have abnormal etioplasts.
Cluster1	IB03G05240	25.2277	64.8318	57.0913	AT3G46740	TOC75-III	translocon at the outer envelope membrane of chloroplasts 75-III	Component of the translocon outer membrane (TOC) complex. Forms the outer envelope translocation channel (beta-barrel). Plays a role in preprotein conductance. Imported into chloroplast. Expressed in young dividing photosynthetic tissues. Knockout mutants are embryo lethal with arrested development at the two-cell stage. Knockout mutants have abnormal etioplasts.
Cluster1	IB03G05260	7.75907	20.3039	16.6086	AT2G29180			transmembrane protein;(source:Araport11)
Cluster1	IB03G06390	0.765796	19.0785	13.5081	AT1G07400			HSP20-like chaperones superfamily protein;(source:Araport11)
Cluster1	IB03G06400	0.894352	19.9243	13.5361	AT1G07400			HSP20-like chaperones superfamily protein;(source:Araport11)
Cluster1	IB03G06960	9.75484	25.756	22.8148	AT1G74920	ALDH10A8	aldehyde dehydrogenase 10A8	ALDH10A8 encodes a protein that has not been functionally characterized, but it is similar to an Arabidopsis protein that has betaine aldehyde dehydrogenase and aminoaldehyde dehydrogenase activity. ALDH10A8 localizes to leucoplasts. aldh10a8 mutant plants are more susceptible to NaCl and dehydration stress.
Cluster1	IB03G07010	4.47809	9.5936	8.80485	AT5G60335			Encodes the mitochondria-localized 3-hydroxyacyl-acyl carrier protein (ACP) dehydratase (mtHD) component of the mitochondrial fatty acid synthase (mtFAS) system. It catalyzes the third of the four iterative reactions that constitute the mtFAS cycle. Additionally, it supports the assembly of lipid A-like molecules and has an unexpected function in maintaining the morphology of chloroplastic starch…
Cluster1	IB03G07260	6.37557	13.5863	11.2834	AT2G28070	ABCG3	ATP-binding cassette G3	ABC-2 type transporter family protein;(source:Araport11)
Cluster1	IB03G07360	5.73417	14.4534	12.3426	AT2G28070	ABCG3	ATP-binding cassette G3	ABC-2 type transporter family protein;(source:Araport11)
Cluster1	IB03G07960	31.456	185.488	137.555	AT5G42820	U2AF35B		U2 auxiliary factor small subunit. The atU2AF35b protein and its homolog, atU2AF35a, contain most of the conserved domains of hsU2AF35, including the psiRRM, one RS domain, two zinc fingers, and the two regions for interacting with U2AF large subunit. Both proteins lack the stretch of glycines present in human U2AF35. The sequences are overall 83% identical, and each Arabidopsis homolog shows app…
Cluster1	IB03G09090	8.09912	18.0072	17.4159	AT5G66540			U3 small nucleolar ribonucleoprotein;(source:Araport11)
Cluster1	IB03G10800	2.14101	5.56865	4.63002	AT3G52500			Eukaryotic aspartyl protease family protein;(source:Araport11)
Cluster1	IB03G12040	17.7654	46.8736	43.9022	AT3G12080	emb2738	embryo defective 2738	Encodes a putative plastid-targeted GTP-binding protein that is essential for embryogenesis and chloroplast development.
Cluster1	IB03G12960	3.04815	7.16976	6.04384	AT3G11940	RPS5A	ribosomal protein 5A	One of two genes encoding the ribosomal protein S5. Mutants have semi-dominant developmental phenotypes. Most cell-division processes are delayed or disturbed in the heterozygous mutant, and development is completely arrested at an early embryonic stage in the homozygous mutant.
Cluster1	IB03G13850	6.17504	15.8955	12.3685	AT3G13510			carboxyl-terminal peptidase, putative (DUF239);(source:Araport11)
Cluster1	IB03G15820	7.10555	17.4846	16.9241	AT1G13030	COILIN	coilin	Encodes a plant coilin, a protein that in other organisms is a major structural scaffolding protein necessary for Cajal body formation, composition and activity. It has been shown to bind both U1 and U1 snRNAs in vitro.
Cluster1	IB03G17620	3.55742	7.65396	7.18385	AT1G27070			Encodes a chloroplast-localized CBM48-containing protein that is involved in starch granule initiation. PTST2 delivers suitable oligosaccharide substrates to starch synthase 4 (SS4). Mutants lacking PTST2 have fewer starch granules in leaf chloroplasts than the wild type. PTST2 is the Arabidopsis ortholog of the rice FLO6 protein.
Cluster1	IB03G17640	2.73886	6.56422	5.55076	AT2G02590			small multi-drug export protein;(source:Araport11)
Cluster1	IB03G17710	4.07199	22.3041	20.4632	AT2G02740	WHY3	WHIRLY 3	Encodes a homolog of the potato p24 protein. It shares the conserved KGKAAL domain, a putative DNA-binding domain, with potato p24 and is localized to the plastid and not the nucleus.
Cluster1	IB03G20540	22.8707	61.2123	51.8499	AT4G35440	CLCE	CHLORIDE CHANNEL E	Enclodes a choride channel protein that is localized to the thlakoid membrane.
Cluster1	IB03G20550	27.4731	61.6008	54.2613	AT4G35440	CLCE	CHLORIDE CHANNEL E	Enclodes a choride channel protein that is localized to the thlakoid membrane.
Cluster1	IB03G21010	6.57655	30.6404	28.9329	AT4G09140	MLH1	MUTL-homologue 1	Encodes a protein with similarity to Mut1 DNA mismatch repair protein, from E.coli. The protein is expressed during prophase I of meiosis, colocalizes with MLH3 throughout pachytene and is dependent on MLH3 for proper localization.
Cluster1	IB03G21040	1.43552	6.15328	5.09997	AT4G09140	MLH1	MUTL-homologue 1	Encodes a protein with similarity to Mut1 DNA mismatch repair protein, from E.coli. The protein is expressed during prophase I of meiosis, colocalizes with MLH3 throughout pachytene and is dependent on MLH3 for proper localization.
Cluster1	IB03G21360	11.8599	37.0427	37.6723
Cluster1	IB03G21590	3.92841	9.03141	9.44041
Cluster1	IB03G21840	8.80279	28.457	22.0051	AT1G24610			Rubisco methyltransferase family protein;(source:Araport11)
Cluster1	IB03G22140	7.88852	19.89	16.0645	AT2G01755			hypothetical protein;(source:Araport11)
Cluster1	IB04G00430	17.4703	55.7725	45.3152	AT3G23990	HSP60-3B	HEAT SHOCK PROTEIN 60-3B	mitochondrial chaperonin HSP. assist in rapid assembly of the oligomeric protein structures in the mitochondria.
Cluster1	IB04G00480	5.55208	12.7269	11.2588	AT1G25510			Eukaryotic aspartyl protease family protein;(source:Araport11)
Cluster1	IB04G00520	19.8556	42.0635	33.5315	AT3G25805			transmembrane protein;(source:Araport11)
Cluster1	IB04G00600	24.3376	65.9909	59.274	AT1G68560	XYL1	alpha-xylosidase 1	Encodes a bifunctional alpha-l-arabinofuranosidase/beta-d-xylosidase that belongs to family 3 of glycoside hydrolases.
Cluster1	IB04G01250	2.25303	7.63011	5.57799	AT4G16390	SVR7	suppressor of variegation 7	Encodes a pentatricopeptide repeat protein, SVR7 (SUPPRESSOR OF VARIEGATION7), required for FtsH-mediated chloroplast biogenesis. It is involved in accumulation and translation of chloroplast ATP synthase subunits.
Cluster1	IB04G02030	51.957	109.854	108.185	AT1G69200	FLN2	fructokinase-like 2	Encodes a fructokinase-like protein (AT3G54090/FLN1, AT1G69200/FLN2), a member of the pfkB-carbohydrate kinase family. FLN1 and FLN2 are potential plastidial thioredoxin z (TRX z) targets. Mutants display mutant chloroplast development, general plant growth and development defects and defects in PEP-dependent transcription. The mRNA is cell-to-cell mobile.
Cluster1	IB04G02650	20.6641	63.5288	59.6445	AT3G09270	GSTU8	glutathione S-transferase TAU 8	Encodes glutathione transferase belonging to the tau class of GSTs. Naming convention according to Wagner et al. (2002).
Cluster1	IB04G03620	8.41428	25.9821	23.9914	AT3G22960	PKP1	PLASTIDIAL PYRUVATE KINASE 1	encodes a chloroplast pyruvate kinase alpha subunit. Important for seed oil biosynthesis. Ubiquitously expressed, with significantly increased expression in maturing seeds. The mRNA is cell-to-cell mobile.
Cluster1	IB04G03900	7.89484	20.9279	19.5622	AT2G46760	GulLO6	L -gulono-1,4-lactone ( L -GulL) oxidase 6	D-arabinono-1,4-lactone oxidase family protein;(source:Araport11)
Cluster1	IB04G04220	3.40724	10.9153	10.9116	AT4G14820			Pentatricopeptide repeat (PPR) superfamily protein;(source:Araport11)
Cluster1	IB04G04700	16.2168	35.6259	31.774	AT5G19050			alpha/beta-Hydrolases superfamily protein;(source:Araport11)
Cluster1	IB04G04930	28.5865	68.8762	54.994	AT5G18850			Low-density receptor-like protein;(source:Araport11)
Cluster1	IB04G06710	5.05507	12.8915	11.1347	AT3G06950			Pseudouridine synthase family protein;(source:Araport11)
Cluster1	IB04G07010	122.499	293.817	281.824	AT5G13120	Pnsl5	Photosynthetic NDH subcomplex L 5	Encodes a lumenal cyclophilin with peptidyl-prolyl isomerase activity that is associated with the NAD(P)H dehydrogenase complex in stromal regions of the thylakoid membrane. It is likely to be important for the accumulation of the hydrophobic domain of the NAD(P)H dehydrogenase complex. This complex is associated with PSI and is responsible for the reduction of plastoquinone.
Cluster1	IB04G07320	13.4977	33.1113	25.1466	AT3G26744	SCRM	SCREAM	Encodes a MYC-like bHLH transcriptional activator that binds specifically to the MYC recognition sequences in the CBF3 promoter. It also binds to and inhibits the expression of ABI3. Mutants are defective in cold-regulated gene expression and ABA signaling druing seed germination.. Cold stress triggers protein degradation of nuclear GFPICE1 protein, and the RING finger protein HOS1 is required. S…
Cluster1	IB04G07760	2.58596	7.23407	6.24929	AT4G09150			T-complex protein 11;(source:Araport11)
Cluster1	IB04G09030	10.0728	21.3764	21.1871	AT3G44370			Member of the Oxa1 super family protein insertases. Involved in biogenesis of mitochondrial respiratory chain complex IV, specifically via membrane insertion of COX2.
Cluster1	IB04G10220	2.15181	7.35001	6.93994
Cluster1	IB04G11110	1.99745	5.08634	5.23293	AT2G32810	BGAL9	beta-galactosidase 9	putative beta-galactosidase
Cluster1	IB04G11280	45.4368	127.183	105.499	AT5G48570	ROF2		Encodes one of the 36 carboxylate clamp (CC)-tetratricopeptide repeat (TPR) proteins (Prasad 2010, Pubmed ID: 20856808) with potential to interact with Hsp90/Hsp70 as co-chaperones.
Cluster1	IB04G11440	1.96728	8.23204	8.65027	AT5G57480			P-loop containing nucleoside triphosphate hydrolases superfamily protein;(source:Araport11)
Cluster1	IB04G11540	1.19769	7.44918	6.27722	AT5G57480			P-loop containing nucleoside triphosphate hydrolases superfamily protein;(source:Araport11)
Cluster1	IB04G11820	107.185	266.024	207.338	AT1G48450			alanine-tRNA ligase, putative (DUF760);(source:Araport11)
Cluster1	IB04G12080	2.57687	6.52288	6.17456
Cluster1	IB04G13240	3.82824	14.6636	13.931	AT4G15760	MO1	monooxygenase 1	Encodes a protein with similarity to monooxygenases that are known to degrade salicylic acid (SA).
Cluster1	IB04G14280	12.9776	32.8803	25.6687	AT2G36000	EMB3114	EMBRYO DEFECTIVE 3114	Mitochondrial transcription termination factor family protein;(source:Araport11)
Cluster1	IB04G14700	2.4935	5.88881	4.75265	AT4G19020	CMT2	chromomethylase 2	Encodes a plant DNA methyltransferase that methylates mainly cytosines in CHH (H = any base but G) contexts. It is involved in heat tolerance.
Cluster1	IB04G16450	4.5567	27.0176	21.7916	AT1G44414			zinc-ribbon domain protein;(source:Araport11)
Cluster1	IB04G16460	10.9198	35.4779	27.0127	AT3G47340	DIN6	DARK INDUCIBLE 6	encodes a glutamine-dependent asparagine synthetase, the predicted ASN1 peptide contains a purF-type glutamine-binding domain, and is expressed predominantly in shoot tissues, where light has a negative effect on its mRNA accumulation. Expression is induced within 3 hours of dark treatment, in senescing leaves and treatment with exogenous photosynthesis inhibitor. Induction of gene expression was…
Cluster1	IB04G16970	12.6318	28.2388	23.8736	AT3G02660	FAC31	EMBRYONIC FACTOR 31	Tyrosyl-tRNA synthetase, class Ib, bacterial/mitochondrial;(source:Araport11)
Cluster1	IB04G17170	4.16624	12.8375	10.672	AT5G38610			Plant invertase/pectin methylesterase inhibitor superfamily protein;(source:Araport11)
Cluster1	IB04G17570	8.39388	21.7602	17.4531	AT4G17300	OVA8	ovule abortion 8	Asparaginyl-tRNA synthetase protein involved in amino acid activation/protein synthesis.
Cluster1	IB04G18200	12.778	37.9567	33.5612	AT1G12230			Aldolase superfamily protein;(source:Araport11)
Cluster1	IB04G18330	27.4537	60.3013	57.5961	AT5G62350			Plant invertase/pectin methylesterase inhibitor superfamily protein;(source:Araport11)
Cluster1	IB04G19040	3.55215	10.096	8.18931	AT1G12570			Ortholog of maize IPE1 gene which is involved in pollen exine development.
Cluster1	IB04G19720	16.7503	43.4627	35.4128	AT2G45550	CYP76C4	cytochrome P450, family 76, subfamily C, polypeptide 4	member of CYP76C
Cluster1	IB05G00420	0.583398	6.52027	6.14618	AT1G21150			Mitochondrial transcription termination factor family protein;(source:Araport11)
Cluster1	IB05G00650	3.82494	16.5142	12.9263	AT5G57170			Tautomerase/MIF superfamily protein;(source:Araport11)
Cluster1	IB05G00920	10.3778	30.7703	26.9283	AT4G39710	PnsL4	Photosynthetic NDH subcomplex L 4	FK506-binding protein 16-2;(source:Araport11)
Cluster1	IB05G00930	7.95767	17.6031	14.896	AT2G22250	MEE17	MATERNAL EFFECT EMBRYO ARREST 17	Encodes a prokaryotic-type plastidic aspartate aminotransferase with glutamate/aspartate-prephenate aminotransferase (PAT) activity.
Cluster1	IB05G01460	21.9655	54.1877	46.3321	AT2G22540	SVP	SHORT VEGETATIVE PHASE	Encodes a nuclear protein that acts as a floral repressor and that functions within the thermosensory pathway. SVP represses FT expression via direct binding to the vCArG III motif in the FT promoter.
Cluster1	IB05G01550	1.12125	5.38229	5.31334	AT4G15560	DXS1	1-deoxy-D-xylulose 5-phosphate (DXP) synthase 1	Encodes a protein with 1-deoxyxylulose 5-phosphate synthase activity involved in the MEP pathway. It is essential for chloroplast development in Arabidopsis
Cluster1	IB05G01710	9.94609	26.7952	23.9531	AT1G14900	HMGA	high mobility group A	Encodes a protein belonging to the subgroup of HMGA (high mobility group A) proteins that interact with A/T-rich stretches of DNA.
Cluster1	IB05G01790	5.33344	246.667	231.316	AT5G37670			HSP20-like chaperones superfamily protein;(source:Araport11)
Cluster1	IB05G01880	1.69977	6.23139	5.52965	AT5G37530			NAD(P)-binding Rossmann-fold superfamily protein;(source:Araport11)
Cluster1	IB05G02290	0.386242	28.1619	23.0625	AT5G15250	FTSH6	FTSH protease 6	Encodes an FtsH protease that is localized to the chloroplast. AtFtsH6 is involved in the degradation of both Lhcb3 and Lhcb1 during senescence and high-light acclimation.
Cluster1	IB05G02800	2.34805	5.07173	5.00226	AT5G40400			Pentatricopeptide repeat (PPR) superfamily protein;(source:Araport11)
Cluster1	IB05G02830	19.5302	41.4706	36.0425	AT5G66055	EMB2036	EMBRYO DEFECTIVE 2036	A locus involved in embryogenesis. Mutations in this locus result in embryo lethality.
Cluster1	IB05G02850	18.8868	49.0816	37.1126	AT2G17695			outer envelope protein;(source:Araport11)
Cluster1	IB05G03950	6.36228	15.5472	13.1517	AT5G66770			GRAS family transcription factor;(source:Araport11)
Cluster1	IB05G05140	1.17096	6.92077	5.99588	AT5G67640			hypothetical protein;(source:Araport11)
Cluster1	IB05G05380	2.20721	5.5162	4.72264	AT1G15810			S15/NS1, RNA-binding protein;(source:Araport11)
Cluster1	IB05G05610	3.67629	12.6857	10.0041	AT1G45207			Remorin family protein;(source:Araport11)
Cluster1	IB05G06790	4.28924	10.384	9.97334	AT5G39410			Saccharopine dehydrogenase;(source:Araport11)
Cluster1	IB05G06830	3.12235	9.24234	9.59515	AT5G15350	ENODL17	early nodulin-like protein 17	early nodulin-like protein 17;(source:Araport11)
Cluster1	IB05G07350	7.36434	23.6253	22.6208	AT1G74860			hypothetical protein;(source:Araport11)
Cluster1	IB05G07740	2.12647	7.13682	6.8241	AT5G14650			Encodes a cell wall localized endo-polygalacturonase.
Cluster1	IB05G09190	14.3086	31.2684	32.3248	AT5G49550	BLOS2	BLOC subunit 2	Putative homolog of mammalian BLOC-1 Subunit 2. Protein - protein interaction with BLOS1.
Cluster1	IB05G09440	1.36037	6.21882	4.29287	AT1G06740	MUG3	MUSTANG 3	Encodes a member of a domesticated transposable element gene family MUSTANG. Members of this family are derived from transposable elements genes but gained function in plant fitness and flower development. Known members include: AT3G04605 (MUG1), AT2G30640 (MUG2), AT1G06740 (MUG3), AT5G16505 (MUG4), AT3G06940 (MUG5), AT5G48965 (MUG6), AT3G05850 (MUG7) and AT5G34853 (MUG8).
Cluster1	IB05G09680	15.5407	33.6645	27.0482	AT4G02640	BZO2H1		Encodes a basic leucine zipper (bZIP) transcription factor AtbZIP10. AtbZIP10 shuttles between the nucleus and the cytoplasm. It binds consensus G- and C-box DNA sequences. AtbZIP10 acts antagonistically with LSD1 in both pathogen-induced hypersensitive response and basal defense responses.
Cluster1	IB05G11120	3.24831	14.6275	15.2986
Cluster1	IB05G12270	6.31406	14.0727	12.0209	AT3G53900	UPP	uracil phosphoribosyltransferase	Encodes UPP, a plastidial uracil phosphoribosyltransferase (UPRT) involved in uracil salvage. Loss-of-function mutation causes dramatic growth retardation, a pale-green to albino phenotype, abnormal root morphology and chloroplastic disorders.
Cluster1	IB05G12670	4.08604	12.7402	10.6309	AT5G01840	OFP1	ovate family protein 1	Encodes a member of the plant specific ovate protein family. Members of this family have been shown to bind to KNOX and BELL- like TALE class homeodomain proteins. This interaction may mediate relocalization of the TALE homeodomain from the nucleus to the cytoplasm. Functions as a transcriptional repressor that suppresses cell elongation. May also directly affect microtubule organization via inte…
Cluster1	IB05G12790	6.60645	16.7445	13.6053	AT5G41170			Pentatricopeptide repeat (PPR-like) superfamily protein;(source:Araport11)
Cluster1	IB05G14980	13.3835	28.7497	27.0099	AT5G01840	OFP1	ovate family protein 1	Encodes a member of the plant specific ovate protein family. Members of this family have been shown to bind to KNOX and BELL- like TALE class homeodomain proteins. This interaction may mediate relocalization of the TALE homeodomain from the nucleus to the cytoplasm. Functions as a transcriptional repressor that suppresses cell elongation. May also directly affect microtubule organization via inte…
Cluster1	IB05G15760	1.29352	5.00389	4.23471	AT5G45600	YAF9a	homolog of yeast YAF9 a	The GSA41 human homolog is expressed in nuclei and binds NuMA, a component of the nuclear matrix in interphase nuclei. It negatively regulates flowering by controlling the H4 acetylation levels in the FLC and FT chromatin.
Cluster1	IB05G16540	4.80717	16.2952	12.3558	AT5G44600			S-adenosyl-L-methionine-dependent methyltransferases superfamily protein;(source:Araport11)
Cluster1	IB05G16830	1.78643	8.35819	6.42483	AT1G32860			Glycosyl hydrolase superfamily protein;(source:Araport11)
Cluster1	IB05G17100	2.06614	8.18345	6.83258	AT1G32860			Glycosyl hydrolase superfamily protein;(source:Araport11)
Cluster1	IB05G17330	4.83944	14.2987	10.492	AT1G64660	MGL	methionine gamma-lyase	Encodes a functional methionine gamma-lyase, a cytosolic enzyme catalyzes the degradation of methionine into methanethiol, alpha-ketobutyrate and ammonia. The catabolism of excess methionine is important to methionine homeostasis. The mRNA is cell-to-cell mobile.
Cluster1	IB05G17650	45.0247	118.272	113.81	AT5G42020	BIP2		Luminal binding protein (BiP2) involved in polar nuclei fusion during proliferation of endosperm nuclei.
Cluster1	IB05G18950	1.13069	19.2751	16.7549	AT5G41470			Nuclear transport factor 2 (NTF2) family protein;(source:Araport11)
Cluster1	IB05G20220	1265.46	2881.6	2287.06	AT3G10020			plant/protein;(source:Araport11)
Cluster1	IB05G20810	2.87605	6.27338	5.64691	AT2G19570	DESZ		Encodes a cytidine deaminase that deaminates cytidine and deoxycytidine and is competitively inhibited by cytosine-containing compounds.
Cluster1	IB05G21230	4.3539	9.40107	9.55189	AT2G19570	DESZ		Encodes a cytidine deaminase that deaminates cytidine and deoxycytidine and is competitively inhibited by cytosine-containing compounds.
Cluster1	IB05G21260	3.76928	9.07795	8.95294	AT2G19570	DESZ		Encodes a cytidine deaminase that deaminates cytidine and deoxycytidine and is competitively inhibited by cytosine-containing compounds.
Cluster1	IB05G21790	2.74866	6.73556	6.76759	AT3G55490			GINS complex protein;(source:Araport11)
Cluster1	IB05G21890	1.95718	7.55215	7.82985	AT5G04520			3-oxoacyl-acyl-carrier synthase-like protein (Protein of unknown function DUF455);(source:Araport11)
Cluster1	IB05G24180	46.5087	141.326	138.478	AT1G74270			Ribosomal protein L35Ae family protein;(source:Araport11)
Cluster1	IB05G25160	9.82174	49.4395	35.221	AT5G05250			hypothetical protein;(source:Araport11)
Cluster1	IB05G25680	7.44412	22.0417	22.0323	AT5G62390	BAG7	BCL-2-associated athanogene 7	A member of Arabidopsis BAG (Bcl-2-associated athanogene) proteins, plant homologs of mammalian regulators of apoptosis. Plant BAG proteins are multi-functional and remarkably similar to their animal counterparts, as they regulate apoptotic-like processes ranging from pathogen attack, to abiotic stress, to plant development. Localized to the ER. Necessary for the proper maintenance of the unfolde…
Cluster1	IB05G25830	1.44597	8.0857	7.65079	AT1G62870			hypothetical protein;(source:Araport11)
Cluster1	IB05G26440	4.91419	10.6693	10.7704	AT5G23860	TUB8	tubulin beta 8	beta-tubulin, preferentially expressed in endodermal and phloem cells of primary roots and in the vascular tissues of leaves, stems, and flowers. The mRNA is cell-to-cell mobile.
Cluster1	IB05G27810	38.7053	88.3882	85.9023	AT5G24650			HP30/Tric1 is a component of the mitochondrial protein translocation complex and is involved in tRNA transport along with HP30-2/Tric2.It interacts with several members of the TOM complex such as TOM40 and this interaction is mediated by the SAM domain.
Cluster1	IB05G28530	5.62843	15.4295	13.5019
Cluster1	IB05G28650	2.15865	7.96067	7.91347	AT4G27610			intracellular protein transporter;(source:Araport11)
Cluster1	IB05G28870	3.1955	11.6477	11.483	AT5G09220	AAP2	amino acid permease 2	member of AAAP family The mRNA is cell-to-cell mobile.
Cluster1	IB05G29050	4.07263	8.71259	7.16283
Cluster1	IB06G00110	2.68601	7.83371	6.13914	AT4G03460			Ankyrin repeat family protein;(source:Araport11)
Cluster1	IB06G00190	14.1742	30.4872	30.185	AT1G23100			GroES-like family protein;(source:Araport11)
Cluster1	IB06G00400	118.446	739.608	515.027	AT2G45180			nsLTP family-related gene. Expression is strongly suppressed by bacterial pathogens. Mutants are more susceptible to pathogens and abiotic stressors suggesting a function in basal stress response.
Cluster1	IB06G01310	2.42135	8.86024	7.24323
Cluster1	IB06G04570	11.7017	43.3801	35.6215	AT5G21920	YLMG2		One of four Arabidopsis homologs of bacterial ymlg proteins.
Cluster1	IB06G04830	0.932197	8.40794	6.54803
Cluster1	IB06G09340	2.43937	12.4415	9.67061
Cluster1	IB06G10840	25.8919	73.8999	72.6751	AT1G11910	ATAPA1		Encodes an aspartic proteinase that forms a heterodimer and is stable over a broad pH range (ph 3-8).
Cluster1	IB06G10850	13.6954	35.0017	33.6389	AT1G62290			Saposin-like aspartyl protease family protein;(source:Araport11)
Cluster1	IB06G11350	7.23491	19.2609	18.4108	AT1G09320			Heterochromatin-binding protein which can bind to three H3K9me2 tails. Preferentially binds to long TEs. Required for transcriptional silencing, non-CG DNA methylation, and H3K9 dimethylation at some loci.
Cluster1	IB06G11700	19.6347	41.8895	33.2647	AT5G26850			Uncharacterized protein;(source:Araport11)
Cluster1	IB06G11890	26.9737	80.9953	73.302	AT4G16155			dihydrolipoamide dehydrogenase;(source:Araport11)
Cluster1	IB06G12030	57.3379	132.859	121.71	AT2G25950			PITH domain protein (DUF1000);(source:Araport11)
Cluster1	IB06G12180	2.53833	9.14943	7.10099	AT3G05625			Tetratricopeptide repeat (TPR)-like superfamily protein;(source:Araport11)
Cluster1	IB06G13300	3.02002	10.2798	10.51
Cluster1	IB06G16310	5.6806	27.8679	20.479	AT2G30860	GSTF9	glutathione S-transferase PHI 9	Encodes glutathione transferase belonging to the phi class of GSTs. Naming convention according to Wagner et al. (2002).
Cluster1	IB06G16530	2.84861	6.15076	6.37668	AT5G42250			Zinc-binding alcohol dehydrogenase family protein;(source:Araport11)
Cluster1	IB06G17190	6.38	33.5824	22.9839	AT5G13750	ZIFL1	zinc induced facilitator-like 1	zinc induced facilitator-like 1;(source:Araport11)
Cluster1	IB06G17200	3.65994	28.9924	21.6181	AT5G13750	ZIFL1	zinc induced facilitator-like 1	zinc induced facilitator-like 1;(source:Araport11)
Cluster1	IB06G17860	39.0512	97.2225	75.2524	AT2G37660			NAD(P)-binding Rossmann-fold superfamily protein;(source:Araport11)
Cluster1	IB06G18110	6.67766	16.3386	17.2328	AT3G53850			Uncharacterized protein family (UPF0497);(source:Araport11)
Cluster1	IB06G18250	17.5316	110.291	72.2352	AT3G09270	GSTU8	glutathione S-transferase TAU 8	Encodes glutathione transferase belonging to the tau class of GSTs. Naming convention according to Wagner et al. (2002).
Cluster1	IB06G18260	10.5385	43.0416	30.6601	AT3G09270	GSTU8	glutathione S-transferase TAU 8	Encodes glutathione transferase belonging to the tau class of GSTs. Naming convention according to Wagner et al. (2002).
Cluster1	IB06G18310	5.63418	12.0047	12.1672	AT2G29420	GSTU7	glutathione S-transferase tau 7	Encodes glutathione transferase belonging to the tau class of GSTs. Naming convention according to Wagner et al. (2002). Induced by Salicylic acid. Independent of NPR1 for their induction by salicylic acid.
Cluster1	IB06G18740	36.6953	80.1009	74.2369	AT3G14110	FLU	FLUORESCENT IN BLUE LIGHT	Encodes a novel coiled-coil, TPR domain containing protein that is localized to the chloroplast membrane and is involved in chlorophyll biosynthesis. Mutants accumulate protochlorophyllide, an intermediate in the chlorophyll biosynthesis pathway, in dark and release singlet oxygen in plastids in a controlled and non-invasive manner upon a dark/light shift.
Cluster1	IB06G19260	8.31293	18.1373	17.665	AT5G01310	APTX	APRATAXIN-like	Encodes a protein that has adenylylsulfate sulfohydrolase activity (E.C. 3.6.2.1) in vitro.
Cluster1	IB06G20150	7.4167	33.8547	30.802	AT3G08770	LTP6	lipid transfer protein 6	Predicted to encode a PR (pathogenesis-related) protein. Belongs to the lipid transfer protein (PR-14) family with the following members: At2g38540/LTP1, At2g38530/LTP2, At5g59320/LTP3, At5g59310/LTP4, At3g51600/LTP5, At3g08770/LTP6, At2g15050/LTP7, At2g18370/LTP8, At2g15325/LTP9, At5g01870/LTP10, At4g33355/LTP11, At3g51590/LTP12, At5g44265/LTP13, At5g62065/LTP14, At4g08530/LTP15.
Cluster1	IB06G20200	15.4238	47.3241	35.0556	AT3G08740			elongation factor P (EF-P) family protein;(source:Araport11)
Cluster1	IB06G21030	1.52191	6.44982	5.84706	AT2G41050			PQ-loop repeat family protein / transmembrane family protein;(source:Araport11)
Cluster1	IB06G21040	0.771837	5.33216	4.4579	AT4G20100			PQ-loop repeat family protein / transmembrane family protein;(source:Araport11)
Cluster1	IB06G21320	3.7049	11.2845	11.247
Cluster1	IB06G22170	9.68674	27.6878	25.3325	AT3G11750	FOLB1		Encodes an enzyme that can act as a aldolase or an epimerase for 7,8-dihydroneopterin and 7,8-dihydromonapterin in vitro. It is likely to act in tetrahydrofolate biosynthesis in vivo.
Cluster1	IB06G22350	4.88394	10.7141	10.6291	AT3G57320			threonine-tRNA ligase 2;(source:Araport11)
Cluster1	IB06G22560	1.70607	5.03289	4.09502	AT2G41660	MIZ1	mizu-kussei 1	Essential for hydrotropism in roots. Mutant roots are defective in hydrotropism, and have slightly reduced phototropism and modified wavy growth response. Has normal gravitropism and root elongation.
Cluster1	IB06G23610	3.34212	10.3801	10.4409	AT2G42250	CYP712A1	cytochrome P450, family 712, subfamily A, polypeptide 1	member of CYP712A
Cluster1	IB06G23620	5.82617	32.1644	23.845	AT5G06900	CYP93D1	cytochrome P450, family 93, subfamily D, polypeptide 1	member of CYP93D
Cluster1	IB06G23790	13.4347	44.1478	38.8193	AT2G05990	MOD1	MOSAIC DEATH 1	Encodes enoyl-ACP reductase a component of the fatty acid synthase complex. A reduced function mutation in this gene, mod1, was found in a screen for premature cell death mutants. Mutant plants have reduced lipid level and pleiotropic morphological defects, including chlorotic and abnormally shaped leaves. The mRNA is cell-to-cell mobile.
Cluster1	IB06G24760	7.79342	36.1802	26.1233
Cluster1	IB06G25620	45.235	152.253	110.683	AT3G44735	PSK3	PHYTOSULFOKINE 3 PRECURSOR	Phytosulfokine 3 precursor, coding for a unique plant peptide growth factor.
Cluster1	IB06G25690	68.2316	189.158	148.198	AT3G52960			Thioredoxin superfamily protein;(source:Araport11)
Cluster1	IB06G26090	1.77449	5.26625	3.90226	AT2G36660	PAB7	poly(A) binding protein 7	polyadenylate-binding protein, putative / PABP, putative. Member of the class III family of PABP proteins.
Cluster1	IB06G26460	3.1483	10.4529	8.24537	AT5G03380			Heavy metal transport/detoxification superfamily protein;(source:Araport11)
Cluster1	IB07G00250	29.0787	66.2888	55.4674	AT5G52100	CRR1	chlororespiration reduction 1	Is essential for chloroplast NAD(P)H dehydrogenase activity, which is involved in electron transfer between PSII and PSI. Likely functions in biogenesis or stabilization of the NAD(P)H dehydrogenase complex. The mRNA is cell-to-cell mobile.
Cluster1	IB07G01020	12.2308	44.3595	43.3137	AT5G09380			RNA polymerase III RPC4;(source:Araport11)
Cluster1	IB07G01180	10.1723	27.6495	20.4254	AT1G28170	SOT7	sulphotransferase 7	sulfotransferase 7;(source:Araport11)
Cluster1	IB07G01430	56.9883	132.091	136.969	AT3G10850	GLY2		glyoxalase II cytoplasmic isozyme (Glx2-2) mRNA, complete
Cluster1	IB07G01490	10.211	63.5939	66.0072	AT3G10870	MES17	methyl esterase 17	Encodes a methyl IAA esterase. Methyl IAA is believed to be an inactive form of auxin that needs to be demethylated to exert a biological effect. MES17 does not act on methyl JA, MeSA, MeGA4, or MEGA9 in vitro. This gene is expressed in several tissues of seedlings and adult plants, with a higher relative level of expression in the seedling shoot apex and the adult stem.
Cluster1	IB07G02630	4.01562	526.147	345.07	AT1G53540			Member of the class I small heat-shock protein (sHSP) family, which accounts for the majority of sHSPs in maturing seeds
Cluster1	IB07G02720	10.8696	24.385	24.4648	AT5G64580	EMB3144	EMBRYO DEFECTIVE 3144	Strong interaction with TIC inner envelope protein translocon which consists of Tic20/Tic56/Tic100/Tic214(Ycf1)(DOI:10.1105/tpc.18.00357).
Cluster1	IB07G02840	8.955	32.4132	24.9543	AT3G53840			Protein kinase superfamily protein;(source:Araport11)
Cluster1	IB07G02920	5.24471	19.5906	16.2099	AT5G06060			NAD(P)-binding Rossmann-fold superfamily protein;(source:Araport11)
Cluster1	IB07G02950	36.3298	120.357	104.474	AT2G44920			Encodes a pentapeptide-repeat protein (PRP) composed of 25 repeats capped by N- and C-terminal a-helices. Unlike other PRPs, At2g44920 consists exclusively of type II b-turns
Cluster1	IB07G03050	8.18188	18.9317	14.8746	AT3G55530	SDIR1	SALT- AND DROUGHT-INDUCED RING FINGER1	Encodes an intracellular membrane localized protein with E3 ligase activity, found in the ER with the C-terminus facing the cytoplasm. It is involved in regulation of ABA signaling. Loss of function alleles show decreased sensitivity to ABA. Overexpression results in increased sensitivity to ABA.
Cluster1	IB07G03970	12.8218	27.1294	24.2143	AT3G04760			Pentatricopeptide repeat (PPR-like) superfamily protein;(source:Araport11)
Cluster1	IB07G04020	20.7347	153.907	115.481	AT3G04500			RNA-binding (RRM/RBD/RNP motifs) family protein;(source:Araport11)
Cluster1	IB07G04340	962.14	2046.06	2045.61	AT5G22060	J2	DNAJ homologue 2	Co-chaperonin similar to E. coli DnaJ
Cluster1	IB07G04370	1.8615	7.55824	5.68219	AT3G44190			FAD/NAD(P)-binding oxidoreductase family protein;(source:Araport11)
Cluster1	IB07G04410	171.035	510.233	482.3	AT5G04750			F1F0-ATPase inhibitor protein;(source:Araport11)
Cluster1	IB07G04480	0.685367	66.1539	68.2569	AT2G27510	FD3	ferredoxin 3	ferredoxin 3;(source:Araport11)
Cluster1	IB07G04930	5.55088	12.4118	9.99993	AT5G12040			Nitrilase/cyanide hydratase and apolipoprotein N-acyltransferase family protein;(source:Araport11)
Cluster1	IB07G05050	7.89814	17.0107	14.9643	AT5G20510	AL5	alfin-like 5	Encodes a member of the Alfin1-like family of nuclear-localized PHD (plant homeodomain) domain containing proteins. All AL proteins except AL3 bind to di- or trimethylated histone H3 (H3K4me3/2). Members of this family include: AT5G05610 (AL1), AT3G11200 (AL2), AT3G42790 (AL3), AT5G26210 (AL4), AT5G20510 (AL5), AT2G02470 (AL6), AT1G14510 (AL7).
Cluster1	IB07G05130	6.44628	31.0336	24.3768	AT4G29820	CFIM-25	homolog of CFIM-25	Encodes a homolog of the protein CFI-25, a polyadenylation factor subunit.
Cluster1	IB07G05760	3.17724	7.46668	6.67417	AT4G29540	LpxA		Encodes a UDP-N-acetylglucosamine acyltransferase.
Cluster1	IB07G06340	9.79229	25.1876	20.3503	AT5G19670			Exostosin family protein;(source:Araport11)
Cluster1	IB07G06560	0.476132	5.09526	4.2152	AT5G24310	ABIL3	ABL interactor-like protein 3	One of four ABI-like proteins.
Cluster1	IB07G10190	3.01598	9.35177	8.60621	AT5G03040	iqd2	IQ-domain 2	Member of IQ67 (CaM binding) domain containing family.
Cluster1	IB07G11010	7.48985	17.8192	14.948	AT2G39930	ISA1	isoamylase 1	Encodes an isoamylase-type debranching enzyme. Mutations in this gene cause the loss of detectable isoamylase activity and the disruption of normal starch structure. Mutants have reduced starch content and abnormally structured amylopectins and phytoglycogens. It has been postulated that AtISA1 interacts with AtISA2 to form the Iso1 complex.
Cluster1	IB07G12160	12.9477	34.8643	33.0327	AT2G24120	SCA3	SCABRA 3	DNA/RNA polymerases superfamily protein;(source:Araport11)
Cluster1	IB07G12200	2.90268	8.29355	7.68166	AT1G69210			Uncharacterized protein family UPF0090;(source:Araport11)
Cluster1	IB07G12430	26.2435	71.2718	56.4366	AT4G23430	Tic32-IVa	translocon at the inner envelope membrane of chloroplasts 32-IVa	NAD(P)-binding Rossmann-fold superfamily protein;(source:Araport11)
Cluster1	IB07G13090	28.6542	73.0754	60.1455	AT5G52920	PKP2	PLASTIDIAL PYRUVATE KINASE 2	encodes a dominant chloroplast pyruvate kinase beta subunit. Important for seed oil biosynthesis. Ubiquitously expressed, with significantly increased expression in maturing seeds. The mutant plant has wrinkled seeds, with a 50-70% reduction in seed fatty acid content. The mRNA is cell-to-cell mobile.
Cluster1	IB07G13110	4.56933	21.8657	18.7388	AT3G59140	MRP14	multidrug resistance-associated protein 14	member of MRP subfamily
Cluster1	IB07G13120	29.5063	90.8279	78.9925	AT3G59140	MRP14	multidrug resistance-associated protein 14	member of MRP subfamily
Cluster1	IB07G14310	3.52045	16.8232	13.534
Cluster1	IB07G15100	2.50542	11.3325	11.3761	AT5G54140	ILL3	IAA-leucine-resistant (ILR1)-like 3	encodes a protein similar to IAA amino acid conjugate hydrolase
Cluster1	IB07G16510	7.33979	27.6121	20.5929	AT4G33210	SLOMO	SLOW MOTION	Encodes SLOMO (SLOW MOTION), a F-box protein required for auxin homeostasis and normal timing of lateral organ initiation at the shoot meristem.
Cluster1	IB07G17390	4.70172	10.58	9.6634
Cluster1	IB07G17740	2.34185	5.63028	5.35814	AT5G09770			Ribosomal protein L17 family protein;(source:Araport11)
Cluster1	IB07G18940	2.95336	7.83208	6.60885
Cluster1	IB07G21920	5.88761	17.5638	16.2331
Cluster1	IB07G22620	8.2618	30.5521	26.6891	AT4G37920			endoribonuclease E-like protein;(source:Araport11)
Cluster1	IB07G23580	2.34438	7.72279	6.03888	AT4G36740	HB40	homeobox protein 40	Encodes a homeodomain leucine zipper class I (HD-Zip I) protein.
Cluster1	IB07G25060	26.4289	94.3878	95.9015	AT5G66090			cell wall integrity/stress response component;(source:Araport11)
Cluster1	IB07G25560	11.6741	26.1405	26.1163	AT2G17630	PSAT2	phosphoserine aminotransferase 2	Pyridoxal phosphate (PLP)-dependent transferases superfamily protein;(source:Araport11)
Cluster1	IB07G25850	3.36696	9.25414	7.00793	AT1G22340	UGT85A7	UDP-glucosyl transferase 85A7	UDP-glucosyl transferase 85A7;(source:Araport11)
Cluster1	IB07G26120	6.06609	13.3939	10.9073	AT4G24970			MORC7 is a member of a family of GHKL ATPases. It is localized in the nuceloplasm and adjacent to chromocenters. Along with MORC4, it appears to repress the expression of genes involved in defense against pathogens.
Cluster1	IB07G28120	3.14468	12.3147	13.2315	AT5G65530			Encodes a protein kinase involved in mediating resistance to fungi and also trichome branch number. Kinase activity is increased by ROP6 which also affects its sub-cellular localization (becomes localized to the cell periphery_
Cluster1	IB07G29170	2.82996	20.6679	18.4445	AT4G37180			UIF1 is a nuclear and cytoplasmically localized myb-domain containing member of the GARP G2-like subfamily of transcription factors. Interacts with ULT1 and binds to the WUS promoter. UIF1 binding domains are also found in CUC and AG promoters suggesting they are also direct targets. This locus was also identified as a putative cytoskeletal protein in a yeast screen.
Cluster1	IB07G29490	2.2052	9.30788	7.8475	AT5G66590			CAP (Cysteine-rich secretory proteins, Antigen 5, and Pathogenesis-related 1 protein) superfamily protein;(source:Araport11)
Cluster1	IB07G29760	25.9044	55.9215	50.3821	AT5G16000	NIK1	NSP-interacting kinase 1	NSP-interacting kinase (NIK1), receptor-like kinase, involved in defense response against geminivirus It acts as a virulence target of the begomovirus nuclear shuttle protein (NSP).
Cluster1	IB07G30180	24.2386	62.408	61.1502	AT5G61030	GR-RBP3	glycine-rich RNA-binding protein 3	Encodes a glycine-rich RNA binding protein that is involved in C-> U RNA editing in mitochondria. Gene expression is induced by cold. The mRNA is cell-to-cell mobile.
Cluster1	IB07G30640	1.18842	7.64416	5.25854	AT3G47640	PYE	POPEYE	Encodes POPEYE (PYE), a bHLH transcription factor regulating response to iron deficiency in Arabidopsis roots.
Cluster1	IB07G30660	4.65849	10.9433	8.45549	AT3G28860	PGP19	P-GLYCOPROTEIN 19	Encodes a member of the ATP-binding cassette (ABC) transporter family that is involved in auxin transport and is involved in postembryonic organ separation. Also known as AtMDR11 and PGP19. Possibly regulates auxin-dependent responses by influencing basipetal auxin transport in the root. Acts upstream of phyA in regulating hypocotyl elongation and gravitropic response. Exerts nonredundant, partia…
Cluster1	IB07G30710	7.04616	26.4009	21.3825	AT3G28760			3-dehydroquinate synthase;(source:Araport11)
Cluster1	IB07G30850	6.80448	18.544	17.3974	AT5G39940			FAD/NAD(P)-binding oxidoreductase family protein;(source:Araport11)
Cluster1	IB07G31110	1.28367	5.63759	5.16551	AT5G14920	GASA14	A-stimulated in Arabidopsis 14	Encodes a GASA domain containing protein that regulates increases in plant growth through GA-induced and DELLA-dependent signal transduction and that can increase abiotic stress resistance by reducing ROS accumulation.
Cluster1	IB07G31250	2.41755	5.6278	5.77173	AT2G16890			UDP-Glycosyltransferase superfamily protein;(source:Araport11)
Cluster1	IB07G31570	6.19605	16.8326	17.8599	AT3G27550			Mitochondrial protein involved in RNA splicing. Required for normal mitochondrion biogenesis.
Cluster1	IB08G00100	0.695169	10.5413	11.0002	AT4G05120	FUR1	FUDR RESISTANT 1	Encodes an equilibrative nucleoside transporter AtENT3. Mutations of this locus allow mutants to grow on uridine analogue fluorouridine.
Cluster1	IB08G00430	6.24694	14.7981	11.8157	AT3G61540			alpha/beta-Hydrolases superfamily protein;(source:Araport11)
Cluster1	IB08G02430	8.1917	23.0222	23.2093	AT3G63490	PRPL1	plastid ribosomal protein L1	Ribosomal protein L1p/L10e family;(source:Araport11)
Cluster1	IB08G03130	2.26468	6.62316	5.64666	AT5G03170	FLA11	FASCICLIN-like arabinogalactan-protein 11	Encodes FLA11, a member of fasciclin-like arabinogalactan proteins (FLAs) containing a cell adhesion fasciclin (FAS) domain. Mutations result in altered stem biomechanics with reduced tensile strength and reduced tensile modulus of elasticity, as well as altered cell wall architecture and composition, with increased cellulose microfibril angle, reduced arabinose, galactose and cellulose content.
Cluster1	IB08G04390	1.58781	5.26798	4.32543	AT3G58110			Encodes an adaptor protein that connects JAZ repressors with the TPR2 co-repressor to suppress jasmonate-responsive anthocyanin accumulation.
Cluster1	IB08G04830	7.23152	18.4811	18.3038	AT4G22930	PYR4	pyrimidin 4	Encodes dihydroorotase (PYR4).
Cluster1	IB08G05690	29.1065	83.6352	65.2771	AT4G03210	XTH9	xyloglucan endotransglucosylase/hydrolase 9	Encodes a member of xyloglucan endotransglucosylase/hydrolases (XTHs) that catalyze the cleavage and molecular grafting of xyloglucan chains function in loosening and rearrangement of the cell wall. Gene is expressed in shoot apex region, flower buds, flower stalks and internodes bearing flowers.
Cluster1	IB08G05800	22.1339	50.7353	42.1235	AT3G21700	SGP2		Monomeric G protein. Expressed in root epidermal cells that are destined to become atrichoblasts. Also expressed during pollen development and in the pollen tube tip.
Cluster1	IB08G06140	6.3363	15.067	14.3234	AT1G04980	PDIL2-2	PDI-like 2-2	Encodes a protein disulfide isomerase-like (PDIL) protein, a member of a multigene family within the thioredoxin (TRX) superfamily. Transcript levels for this gene are up-regulated in response to three different chemical inducers of ER stress (dithiothreitol, beta-mercaptoethanol, and tunicamycin). AtIRE1-2 does not appear to be required for this response, but the atbzip60 mutant has a diminished…
Cluster1	IB08G06370	16.6381	44.6482	36.9223	AT5G63310	NDPK2	nucleoside diphosphate kinase 2	Maintains intracellular dNTP levels except ATP. Plays a role in response to oxidative stress and UV. Involved in phytochrome-mediated light signaling. Participates in auxin-regulated processes, partly through the modulation of auxin transport. H-bonding with His-197 inside the nucleotide-binding pocket is critical for NDPK2 functioning.
Cluster1	IB08G06940	16.9252	92.1094	78.6866	AT3G07770	Hsp89.1	HEAT SHOCK PROTEIN 89.1	HEAT SHOCK PROTEIN 89.1;(source:Araport11)
Cluster1	IB08G06950	17.6274	80.5579	62.5197	AT3G07770	Hsp89.1	HEAT SHOCK PROTEIN 89.1	HEAT SHOCK PROTEIN 89.1;(source:Araport11)
Cluster1	IB08G07020	18.7407	47.9937	38.8901	AT1G31800	LUT5	LUTEIN DEFICIENT 5	Encodes a protein with &#946;-ring carotenoid hydroxylase activity. The mRNA is cell-to-cell mobile.
Cluster1	IB08G07740	9.54821	24.316	21.946	AT2G39020	NATA2		Although this locus shares considerable sequence similarity with the adjacent NATA1 gene (At2g39030), they appear to encode genes with different functions. NATA1 is involved in the production of N-delta-acetylornithine, but, overexpression of At2g39020 in tobacco does not lead to the formation of this defense compound. The mRNA is cell-to-cell mobile.
Cluster1	IB08G08120	193.923	452.651	402.163	AT5G20720	CPN21		Encodes a chloroplast co-chaperonin with similarity to CPN21 from spinach, E.coli GroES.
Cluster1	IB08G09250	2.21128	5.16094	5.20475	AT1G67120	MDN1	MIDASIN 1	Represents a homolog of the yeast MDN gene, which encodes a non-ribosomal protein involved in the maturation and assembly of the 60S ribosomal subunit. In Arabidopsis, it is essential for female gametogenesis progression.
Cluster1	IB08G11430	36.0006	88.4133	93.5408	AT1G15910	IDP1	IDN2 PARALOG 1	Belongs to a subgroup of SGS3-like proteins that act redundantly in RNA-directed DNA methylation: AT1G15910 (FDM1), AT4G00380 (FDM2), AT3G12550 (FDM3), AT1G13790 (FDM4), AT1G80790 (FDM5).
Cluster1	IB08G13550	0.472868	5.1794	3.42727	AT2G03810			18S pre-ribosomal assembly protein gar2-like protein;(source:Araport11)
Cluster1	IB08G17430	14.9374	34.0782	29.749	AT3G06980			DEA(D/H)-box RNA helicase family protein;(source:Araport11)
Cluster1	IB08G21810	10.69	24.9365	19.8191
Cluster1	IB08G21820	26.2772	55.634	47.8289
Cluster1	IB08G21870	16.9697	44.5473	36.1222
Cluster1	IB08G23410	23.5865	53.8856	49.3331	AT1G74910			KONJAC1 is imilar to sugar pyrophosphorylases but has an insertion of 2 AA in the pyrophosphorylase consensus motif that is highly conserved in GMPPs. It lacks GDP-mannose pyrophosphorylase activity but can simulate the GDP-mannose pyrophosphorylase activity of VTC1.
Cluster1	IB08G23550	4.41499	12.1602	11.3406	AT5G62610			basic helix-loop-helix (bHLH) DNA-binding superfamily protein;(source:Araport11)
Cluster1	IB08G23640	19.075	92.7901	74.7543	AT2G46600			Calcium-binding EF-hand family protein;(source:Araport11)
Cluster1	IB09G00210	1.46496	7.27811	6.73954
Cluster1	IB09G00250	12.7712	41.9585	36.8764
Cluster1	IB09G00370	3.38363	9.12833	9.66806	AT2G16780	NFC2	NUCLEOSOME/CHROMATIN ASSEMBLY FACTOR GROUP C 2	Encodes a WD-40 repeat protein similar to yeast MSI1.
Cluster1	IB09G01190	4.91779	11.1243	11.3688	AT3G18860			transducin family protein / WD-40 repeat family protein;(source:Araport11)
Cluster1	IB09G01860	103.046	235.702	232.762	AT4G35220			Cyclase family protein;(source:Araport11)
Cluster1	IB09G02000	9.74369	24.7538	22.4485	AT5G02860			Pentatricopeptide repeat (PPR) superfamily protein;(source:Araport11)
Cluster1	IB09G02620	0.610335	8.07712	6.71001	AT5G10530	LecRK-IX.1	L-type lectin receptor kinase IX.1	Concanavalin A-like lectin protein kinase family protein;(source:Araport11)
Cluster1	IB09G03880	197.403	418.934	410.067	AT1G09810	ECT11	evolutionarily conserved C-terminal region 11	evolutionarily conserved C-terminal region 11;(source:Araport11)
Cluster1	IB09G04080	10.207	25.5683	23.2866	AT3G02870	VTC4		Encodes a L-galactose-1-phosphate phosphatase, involved in ascorbate biosynthesis.
Cluster1	IB09G04290	5.14312	13.4171	13.8888	AT4G22300	SOBER1	SUPPRESSOR OF AVRBST-ELICITED RESISTANCE 1	Formerly known as SOBER1, this locus was split in the TAIR10 annotation into AT4G22300 and AT4G22305. This locus is now known as TIPSY1 and AT4G22305 corresponds to SOBER1.
Cluster1	IB09G04390	6.03153	18.7383	14.9767	AT4G22140	EBS	EARLY BOLTING IN SHORT DAYS	Encoding a chromatin remodeling factor that regulates flowering time.
Cluster1	IB09G06200	2.49388	8.65906	9.2335	AT5G45920			SGNH hydrolase-type esterase superfamily protein;(source:Araport11)
Cluster1	IB09G07220	16.9976	68.6323	62.2881	AT5G46540	PGP7	P-glycoprotein 7	P-glycoprotein 7;(source:Araport11)
Cluster1	IB09G07230	17.7404	57.293	49.557	AT4G18050	PGP9	P-glycoprotein 9	P-glycoprotein 9;(source:Araport11)
Cluster1	IB09G07450	3.4682	7.7565	6.92674	AT4G18220			Drug/metabolite transporter superfamily protein;(source:Araport11)
Cluster1	IB09G07530	42.8872	141.207	128	AT5G46290	KASI	3-ketoacyl-acyl carrier protein synthase I	Encodes beta-ketoacyl-[acyl carrier protein] synthase I (KASI). Crucial for fatty acid synthesis. Plays a role in chloroplast division and embryo development.
Cluster1	IB09G09170	5.36217	11.5273	9.26631	AT5G45040	CYTC6A	cytochrome c6A	Encodes a Class I cytochrome c family member possessing a high structural homology with photosynthetic cytochrome c(6) from cyanobacteria, but structurally and functionally distinct through the presence of a disulfide bond.
Cluster1	IB09G10780	4.11877	14.5038	11.6256
Cluster1	IB09G11030	0.103013	11.0619	9.48366	AT5G52640	HSP90.1	heat shock protein 90.1	Encodes a cytosolic heat shock protein AtHSP90.1. AtHSP90.1 interacts with disease resistance signaling components SGT1b and RAR1 and is required for RPS2-mediated resistance. The mRNA is cell-to-cell mobile.
Cluster1	IB09G11040	0.135294	7.39081	5.43553	AT5G52640	HSP90.1	heat shock protein 90.1	Encodes a cytosolic heat shock protein AtHSP90.1. AtHSP90.1 interacts with disease resistance signaling components SGT1b and RAR1 and is required for RPS2-mediated resistance. The mRNA is cell-to-cell mobile.
Cluster1	IB09G11220	21.2889	61.9369	55.9627	AT5G62200			Embryo-specific protein 3, (ATS3);(source:Araport11)
Cluster1	IB09G12030	9.50086	20.9674	22.0193	AT3G14250			RING/U-box superfamily protein;(source:Araport11)
Cluster1	IB09G12350	25.736	95.2621	72.7354	AT3G26744	SCRM	SCREAM	Encodes a MYC-like bHLH transcriptional activator that binds specifically to the MYC recognition sequences in the CBF3 promoter. It also binds to and inhibits the expression of ABI3. Mutants are defective in cold-regulated gene expression and ABA signaling druing seed germination.. Cold stress triggers protein degradation of nuclear GFPICE1 protein, and the RING finger protein HOS1 is required. S…
Cluster1	IB09G12360	2.93434	7.24781	5.53575	AT5G23720	PHS1	PROPYZAMIDE-HYPERSENSITIVE 1	Encodes a protein tyrosine phosphatase Propyzamide-Hypersensitive 1 (PHS1). One of the mutant alleles, phs1-1, is hypersensitive to the microtubule-destabilizing drug propyzamide, suggesting that PHS1 may be involved in phosphorylation cascades that control the dynamics of cortical microtubules in plant cells. A second allele, phs1-3, is hypersensitive to abscisic acid, indicating a possible invo…
Cluster1	IB09G12370	2.75685	6.21434	5.8682	AT5G23720	PHS1	PROPYZAMIDE-HYPERSENSITIVE 1	Encodes a protein tyrosine phosphatase Propyzamide-Hypersensitive 1 (PHS1). One of the mutant alleles, phs1-1, is hypersensitive to the microtubule-destabilizing drug propyzamide, suggesting that PHS1 may be involved in phosphorylation cascades that control the dynamics of cortical microtubules in plant cells. A second allele, phs1-3, is hypersensitive to abscisic acid, indicating a possible invo…
Cluster1	IB09G13730	2.41433	7.53746	7.26039	AT1G09190			Tetratricopeptide repeat (TPR)-like superfamily protein;(source:Araport11)
Cluster1	IB09G14040	5.53475	13.5809	13.8923	AT1G24360			NAD(P)-binding Rossmann-fold superfamily protein;(source:Araport11)
Cluster1	IB09G14190	5.48432	15.1302	13.2658
Cluster1	IB09G15470	2.42415	11.2569	11.8025	AT5G62990	emb1692	embryo defective 1692	Nucleus-encoded RNA-binding protein which exists only in embryophytes, catalyzes nuclear pre-mRNA and chloroplast group II intron splicing.
Cluster1	IB09G16700	1.20655	6.04756	4.15656	AT2G06925	PLA2-ALPHA		Encodes a secretory phospholipase A2 enzyme, which specifically hydrolyzes the sn-2 position of phospholipids. The enzyme has a preference towards linoleoyl acyl chain over palmitoyl acyl chain. It also has a slight preference for phosphatidylcholine over phosphatidylethanolamine.
Cluster1	IB09G17200	4.03979	12.698	10.6063
Cluster1	IB09G17930	6.88424	14.7469	15.4869	AT2G35110	NAPP		Component of the WAVE protein complex which act as activators of ARP2/3 complex involved in actin nucleation. Required for trichome morphogenesis. Mutant displays distorted trichomes, a phenotype that can be phenocopied by treatment of WT plants with actin-interacting drugs. Its ER localization is independent of upstream SPK1 activation signaling and the physical association with the WAVE/SCAR Re…
Cluster1	IB09G20030	3.41181	8.46809	6.48395
Cluster1	IB09G20310	7.36101	17.5525	14.8363	AT4G18370	HHOA	PROTEASE HHOA PRECUSOR	Encodes DEG5. Forms a hexamer with DEG8 in the thylakoid lumen. Involved in the cleavage of photodamaged D2 protein of photosystem II (PSII).
Cluster1	IB09G24060	1.76866	6.00579	4.88409
Cluster1	IB09G24960	18.8444	41.0751	34.136	AT5G07010	ST2A	sulfotransferase 2A	Encodes a sulfotransferase that acts specifically on 11- and 12-hydroxyjasmonic acid. Transcript levels for this enzyme are increased by treatments with jasmonic acid (JA), 12-hydroxyJA, JA-isoleucine, and 12-oxyphytodienoic acid (a JA precursor).
Cluster1	IB09G27220	20.0086	47.3684	44.1197	AT4G29840	TS	THREONINE SYNTHASE	threonine synthase
Cluster1	IB10G00050	8.28258	32.0974	26.8703	AT1G52770			Phototropic-responsive NPH3 family protein;(source:Araport11)
Cluster1	IB10G00130	6.9414	14.8118	12.7154	AT1G63680	PDE316	PIGMENT DEFECTIVE EMBRYO 316	Encodes AtMurE, a homolog of the bacterial MurE that catalyze the ATP-dependent formation of UDP-N-acetylmuramic acid-tripeptide in bacterial peptidoglycan biosynthesis. Localized to plastids. AtMurE is involved in chloroplast biogenesis.
Cluster1	IB10G00650	31.7037	102.77	93.94
Cluster1	IB10G00660	9.47954	45.8227	41.4571
Cluster1	IB10G00670	14.6212	52.9656	49.823
Cluster1	IB10G00680	7.68009	32.3419	30.4543
Cluster1	IB10G00850	18.8555	46.9466	36.058	AT4G22740			glycine-rich protein;(source:Araport11)
Cluster1	IB10G00970	7.12628	18.5417	16.3451	AT1G62750	SCO1	SNOWY COTYLEDON 1	Nuclear encoded protein consists of the five domains conserved in EF-G proteins, with two GTP-binding sites in the first domain, and an additional transit peptide at the N-terminus. Localized in chloroplasts. Point mutation results in a delay in the onset of germination. At early developmental stage embryos still contain undifferentiated proplastids. The greening of cotyledons is severely impaire…
Cluster1	IB10G00980	10.6457	25.7803	24.292	AT1G62750	SCO1	SNOWY COTYLEDON 1	Nuclear encoded protein consists of the five domains conserved in EF-G proteins, with two GTP-binding sites in the first domain, and an additional transit peptide at the N-terminus. Localized in chloroplasts. Point mutation results in a delay in the onset of germination. At early developmental stage embryos still contain undifferentiated proplastids. The greening of cotyledons is severely impaire…
Cluster1	IB10G01340	5.54298	17.7412	13.4561	AT4G16650			O-fucosyltransferase family protein;(source:Araport11)
Cluster1	IB10G02140	0.490404	6.21279	6.574	AT1G72210			basic helix-loop-helix (bHLH) DNA-binding superfamily protein;(source:Araport11)
Cluster1	IB10G03410	1.9696	5.84185	5.1157	AT1G26110	DCP5	decapping 5	Encodes Decapping 5, required for mRNA decapping, P-body formation and translational repression during postembryonic development.
Cluster1	IB10G03620	26.0416	110.396	103.711	AT4G38540			FAD/NAD(P)-binding oxidoreductase family protein;(source:Araport11)
Cluster1	IB10G04150	7.7496	17.3149	15.6625
Cluster1	IB10G04560	7.05364	17.0969	16.7073	AT1G47490	RBP47C	RNA-binding protein 47C	RNA-binding protein 47C;(source:Araport11)
Cluster1	IB10G04780	3.88817	10.448	10.8705	AT3G19270	CYP707A4	cytochrome P450, family 707, subfamily A, polypeptide 4	Encodes a protein with ABA 8'-hydroxylase activity, involved in ABA catabolism. Member of the CYP707A gene family.
Cluster1	IB10G05020	5.44278	12.7887	10.0748	AT5G67260	CYCD3;2	CYCLIN D3;2	Encode CYCD3;2, a CYCD3 D-type cyclin. Important for determining cell number in developing lateral organs and mediating cytokinin effects in apical growth and development. With PPD and NINJA, it plays a crucial role in leaf morphogenesis.
Cluster1	IB10G05610	2.17349	8.81106	7.38001	AT2G22840	GRF1	growth-regulating factor 1	Growth regulating factor encoding transcription activator. One of the nine members of a GRF gene family, containing nuclear targeting domain. Mutants result in smaller leaves indicating the role of the gene in leaf development. Expressed in root, shoot and flower
Cluster1	IB10G05630	2.44503	5.35455	5.12201	AT1G44920			transmembrane protein;(source:Araport11)
Cluster1	IB10G05640	5.01741	10.9175	10.4887
Cluster1	IB10G06240	1.72654	6.79352	6.14787	AT1G75450	CKX5	cytokinin oxidase 5	This gene used to be called AtCKX6. It encodes a protein whose sequence is similar to cytokinin oxidase/dehydrogenase, which catalyzes the degradation of cytokinins.
Cluster1	IB10G06420	7.16438	20.0964	16.7011	AT3G54350	emb1967	embryo defective 1967	Forkhead-associated (FHA) domain-containing protein;(source:Araport11)
Cluster1	IB10G06430	2.62932	5.81994	4.83726	AT5G66330			Leucine-rich repeat (LRR) family protein;(source:Araport11)
Cluster1	IB10G07740	5.31345	17.4773	16.9452	AT5G09225			transmembrane protein;(source:Araport11)
Cluster1	IB10G11520	7.0715	17.4002	13.6996	AT5G49960			ion channel protein;(source:Araport11)
Cluster1	IB10G11530	2.32514	5.72037	4.5841	AT5G49960			ion channel protein;(source:Araport11)
Cluster1	IB10G12720	2.19024	7.39703	5.81886	AT4G39170			Sec14p-like phosphatidylinositol transfer family protein;(source:Araport11)
Cluster1	IB10G16130	6.22825	17.0915	13.5028	AT1G04120	MRP5	multidrug resistance-associated protein 5	encodes a high-affinity inositol hexakisphosphate transporter that plays a role in guard cell signaling and phytate storage. It is a member of MRP subfamily / ABC transporter subfamily C.
Cluster1	IB10G16140	10.1755	30.2182	26.6879	AT3G13080	MRP3	multidrug resistance-associated protein 3	encodes an ATP-dependent MRP-like ABC transporter able to transport glutathione-conjugates as well as chlorophyll catabolites. The expression of this gene is upregulated by herbicide safeners such as benoxacor and fenclorim.
Cluster1	IB10G16370	3.34535	24.2435	16.6279	AT5G51970			Encodes a putative sorbitol dehydrogenase that can be thiolated in vitro.
Cluster1	IB10G17570	10.2651	27.9767	23.2672	AT1G70370	PG2	polygalacturonase 2	polygalacturonase 2;(source:Araport11)
Cluster1	IB10G17580	9.04463	21.0987	16.4517	AT5G24800	BZO2H2	BASIC LEUCINE ZIPPER O2 HOMOLOG 2	Encodes bZIP protein BZO2H2.
Cluster1	IB10G18720	187.998	403.776	338.575	AT1G16270			kinase superfamily with octicosapeptide/Phox/Bem1p domain-containing protein;(source:Araport11)
Cluster1	IB10G19330	1.78497	7.13629	5.42436	AT1G59720	CRR28	CHLORORESPIRATORY REDUCTION28	Pentatricopeptide Repeat Protein containing the DYW motif. Required for editing of multiple plastid transcripts. Endonuclease activity.
Cluster1	IB10G19400	3.1451	7.59376	7.99948	AT1G69870	NRT1.7	nitrate transporter 1.7	Encodes a low affinity nitrate transporter NRT1.7. Expressed in phloem. Responsible for source-to-sink remobilization of nitrate. The mRNA is cell-to-cell mobile.
Cluster1	IB11G00720	0.631647	6.82994	7.29893	AT4G29090			Ribonuclease H-like superfamily protein;(source:Araport11)
Cluster1	IB11G00990	14.5437	30.8085	25.4541	AT1G52340	SRE1	SALT RESISTANT 1	Encodes a cytosolic short-chain dehydrogenase/reductase involved in the conversion of xanthoxin to ABA-aldehyde during ABA biosynthesis. Mutants are insensitive to sucrose and glucose.
Cluster1	IB11G01890	9.85933	24.918	24.5311	AT5G42150			Glutathione S-transferase family protein;(source:Araport11)
Cluster1	IB11G01980	3.7085	12.3216	10.7694	AT4G24175			kinesin-like protein;(source:Araport11)
Cluster1	IB11G02570	2.06736	11.2302	11.6332	AT2G18350	ZHD6	ZINC FINGER HOMEODOMAIN 6	homeobox protein 24;(source:Araport11)
Cluster1	IB11G03070	3.43702	13.8024	11.6713	AT1G48460			tRNA-processing ribonuclease BN;(source:Araport11)
Cluster1	IB11G03410	8.46048	26.5431	27.4745	AT5G36210			alpha/beta-Hydrolases superfamily protein;(source:Araport11)
Cluster1	IB11G03420	12.624	29.6887	30.6491	AT5G36210			alpha/beta-Hydrolases superfamily protein;(source:Araport11)
Cluster1	IB11G03500	5.51866	11.6679	9.21737	AT3G63470	scpl40	serine carboxypeptidase-like 40	serine carboxypeptidase-like 40;(source:Araport11)
Cluster1	IB11G03910	4.60786	18.3634	18.0836	AT5G47830			hypothetical protein;(source:Araport11)
Cluster1	IB11G03920	2.08512	5.93658	4.68616	AT5G43020			Leucine-rich repeat protein kinase family protein;(source:Araport11)
Cluster1	IB11G04360	3.50148	8.18287	6.71	AT3G49810			Encodes a protein with E3 ubiquitin ligase activity that is involved in negative regulation of salt stress tolerance during germination.
Cluster1	IB11G04820	5.32981	15.5272	14.7906	AT5G49665			Zinc finger (C3HC4-type RING finger) family protein;(source:Araport11)
Cluster1	IB11G04830	5.43853	14.8813	13.0696	AT5G49665			Zinc finger (C3HC4-type RING finger) family protein;(source:Araport11)
Cluster1	IB11G06550	33.9083	88.4952	87.6632	AT4G09670			Oxidoreductase family protein;(source:Araport11)
Cluster1	IB11G06660	20.6922	47.4756	41.9063	AT4G09730	RH39	RH39	Encodes RH39, a DEAD-box protein involved in the introduction of the hidden break into the 23S rRNA in the chloroplasts. Recombinant RH39 binds to the 23S rRNA in a segment adjacent to the stem-loop creating the hidden break target loop in a sequence-dependent manner. Has ATP-hydrolyzing activity at a Kcat of 5.3 /min in the presence of rRNA sequence. Mutants have drastically reduced level of lev…
Cluster1	IB11G06670	19.2887	53.2892	43.193	AT4G09730	RH39	RH39	Encodes RH39, a DEAD-box protein involved in the introduction of the hidden break into the 23S rRNA in the chloroplasts. Recombinant RH39 binds to the 23S rRNA in a segment adjacent to the stem-loop creating the hidden break target loop in a sequence-dependent manner. Has ATP-hydrolyzing activity at a Kcat of 5.3 /min in the presence of rRNA sequence. Mutants have drastically reduced level of lev…
Cluster1	IB11G09500	0.539698	58.1076	43.5781	AT5G48570	ROF2		Encodes one of the 36 carboxylate clamp (CC)-tetratricopeptide repeat (TPR) proteins (Prasad 2010, Pubmed ID: 20856808) with potential to interact with Hsp90/Hsp70 as co-chaperones.
Cluster1	IB11G10080	1.95556	10.9705	9.5783	AT3G23730	XTH16	xyloglucan endotransglucosylase/hydrolase 16	xyloglucan endotransglucosylase/hydrolase 16;(source:Araport11)
Cluster1	IB11G10320	3.82663	12.7599	12.3306	AT1G65540	LETM2	leucine zipper-EF-hand-containing transmembrane protein 2	LETM1-like protein;(source:Araport11)
Cluster1	IB11G10840	5.29718	38.8814	37.3921	AT1G08450	PSL1	PRIORITY IN SWEET LIFE 1	Encodes one of three Arabidopsis calreticulins. In CRT-deficient mouse fibroblasts, this protein restores ER Ca2+ levels. Non-receptor component required for EFR-mediated immunity. Mutants show de-repressed anthocyanin accumulation in the presence of elf18, and EFR accumulation and signalling.
Cluster1	IB11G11140	33.8019	75.6252	65.7033	AT5G08400			structural maintenance of chromosomes-like protein, putative (DUF3531);(source:Araport11)
Cluster1	IB11G11370	17.6544	39.0094	39.2002	AT2G43360	BIOB	BIOTIN AUXOTROPH B	Catalyzes the conversion of dethiobiotin to biotin.
Cluster1	IB11G11980	14.5813	37.3848	29.3865	AT3G23990	HSP60-3B	HEAT SHOCK PROTEIN 60-3B	mitochondrial chaperonin HSP. assist in rapid assembly of the oligomeric protein structures in the mitochondria.
Cluster1	IB11G12180	26.5755	58.6904	55.2628	AT4G24830			arginosuccinate synthase family;(source:Araport11)
Cluster1	IB11G12230	33.886	74.0943	74.5531	AT1G18650	PDCB3	plasmodesmata callose-binding protein 3	Encodes a member of the X8-GPI family of proteins. It localizes to the plasmodesmata and is predicted to bind callose.
Cluster1	IB11G12600	6.36788	16.5495	12.9044	AT5G15290	CASP5	Casparian strip membrane domain protein 5	Uncharacterized protein family (UPF0497);(source:Araport11)
Cluster1	IB11G13270	10.3592	21.9476	17.2398	AT3G03620			MATE efflux family protein;(source:Araport11)
Cluster1	IB11G14060	12.461	29.0294	24.9935	AT3G46100	HRS1	Histidyl-tRNA synthetase 1	histidyl-tRNA synthetase
Cluster1	IB11G14070	13.192	28.5959	22.6706	AT5G03406			Class II aaRS and biotin synthetases superfamily protein;(source:Araport11)
Cluster1	IB11G15150	2.88528	9.58016	7.85497
Cluster1	IB11G16770	12.1766	30.8647	26.4438	AT4G34120	LEJ1	LOSS OF THE TIMING OF ET AND JA BIOSYNTHESIS 1	Encodes a single cystathionine beta-Synthase domain-containing protein. Modulates development by regulating the thioredoxin system. The mRNA is cell-to-cell mobile.
Cluster1	IB11G17410	11.8501	32.3625	28.1432	AT3G25660			Amidase family protein;(source:Araport11)
Cluster1	IB11G17570	7.87648	17.5881	14.1531	AT2G42880	MPK20	MAP kinase 20	member of MAP Kinase
Cluster1	IB11G17920	2.36434	12.7167	12.2275
Cluster1	IB11G18200	45.8861	167.737	149.454
Cluster1	IB11G18550	8.85184	21.1509	17.6907	AT3G14900	EMB3120	EMBRYO DEFECTIVE 3120	hypothetical protein;(source:Araport11)
Cluster1	IB11G18620	8.0042	24.5972	24.1738	AT1G53310	PPC1	phosphoenolpyruvate carboxylase 1	Encodes one of four Arabidopsis phosphoenolpyruvate carboxylase proteins.Plays an important role in carbon and nitrogen metabolism.
Cluster1	IB11G18740	15.449	35.9117	30.6183
Cluster1	IB11G19130	4.65626	10.5153	10.7622	AT1G52920	GPCR	G protein coupled receptor	Encodes a plasma membrane?localized ABA receptor, which interacts with the G&#945;&#946;&#947; complex. It has been postulated that the binding of ABA to GCR2 results in the release of the G protein and dissociation of the heterotrimeric complex into G&#945; and the G&#946;&#947; dimer to activate downstream ABA effectors and to trigger the ABA responses.
Cluster1	IB11G19850	10.6238	27.2279	21.734	AT5G53860	EMB64	EMBRYO DEFECTIVE 64	Encodes a plant-specific protein with a domain similar to the central cysteine-rich domain of DnaJ proteins. It is involved in chloroplast and leaf development.
Cluster1	IB11G19860	10.0793	25.0848	20.8787	AT5G53860	EMB64	EMBRYO DEFECTIVE 64	Encodes a plant-specific protein with a domain similar to the central cysteine-rich domain of DnaJ proteins. It is involved in chloroplast and leaf development.
Cluster1	IB11G19950	1.66695	16.2916	13.6833
Cluster1	IB11G20440	0.355303	5.991	4.16667
Cluster1	IB11G20640	0.520101	8.19213	5.17599	AT5G12020	HSP17.6II	17.6 kDa class II heat shock protein	17.6 kDa class II heat shock protein;(source:Araport11)
Cluster1	IB11G20650	0.216028	34.9665	25.9329	AT5G12020	HSP17.6II	17.6 kDa class II heat shock protein	17.6 kDa class II heat shock protein;(source:Araport11)
Cluster1	IB11G20950	31.0411	67.3576	62.1219	AT1G72510			DUF1677 family protein (DUF1677);(source:Araport11)
Cluster1	IB11G20990	8.57866	19.2364	17.5977	AT5G11270	OCP3	overexpressor of cationic peroxidase 3	Encodes a homeodomain transcription factor involved in mediating resistance to infection by necrotrophic pathogens dependent on perception of jasmonic acid through COI1. Expressed in the nucleus. Downregulated upon fungal infection. Also involved in drought tolerance.
Cluster1	IB11G21070	20.5975	48.3835	46.856	AT2G34160			Alba DNA/RNA-binding protein;(source:Araport11)
Cluster1	IB11G22670	7.2103	18.4143	16.4595	AT3G25660			Amidase family protein;(source:Araport11)
Cluster1	IB11G23060	3.06708	10.5386	9.52756	AT4G18840			Pentatricopeptide repeat (PPR-like) superfamily protein;(source:Araport11)
Cluster1	IB11G23130	7.86346	22.7893	17.456	AT5G49720	TSD1	TUMOROUS SHOOT DEVELOPMENT 1	Encodes a membrane-bound endo-1,4-beta-D-glucanase, involved in cellulose biosynthesis. Loss-of-function mutants have severe cellulose-deficient phenotypes. During cell elongation, KOR1 is associated with Golgi apparatus and early endosome. Inhibition of cellulose biosynthesis promoted a redistribution of KOR1 in subcellular locations. These observations suggest that deposition of cellulose invol…
Cluster1	IB11G23160	14.1103	56.9271	41.4123	AT5G03560			Tetratricopeptide repeat (TPR)-like superfamily protein;(source:Araport11)
Cluster1	IB11G23380	5.76821	12.4108	10.7376	AT2G25730			zinc finger FYVE domain protein;(source:Araport11)
Cluster1	IB11G23910	18.736	45.5576	40.5727
Cluster1	IB11G23960	12.2305	29.9278	26.7953	AT4G19420			Pectinacetylesterase family protein;(source:Araport11)
Cluster1	IB11G24240	4.12892	10.3294	10.3474
Cluster1	IB11G24980	11.7717	35.835	34.4547	AT2G32090			Lactoylglutathione lyase / glyoxalase I family protein;(source:Araport11)
Cluster1	IB11G26570	0.736796	11.7897	9.87404	AT2G32120	HSP70T-2	heat-shock protein 70T-2	heat-shock protein 70T-2;(source:Araport11)
Cluster1	IB11G26710	3.23529	8.06595	6.78562	AT5G19530	ACL5	ACAULIS 5	Encodes a spermine synthase. Required for internode elongation and vascular development, specifically in the mechanism that defines the boundaries between veins and nonvein regions. This mechanism may be mediated by polar auxin transport. Though ACL5 has been shown to function as a spermine synthase in E. coli, an ACL5 knockout has no effect on the endogenous levels of free and conjugated polyami…
Cluster1	IB11G27400	3.04475	9.35527	8.74462	AT5G22400			Rho GTPase activating protein with PAK-box/P21-Rho-binding domain-containing protein;(source:Araport11)
Cluster1	IB11G28560	12.7566	27.1968	22.4498	AT4G20320			Cytidine triphosphate synthase.
Cluster1	IB11G28900	15.4307	42.9532	33.5259	AT1G52340	SRE1	SALT RESISTANT 1	Encodes a cytosolic short-chain dehydrogenase/reductase involved in the conversion of xanthoxin to ABA-aldehyde during ABA biosynthesis. Mutants are insensitive to sucrose and glucose.
Cluster1	IB11G30110	1.96457	10.7056	10.9997	AT3G24570			contributes to osmotic stress tolerance
Cluster1	IB11G30680	85.9036	572.304	482.146	AT1G30070			SGS domain-containing protein;(source:Araport11)
Cluster1	IB11G33610	24.042	99.1665	72.6843	AT1G28400			GATA zinc finger protein;(source:Araport11)
Cluster1	IB11G34550	2.08152	9.53098	9.25372	AT1G11290	CRR22	CHLORORESPIRATORY REDUCTION22	Pentatricopeptide Repeat Protein containing the DYW motif. Required for editing of multiple plastid transcripts. Endonuclease activity.
Cluster1	IB11G34810	2.70369	65.6083	48.337	AT5G54630			zinc finger protein-like protein;(source:Araport11)
Cluster1	IB11G34820	7.56537	129.982	104.96	AT4G21320	HSA32	HEAT-STRESS-ASSOCIATED 32	Encodes heat-stress-associated 32-kD protein. Up-regulated by heat shock. Thermotolerance in a knockout mutant was compromised following a long recovery period (> 24 h) after acclimation heat shock treatment.
Cluster1	IB11G36090	2.74676	6.35887	6.21748	AT4G22190			serine/arginine repetitive matrix-like protein;(source:Araport11)
Cluster1	IB11G36280	6.86489	14.5375	11.5861	AT1G11790	AtADT1	Arabidopsis thaliana arogenate dehydratase 1	Encodes a plastid-localized arogenate dehydratase involved in phenylalanine biosynthesis. Not less than six genes encoding ADT were identi&#64257;ed in the Arabidopsis genome: ADT1 [At1g11790]; ADT2 [At3g07630]; ADT3 [At2g27820]; ADT4 [At3g44720]; ADT5 [At5g22630]; and ADT6 [At1g08250].
Cluster1	IB11G36340	1.58441	5.35858	4.53581	AT5G49920			Octicosapeptide/Phox/Bem1p family protein;(source:Araport11)
Cluster1	IB11G36570	2.04095	5.46793	4.57208	AT4G35790	PLDDELTA	phospholipase D delta	Encodes a protein with phospholipase D activity. Involved in phospolipase metabolism. Mutants are affected in hydrogen peroxide mediated cell death.
Cluster1	IB11G37000	14.0296	34.3132	33.301	AT3G19720	DRP5B	Dynamin related protein 5B	Encodes a novel chloroplast division protein. Mutants of exhibit defects in chloroplast constriction, have enlarged, dumbbell-shaped chloroplasts. The ARC5 gene product shares similarity with the dynamin family of GTPases, which mediate endocytosis, mitochondrial division, and other organellar fission and fusion events in eukaryotes. Phylogenetic analysis showed that ARC5 is related to a group of…
Cluster1	IB11G37420	53.3865	178.386	173.657	AT1G73260	KTI1	kunitz trypsin inhibitor 1	Encodes a trypsin inhibitor involved in modulating programmed cell death in plant-pathogen interactions.
Cluster1	IB11G39310	2.73426	7.12961	6.1432	AT1G17860			Member of Kunitz trypsin inhibitor (KTI) family involved in plant defense response against spider mites.
Cluster1	IB11G39330	15.723	40.2272	32.0675	AT1G73260	KTI1	kunitz trypsin inhibitor 1	Encodes a trypsin inhibitor involved in modulating programmed cell death in plant-pathogen interactions.
Cluster1	IB12G00680	9.11289	32.647	26.4966	AT5G14220	PPO2		Encodes PPO2, a putative protoporphyrinogen oxidase based on sequence homology. Also known as MEE61 (maternal effect embryo arrest 61). mee61 mutant shows arrested endosperm development.
Cluster1	IB12G00690	13.3125	44.6155	41.1543	AT1G19250	FMO1	flavin-dependent monooxygenase 1	FMO1 is required for full expression of TIR-NB-LRR conditioned resistance to avirulent pathogens and for basal resistance to invasive virulent pathogens. Functions in an EDS1-regulated but SA-independent mechanism that promotes resistance and cell death at pathogen infection sites. FMO1 functions as a pipecolate N-hydroxylase and catalyzes the biochemical conversion of pipecolic acid to N-hydroxy…
Cluster1	IB12G01240	15.6328	42.4195	36.326	AT4G30720	PDE327	PIGMENT DEFECTIVE 327	Encodes a putative oxidoreductase/electron carrier detected in the chloroplast stroma that is essential to ensure a correct electron flow through the photosynthetic chain and, hence, photosynthesis efficiency and normal growth. Mutations in the Col-0 allele result in pale green pigmentation and defective growth.
Cluster1	IB12G01600	9.30586	36.8647	29.3023	AT1G10522	PRIN2	PLASTID REDOX INSENSITIVE 2	Encodes PRIN2 (plastid redox insensitive 2). PRIN2 mutants are impaired in PEP (plastid-encoded RNA polymerase) activity and high light-dependent plastid redox signalling to the nucleus.
Cluster1	IB12G01770	2.68142	8.19194	6.79214	AT5G13050	5-FCL	5-formyltetrahydrofolate cycloligase	5-Formyltetrahydrofolate cycloligase (5-CHO-THF cycloligase - AT5G13050.1) regulates/influences under photorespiratory conditions the activity of another gene product, i.e. serine hydroxymethyltransferase (SHMT) due to accumulating amounts of 5-Formyltetrahydrofolate
Cluster1	IB12G03030	9.27179	23.3647	17.9011	AT2G03420			hypothetical protein;(source:Araport11)
Cluster1	IB12G03700	2.93957	8.71505	8.47391	AT2G03780			Translin family protein;(source:Araport11)
Cluster1	IB12G05900	3.79994	27.5533	21.3134	AT5G51970			Encodes a putative sorbitol dehydrogenase that can be thiolated in vitro.
Cluster1	IB12G06020	88.5344	480.84	437.062	AT2G28190	CZSOD2	COPPER/ZINC SUPEROXIDE DISMUTASE 2	Encodes a chloroplastic copper/zinc superoxide dismutase CSD2 that can detoxify superoxide radicals. Its expression is affected by miR398-directed mRNA cleavage. Activation depends totally on CCS. Overexpression of a miR398-resistant form of CSD2 leads to more dramatic improvements in stress (hight light, Cu2+ and methyl viologen) tolerance than overexpression of wild-type CSD2. The mRNA is cell-…
Cluster1	IB12G06030	91.2758	473.884	470.282	AT2G36830	TIP1;1	TONOPLAST INTRINSIC PROTEIN 1;1	Encodes a tonoplast intrinsic protein, which functions as water channel. It has also been shown to be able to facilitate the transport of urea and hydrogen peroxide. Highly expressed in vascular tissues of the root, stem, cauline leaves and flowers but not in the apical meristems. The mRNA is cell-to-cell mobile.
Cluster1	IB12G08620	2.03282	7.22453	6.10536	AT1G09020	SNF4	homolog of yeast sucrose nonfermenting 4	Component of the regulatory subunit of SNF1-related protein kinase. As part of the regulatory complex it binds maltose which promotes kinase activity.
Cluster1	IB12G09130	16.8105	43.339	43.0758	AT3G43520			Transmembrane proteins 14C;(source:Araport11)
Cluster1	IB12G09480	2.45007	5.59409	4.88558	AT2G28660			Chloroplast-targeted copper chaperone protein;(source:Araport11)
Cluster1	IB12G09740	11.0045	39.3319	27.8641	AT3G47340	DIN6	DARK INDUCIBLE 6	encodes a glutamine-dependent asparagine synthetase, the predicted ASN1 peptide contains a purF-type glutamine-binding domain, and is expressed predominantly in shoot tissues, where light has a negative effect on its mRNA accumulation. Expression is induced within 3 hours of dark treatment, in senescing leaves and treatment with exogenous photosynthesis inhibitor. Induction of gene expression was…
Cluster1	IB12G09900	3.42037	9.09584	7.67219	AT2G29690	ATHANSYNAB		Encode a functional anthranilate synthase protein. Expressed at a constitutive basal level. Expression was not induced by wounding nor bacterial pathogen infiltration. Involved in aromatic amino acid biosynthesis.
Cluster1	IB12G09910	4.39423	11.5857	9.5668	AT5G05730	WEI2	WEAK ETHYLENE INSENSITIVE 2	ASA1 encodes the alpha subunit of anthranilate synthase, which catalyzes the rate-limiting step of tryptophan synthesis. ASA1 is induced by ethylene, and forms a link between ethylene signalling and auxin synthesis in roots.
Cluster1	IB12G11010	122.552	360.492	263.76	AT3G25230	ROF1	rotamase FKBP 1	Encodes a a high molecular weight member of the FK506 binding protein (FKBP) family. It has three FKBP12-like domains, tetratricopeptide repeats, and a putative calmodulin binding domain. Modulates thermotolerance by interacting with HSP90.1 and affecting the accumulation of HsfA2-regulated sHSPs. Belongs to one of the 36 carboxylate clamp (CC)-tetratricopeptide repeat (TPR) proteins (Prasad 2010…
Cluster1	IB12G11600	141.077	303.648	253.055	AT5G58250	EMB3143	EMBRYO DEFECTIVE 3143	Involved in tetrapyrrole biosynthesis. May function as a scaffold protein to stabilize CHL27.
Cluster1	IB12G13500	12.733	29.1301	25.5336	AT3G14110	FLU	FLUORESCENT IN BLUE LIGHT	Encodes a novel coiled-coil, TPR domain containing protein that is localized to the chloroplast membrane and is involved in chlorophyll biosynthesis. Mutants accumulate protochlorophyllide, an intermediate in the chlorophyll biosynthesis pathway, in dark and release singlet oxygen in plastids in a controlled and non-invasive manner upon a dark/light shift.
Cluster1	IB12G13910	9.38821	21.2702	19.1873	AT3G25860	PLE2	PLASTID E2 SUBUNIT OF PYRUVATE DECARBOXYLASE	Encodes the dihydrolipoamide S-acetyltransferase subunit of the plastid Pyruvate Dehydrogenase Complex (E2). Mutant has embryo defect.
Cluster1	IB12G15080	25.1029	65.234	62.3947	AT2G48120	PAC	PALE CRESS	The pale cress (pac) mutant affects chloroplast and leaf development; mutants are ABA-deficient and accumulate lower levels of carotenoids and chlorophyll compared to wild type. PAC binds 23srRNA and appears to be required for 50s ribosome assembly. Three alternative transcripts of this gene exist.PAC is essential for photoautotrophic growth and associates with psbK-psbI, ndhF, ndhD, and 23S ribo…
Cluster1	IB12G15320	3.46332	17.217	15.2456	AT2G47940	EMB3117	EMBRYO DEFECTIVE 3117	Encodes DegP2 protease (DEGP2); nuclear gene for chloroplast product.
Cluster1	IB12G17100	18.0115	41.0994	35.7015	AT3G25860	PLE2	PLASTID E2 SUBUNIT OF PYRUVATE DECARBOXYLASE	Encodes the dihydrolipoamide S-acetyltransferase subunit of the plastid Pyruvate Dehydrogenase Complex (E2). Mutant has embryo defect.
Cluster1	IB12G18960	106.47	295.455	252.752	AT1G23180			ARM repeat superfamily protein;(source:Araport11)
Cluster1	IB12G19230	2.40128	7.45221	7.34843	AT2G01730	EDA26	embryo sac development arrest 26	a homolog of cleavage and polyadenylation specificity factor that plays an essential role in the development of female gametophyte and embryo
Cluster1	IB12G19350	5.09338	19.0173	19.2617	AT1G14810			encodes an aspartate semialdehyde dehydrogenase, which produces the branch point intermediate for lysine and threonine/methionine biosynthesis
Cluster1	IB12G19620	0.400846	7.41999	5.3964	AT1G29140			Pollen Ole e 1 allergen and extensin family protein;(source:Araport11)
Cluster1	IB12G19930	6.0462	12.8702	11.7644	AT1G50510			5'-pseudouridine monophosphate Glycosylase (PUMY) that hydrolyzes 5'-pseudouridine monophosphate to uracil and ribose-5-phosphate. Acts together with the a pseudouridine kinase PUKI in the peroxisome to prevent toxic pseudouridine monophosphate accumulation.
Cluster1	IB12G22150	8.61876	18.9701	18.1178	AT1G67550	URE	urease	Encodes a nickel-containing urea hydrolase involved in nitrogen recycling. It requires three urease accessory proteins for its activation. The mRNA is cell-to-cell mobile.
Cluster1	IB12G22250	5.12034	11.7719	11.1217	AT1G67510			Leucine-rich repeat protein kinase family protein;(source:Araport11)
Cluster1	IB12G22500	2.88528	8.35026	6.42902	AT4G10010			Protein kinase superfamily protein;(source:Araport11)
Cluster1	IB12G23320	9.78526	22.3747	20.9377	AT5G02940			ion channel POLLUX-like protein, putative (DUF1012);(source:Araport11)
Cluster1	IB12G24050	4.77153	10.0796	10.0903	AT3G13560			O-Glycosyl hydrolases family 17 protein;(source:Araport11)
Cluster1	IB12G24460	4.04925	10.2682	9.7282	AT5G40160	EMB506	embryo defective 506	Encodes ankyrin repeat protein EMB506. Mutations in this locus result in embryo lethality.
Cluster1	IB12G26630	10.0959	28.3061	24.2889
Cluster1	IB12G26690	8.23454	22.5061	21.3158	AT2G27260			Late embryogenesis abundant (LEA) hydroxyproline-rich glycoprotein family;(source:Araport11)
Cluster1	IB12G27410	3.62302	12.1184	11.5847	AT2G36390	SBE2.1	starch branching enzyme 2.1	Encodes a starch branching enzyme (EC.2.4.1.18) similar to SBE2 from maize and rice. Expressed throughout plant tissues. The mRNA is cell-to-cell mobile.
Cluster1	IB13G00960	13.6092	34.2735	26.2585	AT3G15820	ROD1	REDUCED OLEATE DESATURATION 1	Functions as phosphatidylcholine:diacylglycerol cholinephosphotransferase, a major reaction for the transfer of 18:1 into phosphatidylcholine for desaturation and also for the reverse transfer of 18:2 and 18:3 into the triacylglycerols synthesis pathway
Cluster1	IB13G01300	2.05387	5.37454	4.66494	AT1G52700			alpha/beta-Hydrolases superfamily protein;(source:Araport11)
Cluster1	IB13G02510	4.18774	10.1858	7.89446	AT1G80570			RNI-like superfamily protein;(source:Araport11)
Cluster1	IB13G03470	0.51874	11.7706	8.13269	AT1G16030	Hsp70b	heat shock protein 70B	heat shock protein 70B;(source:Araport11)
Cluster1	IB13G04840	16.959	37.3889	34.8945	AT4G14100			transferases, transferring glycosyl groups;(source:Araport11)
Cluster1	IB13G05450	11.7007	30.6574	23.4911
Cluster1	IB13G05460	4.15504	10.0024	10.0234	AT3G18050			GPI-anchored protein;(source:Araport11)
Cluster1	IB13G05520	1.57285	7.7031	6.73434	AT3G18010	WOX1	WUSCHEL related homeobox 1	Encodes a WUSCHEL-related homeobox gene family member with 65 amino acids in its homeodomain. Proteins in this family contain a sequence of eight residues (TLPLFPMH) downstream of the homeodomain called the WUS box. Its mRNA is expressed in the initiating vascular primordium of the cotyledons during heart and torpedo stages.
Cluster1	IB13G06240	2.67568	5.89346	5.49283	AT5G13980			Glycosyl hydrolase family 38 protein;(source:Araport11)
Cluster1	IB13G07210	3.54524	8.0531	6.47526	AT5G42905			Polynucleotidyl transferase, ribonuclease H-like superfamily protein;(source:Araport11)
Cluster1	IB13G08410	2.40028	5.2191	5.3018	AT5G50740			Heavy metal transport/detoxification superfamily protein;(source:Araport11)
Cluster1	IB13G08620	2.55862	6.05894	6.1016	AT5G60920	COB	COBRA	Encodes a glycosylphosphatidylinositol-anchored protein localized primarily in the plasma membrane of the longitudinal sides of root cells. Necessary for oriented cell expansion in Arabidopsis. Cob mutants have abnormal roots that expand radially rather than longitudinally under certain growth conditions.
Cluster1	IB13G08950	1.96151	7.21241	5.23959
Cluster1	IB13G09100	1.47362	8.36754	8.41564	AT5G15530	CAC1-B		biotin carboxyl carrier protein isoform 2 (BCCP2) mRNA,
Cluster1	IB13G09480	5.14168	13.9652	14.8099	AT3G05000			Part of multi-protein complex, acting as guanine nucleotide exchange factors (GEFs) and possibly as tethers, regulating intracellular trafficking.
Cluster1	IB13G11300	2.11133	5.81825	6.04379	AT1G70140	FH8	formin 8	Encodes a group I formin. Binds to F-actin barbed ends. Has severing actin filaments activity. Binds profilin. Involved in the initiation and tip growth of root hairs through regulation of actin cytoskeleton.
Cluster1	IB13G11430	17.3315	39.8139	41.2564	AT1G74920	ALDH10A8	aldehyde dehydrogenase 10A8	ALDH10A8 encodes a protein that has not been functionally characterized, but it is similar to an Arabidopsis protein that has betaine aldehyde dehydrogenase and aminoaldehyde dehydrogenase activity. ALDH10A8 localizes to leucoplasts. aldh10a8 mutant plants are more susceptible to NaCl and dehydration stress.
Cluster1	IB13G11730	4.81997	10.6569	9.77041	AT5G62890			Xanthine/uracil permease family protein;(source:Araport11)
Cluster1	IB13G12130	1.24716	6.76686	6.04565	AT3G48190	PIG1	pcd in male gametogenesis 1	Encodes a homolog of the human ATM gene, which is mutated in ataxia telangiectasia, a chromosome instability disorder. Suppresses leaf senescence triggered by DNA double-strand break through epigenetic control of senescence-associated genes. Characterization of mutants suggest a role homologous recombination for DNA damage repair in response to ionizing radiation as well as during meiosis. The pr…
Cluster1	IB13G12140	2.66359	10.3095	8.88837	AT3G48190	PIG1	pcd in male gametogenesis 1	Encodes a homolog of the human ATM gene, which is mutated in ataxia telangiectasia, a chromosome instability disorder. Suppresses leaf senescence triggered by DNA double-strand break through epigenetic control of senescence-associated genes. Characterization of mutants suggest a role homologous recombination for DNA damage repair in response to ionizing radiation as well as during meiosis. The pr…
Cluster1	IB13G12150	1.4781	6.1765	4.91509	AT3G48190	PIG1	pcd in male gametogenesis 1	Encodes a homolog of the human ATM gene, which is mutated in ataxia telangiectasia, a chromosome instability disorder. Suppresses leaf senescence triggered by DNA double-strand break through epigenetic control of senescence-associated genes. Characterization of mutants suggest a role homologous recombination for DNA damage repair in response to ionizing radiation as well as during meiosis. The pr…
Cluster1	IB13G12160	1.82816	5.76665	5.8907	AT3G48190	PIG1	pcd in male gametogenesis 1	Encodes a homolog of the human ATM gene, which is mutated in ataxia telangiectasia, a chromosome instability disorder. Suppresses leaf senescence triggered by DNA double-strand break through epigenetic control of senescence-associated genes. Characterization of mutants suggest a role homologous recombination for DNA damage repair in response to ionizing radiation as well as during meiosis. The pr…
Cluster1	IB13G12990	17.8815	40.12	31.4904	AT3G12930			Lojap-related protein;(source:Araport11)
Cluster1	IB13G13270	1.82177	5.37788	4.3744	AT5G56120			RNA polymerase II elongation factor;(source:Araport11)
Cluster1	IB13G14160	14.0678	32.2143	33.8573	AT1G50575			Putative lysine decarboxylase family protein;(source:Araport11)
Cluster1	IB13G14480	4.12849	22.8928	21.9975	AT3G20390			Encodes a plastidial RidA (Reactive Intermediate Deaminase A) homolog that hydrolyzes the enamines/imines formed by Thr dehydratase from Ser or Thr. RidA accelerates the deamination of reactive enamine/imine intermediates produced by threonine dehydratase (At3g10050) with threonine or serine as substrates. In the absence of RidA, the serine-derived imine inactivates BCAT3 (At3g49680). RidA thus p…
Cluster1	IB13G14810	1.22898	5.15472	5.41183	AT5G10370			helicase domain-containing protein / IBR domain-containing protein / zinc finger protein-like protein;(source:Araport11)
Cluster1	IB13G14950	2.97533	7.22532	6.59675	AT5G54630			zinc finger protein-like protein;(source:Araport11)
Cluster1	IB13G15210	12.4886	34.1067	30.3077	AT4G21450			PapD-like superfamily protein;(source:Araport11)
Cluster1	IB13G15580	3.92678	10.4855	8.58254	AT1G64790	ILA	ILITYHIA	ILITHYIA (ILA) is a HEAT repeat protein involved in plant immunity. The gene is also involved in systemic acquired resistance induced by P. syringae expressing avrRps4. Loss-of-function mutants of ILA caused pleiotropic defects in the mutant plants. The mutant plants are smaller in size and the leaves are serrated and yellow to light green in color. Required for bacterium-triggered stomatal closu…
Cluster1	IB13G16170	3.40434	10.1718	8.54756	AT5G57850	ADCL	4-amino-4-deoxychorismate lyase	ADCL encodes a protein that acts as a 4-amino-4-deoxychorismate lyase. It catalyzes the production 4-aminobenzoate (pABA) production which is required for folate biosynthesis. The enzyme localizes to chloroplasts based on an import assay and GFP localization experiments. Involved in D-Amino Acid Stimulated Ethylene Production.
Cluster1	IB13G16330	3.43091	8.3996	6.90634
Cluster1	IB13G16420	61.7461	135.553	115.747	AT3G15000	RIP1	RNA-editing factor interacting protein 1	Encodes RIP1 (RNA-editing factor interacting protein 1). Involved in chloroplast and mitochondrial RNA editing. The mRNA is cell-to-cell mobile.
Cluster1	IB13G16860	5.40608	23.6424	23.5352	AT1G78560			Chloroplast inner membrane, pantothenate transporter.
Cluster1	IB13G16920	6.77	32.3042	22.7456	AT1G53520	FAP3	fatty-acid-binding protein 3	Encodes a plastid stroma localized fatty acid binding protein involved in fatty acid metabolism.
Cluster1	IB13G17330	3.42778	8.6427	7.9497	AT2G42960			Protein kinase superfamily protein;(source:Araport11)
Cluster1	IB13G17790	1.11688	8.96298	6.34519	AT1G61250	SCAMP1	Secretory carrier membrane protein 1	Encodes a putative secretory carrier membrane protein (SC3). The mRNA is cell-to-cell mobile.
Cluster1	IB13G18080	2.97809	11.54	11.598	AT4G03520	TRXm2	thioredoxin m2	Encodes a redox activated co-chaperone, chloroplast localized thioredoxin, similar to prokaryotic types.
Cluster1	IB13G19360	9.53383	25.7027	25.0976	AT2G42710			Ribosomal protein L1p/L10e family;(source:Araport11)
Cluster1	IB13G19610	3.88424	8.65094	7.99538	AT3G14690	CYP72A15	cytochrome P450, family 72, subfamily A, polypeptide 15	putative cytochrome P450 The mRNA is cell-to-cell mobile.
Cluster1	IB13G20060	21.1385	49.9952	46.8845	AT3G21870	CYCP2;1	cyclin p2;1	cyclin p2;(source:Araport11)
Cluster1	IB13G20080	2.09543	8.5787	7.37152	AT1G71460			Pentatricopeptide repeat (PPR-like) superfamily protein;(source:Araport11)
Cluster1	IB13G22180	2.02574	10.268	8.34116	AT4G12840			GTPase Der (DUF707);(source:Araport11)
Cluster1	IB13G23880	29.9049	79.7514	64.196	AT3G26060	PRXQ	peroxiredoxin Q	encodes periredoxin Q which decomposes peroxides and plays a role in the protection of the photosynthetic apparatus
Cluster1	IB13G23990	6.92162	14.9704	11.717	AT3G43190	SUS4	sucrose synthase 4	Encodes a protein with sucrose synthase activity (SUS4).
Cluster1	IB13G24430	10.5796	30.5317	25.4076	AT1G16790			ribosomal protein-like protein;(source:Araport11)
Cluster1	IB13G24600	27.6148	63.5492	56.3964	AT3G21200	PGR7	proton gradient regulation 7	Encodes a soluble glutamyl-tRNA reductase (GluTR) binding protein that forms a ternary complex with FLU and GluTR.
Cluster1	IB13G24620	146.03	308.067	297.559	AT5G06360			Ribosomal protein S8e family protein;(source:Araport11)
Cluster1	IB13G24900	4.47433	75.7316	60.4469	AT3G14310	PME3	pectin methylesterase 3	encodes a pectin methylesterase, targeted by a cellulose binding protein (CBP) from the parasitic nematode Heterodera schachtii during parasitism.
Cluster1	IB13G24910	6.69747	53.1411	47.972	AT3G14310	PME3	pectin methylesterase 3	encodes a pectin methylesterase, targeted by a cellulose binding protein (CBP) from the parasitic nematode Heterodera schachtii during parasitism.
Cluster1	IB13G25270	8.90008	32.3142	31.263	AT3G14067			Encodes a protein with similarity to serine protease, subtilisin, that is upregulated during senescence and expressed in the arial portions of the plant.Loss of function mutations have increased branch number but normal silique length and seed set and therefore have increased fertility.
Cluster1	IB13G25720	15.581	41.4633	35.5518	AT1G17650	GR2	GLYOXYLATE REDUCTASE 2	Glyoxylate reductase located in chloroplasts.
Cluster1	IB13G25970	0.87763	5.30598	4.1741	AT3G13690			kinase with adenine nucleotide alpha hydrolases-like domain-containing protein;(source:Araport11)
Cluster1	IB13G26590	58.2168	135.411	104.427	AT1G79870			Hydroxyphenylpyruvate reductase (HPPR), which catalyzes the reduction of 4-hydroxyphenylpyruvic acid (pHPP) to 4-hydroxyphenyllactic acid (pHPL). Together with HPPR3 and TAT1 involved in the biosynthesis of pHPL from tyrosine.
Cluster1	IB13G26610	2.75706	8.18107	6.21802	AT1G45688			CC1 is a plant specific gene that interacts with with the cellulose synthase complex and microtubules. It appears to play a role in localizing CESA to the membrane, microtuble dynamics , particularly during salt stress.
Cluster1	IB13G26780	2.56492	8.17249	7.82272	AT4G13270			Late embryogenesis abundant (LEA) hydroxyproline-rich glycoprotein family;(source:Araport11)
Cluster1	IB13G26990	9.10897	29.4834	28.7844
Cluster1	IB14G01080	12.2035	25.8377	23.0525	AT1G17850			Rhodanese/Cell cycle control phosphatase superfamily protein;(source:Araport11)
Cluster1	IB14G01140	4.89564	12.6745	10.7208
Cluster1	IB14G01800	5.3241	18.5274	14.1271	AT4G12420	SKU5		Encodes a protein of unknown function involved in directed root tip growth. It is a member of 19-member gene family and is distantly related structurally to the multiple-copper oxidases ascorbate oxidase and laccase, though it lacks the copper-binding domains. The protein is glycosylated and GPI-anchored. It is localized to the plasma membrane and the cell wall. The gene is expressed most strongl…
Cluster1	IB14G06160	6.95635	14.7585	13.3888	AT3G07930			DNA glycosylase superfamily protein;(source:Araport11)
Cluster1	IB14G08020	3.01032	59.708	38.7325	AT2G45380			myeloid leukemia factor;(source:Araport11)
Cluster1	IB14G09350	5.73123	13.8147	12.11	AT1G01770			propionyl-CoA carboxylase;(source:Araport11)
Cluster1	IB14G09450	1.23	5.6178	4.05518	AT5G50915			basic helix-loop-helix (bHLH) DNA-binding superfamily protein;(source:Araport11)
Cluster1	IB14G15680	62.4195	165.144	130.671	AT5G06290	2CPB	2-CYS PEROXIREDOXIN B	Encodes a 2-Cys peroxiredoxin (2-Cys PrxB) that contains two catalytic Cys residues. The mRNA is cell-to-cell mobile.
Cluster1	IB14G16840	1.22037	10.0193	7.87814	AT2G41190			Transmembrane amino acid transporter family protein;(source:Araport11)
Cluster1	IB14G18180	1.55997	13.9266	9.86982	AT2G41190			Transmembrane amino acid transporter family protein;(source:Araport11)
Cluster1	IB14G18640	6.903	15.5716	14.0423	AT1G62640	KAS III	3-ketoacyl-acyl carrier protein synthase III	3-ketoacyl-acyl carrier protein synthase III (KAS III)
Cluster1	IB14G21540	5.19325	17.445	16.1919	AT2G37630	MYB91	MYB DOMAIN PROTEIN 91	Encodes a MYB-domain protein involved in specification of the leaf proximodistal axis. Mutation results in lobed and dissected leaves with a characteristic asymmetry. Homologous to the Antirrhinum PHANTASTICA (PHAN) and maize ROUGH SHEATH2 (RS2) genes Asymmetric placement of auxin response at the distal leaf tip precedes visible asymmetric leaf growth. Acts alongside AXR1 to exclude BP expression…
Cluster1	IB14G21780	1.22108	63.2881	38.7559
Cluster1	IB14G22490	1.18857	6.02958	4.18607	AT2G05790			O-Glycosyl hydrolases family 17 protein;(source:Araport11)
Cluster1	IB14G22590	12.595	46.4982	35.9879	AT2G32650			RmlC-like cupins superfamily protein;(source:Araport11)
Cluster1	IB14G22810	7.05156	15.8617	15.1931	AT1G29040			50S ribosomal protein L34;(source:Araport11)
Cluster1	IB14G22930	8.03933	22.0518	23.2722	AT1G31550			GDSL-motif esterase/acyltransferase/lipase. Enzyme group with broad substrate specificity that may catalyze acyltransfer or hydrolase reactions with lipid and non-lipid substrates.
Cluster1	IB14G23510	3.80491	16.4968	13.841	AT4G27450			aluminum induced protein with YGL and LRDR motifs;(source:Araport11)
Cluster1	IB14G23530	6.03635	23.3614	19.2621	AT2G20740			Tetraspanin family protein;(source:Araport11)
Cluster1	IB14G25740	4.37446	17.7819	13.5309	AT1G12020			hypothetical protein;(source:Araport11)
Cluster1	IB14G26080	20.4268	44.4364	36.4673	AT5G49910	HSC70-7	HEAT SHOCK PROTEIN 70-7	Stromal heat shock protein involved in protein import into chloroplast. The mRNA is cell-to-cell mobile.
Cluster1	IB14G26550	29.9612	65.4244	57.7691	AT3G26080			localized to chloroplasts
Cluster1	IB14G26750	5.053	10.9527	10.2239	AT4G15010			Mitochondrial substrate carrier family protein;(source:Araport11)
Cluster1	IB14G27000	39.0586	86.6358	74.984	AT2G22360	DJA6	DNA J protein A6	DNAJ heat shock family protein;(source:Araport11)
Cluster1	IB14G27380	4.14936	10.1612	8.11429	AT3G21175	ZML1	ZIM-like 1	member of a novel family of plant-specific GATA-type transcription factors.
Cluster1	IB14G27410	16.4216	151.453	117.898	AT5G09570			Twin CX9C domain protein. Induced by low phosphate or iron, drought and heat stress. Loss of both At12cys-1 and At12cys-2 lead to enhanced tolerance to drought and light stress and increased anti-oxidant capacity.
Cluster1	IB14G27510	7.35378	34.9902	25.2122	AT3G54740			zein-binding protein (Protein of unknown function, DUF593);(source:Araport11)
Cluster1	IB14G27520	4.84659	35.907	24.1626
Cluster1	IB14G27880	0.667283	11.4216	10.0845	AT5G36180	scpl1	serine carboxypeptidase-like 1	serine carboxypeptidase-like 1;(source:Araport11)
Cluster1	IB14G29020	2.27922	5.14546	5.36882	AT4G33945			ARM repeat superfamily protein;(source:Araport11)
Cluster1	IB14G29030	7.72522	26.8174	24.0788	AT2G15790	SQN	SQUINT	SQN encodes the Arabidopsis homolog of cyclophilin 40 (CyP40). It is specifically required for the vegetative but not the reproductive maturation of the shoot. Belongs to one of the 36 carboxylate clamp (CC)-tetratricopeptide repeat (TPR) proteins (Prasad 2010, Pubmed ID: 20856808) with potential to interact with Hsp90/Hsp70 as co-chaperones.
Cluster1	IB14G29330	3.82614	14.2872	15.0228	AT1G49350			PsiMP Glycosylase (PUMY) that hydrolyzes PsiMP to uracil and ribose-5-phosphate. Acts together with PUMY in the peroxisome to prevent toxic pseudouridine monophosphate accumulation. Acts together with the a pseudouridine kinase PUKI in the peroxisome to prevent toxic pseudouridine monophosphate accumulation.
Cluster1	IB15G01080	5.57025	22.2968	23.3622	AT3G25400			dCTP pyrophosphatase-like protein;(source:Araport11)
Cluster1	IB15G01230	1.99854	5.77349	4.58991	AT1G74240			Mitochondrial substrate carrier family protein;(source:Araport11)
Cluster1	IB15G01300	10.0732	24.2731	18.578	AT2G01918	PQL3	PsbQ-like 3	Encode a protein homologous to each PQL protein. Mutational analysis indicates that PQL3 is also required for NDH activity.
Cluster1	IB15G01330	6.31959	14.6769	13.2343	AT1G18600	RBL12	RHOMBOID-like protein 12	Mitochondrion-located rhomboid-like protein
Cluster1	IB15G02160	10.4954	29.4954	24.7815	AT2G45550	CYP76C4	cytochrome P450, family 76, subfamily C, polypeptide 4	member of CYP76C
Cluster1	IB15G02440	26.3063	67.9357	61.9153	AT4G02450			Encodes one of two isoforms of a co-chaperone of HSP90 that is required for root growth, in particular in the maintenance of the root meristem.
Cluster1	IB15G03380	2.97535	8.26658	8.48101	AT1G58340	ZRZ	ZRIZI	Encodes a plant MATE (multidrug and toxic compound extrusion) transporter that is localized to the Golgi complex and small organelles and is involved in determining the rate of organ initiation. It is also involved in iron homeostasis when plants are under osmotic stress.
Cluster1	IB15G03490	43.0717	94.9373	79.4963	AT5G17870	PSRP6	plastid-specific 50S ribosomal protein 6	plastid-specific ribosomal protein 6 precursor (Psrp-6) - like
Cluster1	IB15G03940	4.64731	10.1156	9.55601	AT3G10450	SCPL7	serine carboxypeptidase-like 7	serine carboxypeptidase-like 7;(source:Araport11)
Cluster1	IB15G04140	37.3079	113.46	95.2658	AT2G23090			Uncharacterized protein family SERF;(source:Araport11)
Cluster1	IB15G04790	5.61547	13.0467	11.1853	AT3G63470	scpl40	serine carboxypeptidase-like 40	serine carboxypeptidase-like 40;(source:Araport11)
Cluster1	IB15G04960	64.1074	184.274	135.835	AT1G74970	TWN3		ribosomal protein S9, nuclear encoded component of the chloroplast ribosome
Cluster1	IB15G05630	20.5828	63.6691	57.5032	AT5G18570	EMB3138	EMBRYO DEFECTIVE 3138	Encodes AtObgC, a plant ortholog of bacterial Obg. AtObgC is a chloroplast-targeting GTPase essential for early embryogenesis. Mutations in this locus result in embryo lethality. The protein is dually localized in the stroma and the inner envelope membrane and is involved in thylakoid membrane biogenesis and functions primarily in plastid ribosome biogenesis during chloroplast development.
Cluster1	IB15G05950	5.96254	22.6436	20.8633
Cluster1	IB15G06040	2.59173	6.52245	6.08498	AT4G24180	TLP1	THAUMATIN-LIKE PROTEIN 1	Root-specific expression activated in response to rhizobacteria and ACC. Role in induced systemic resistance.
Cluster1	IB15G06440	0.792875	5.76721	4.75941	AT1G31650	ROPGEF14	ROP (rho of plants) guanine nucleotide exchange factor 14	Encodes a member of KPP-like gene family, homolog of KPP (kinase partner protein) gene in tomato. Also a member of the RopGEF (guanine nucleotide exchange factor) family, containing the novel PRONE domain (plant-specific Rop nucleotide exchanger), which is exclusively active towards members of the Rop subfamily.
Cluster1	IB15G07430	3.39174	7.43589	7.31834	AT5G50390	EMB3141	EMBRYO DEFECTIVE 3141	Pentatricopeptide repeat (PPR-like) superfamily protein;(source:Araport11)
Cluster1	IB15G07870	18.6948	49.2621	40.8891	AT3G04260	PTAC3	plastid transcriptionally active 3	plastid transcriptionally active 3;(source:Araport11)
Cluster1	IB15G09220	0.287925	5.71891	4.37213	AT1G53760			K+-H+ exchange-like protein;(source:Araport11)
Cluster1	IB15G09480	7.26892	16.0727	13.1384	AT1G54150	SPL2	SP1-like 2	Encodes a chloroplast-localized putative RING-type ubiquitin E3 ligase.
Cluster1	IB15G09490	2.0306	5.38242	4.91839	AT1G17430			alpha/beta-Hydrolases superfamily protein;(source:Araport11)
Cluster1	IB15G09580	6.97582	16.2085	13.9177	AT1G17540			kinase with adenine nucleotide alpha hydrolases-like domain-containing protein;(source:Araport11)
Cluster1	IB15G10870	10.2328	27.5235	23.2496	AT5G54510	GH3.6	Gretchen Hagen3.6	Encodes an IAA-amido synthase that conjugates Ala, Asp, Phe, and Trp to auxin. Lines overexpressing this gene accumulate IAA-ASP and are hypersensitive to several auxins. Identified as a dominant mutation that displays shorter hypocotyls in light grown plants when compared to wild type siblings. Protein is similar to auxin inducible gene from pea (GH3).
Cluster1	IB15G10880	10.1776	27.7666	27.2755	AT4G27260	WES1		encodes an IAA-amido synthase that conjugates Asp and other amino acids to auxin in vitro. Lines carrying insertions in this gene are hypersensitive to auxin. It is involved in camalexin biosynthesis via conjugating indole-3-carboxylic acid (ICA) and cysteine (Cys). The mRNA is cell-to-cell mobile.
Cluster1	IB15G12940	1.61763	5.08074	4.61537	AT1G56145			Leucine-rich repeat transmembrane protein kinase;(source:Araport11)
Cluster1	IB15G13030	4.80781	18.8889	19.0196	AT1G56145			Leucine-rich repeat transmembrane protein kinase;(source:Araport11)
Cluster1	IB15G13040	0.826291	7.23589	6.21875	AT1G56120			Leucine-rich repeat transmembrane protein kinase;(source:Araport11)
Cluster1	IB15G13320	1.97936	6.05608	5.45265	AT1G19290			Pentatricopeptide repeat (PPR) superfamily protein;(source:Araport11)
Cluster1	IB15G14810	0.122994	18.6335	16.7377	AT4G10250	ATHSP22.0		Columbia endomembrane-localized small heat shock protein
Cluster1	IB15G15320	0.363278	37.2897	37.1279	AT4G10250	ATHSP22.0		Columbia endomembrane-localized small heat shock protein
Cluster1	IB15G15480	2.23214	8.33313	8.4846	AT4G16390	SVR7	suppressor of variegation 7	Encodes a pentatricopeptide repeat protein, SVR7 (SUPPRESSOR OF VARIEGATION7), required for FtsH-mediated chloroplast biogenesis. It is involved in accumulation and translation of chloroplast ATP synthase subunits.
Cluster1	IB15G15500	7.31388	21.3966	17.7088	AT4G16390	SVR7	suppressor of variegation 7	Encodes a pentatricopeptide repeat protein, SVR7 (SUPPRESSOR OF VARIEGATION7), required for FtsH-mediated chloroplast biogenesis. It is involved in accumulation and translation of chloroplast ATP synthase subunits.
Cluster1	IB15G15600	2.7973	10.3082	10.0561	AT4G16390	SVR7	suppressor of variegation 7	Encodes a pentatricopeptide repeat protein, SVR7 (SUPPRESSOR OF VARIEGATION7), required for FtsH-mediated chloroplast biogenesis. It is involved in accumulation and translation of chloroplast ATP synthase subunits.
Cluster1	IB15G16240	1.7951	5.50769	5.23849
Cluster1	IB15G16800	3.10631	7.02674	6.48949	AT5G10970			C2H2 and C2HC zinc fingers superfamily protein;(source:Araport11)
Cluster1	IB15G17860	7.36274	19.4632	17.9467	AT5G26200			Mitochondrial substrate carrier family protein;(source:Araport11)
Cluster1	IB15G19120	10.4616	48.884	36.2292	AT1G52190	NRT1.11	nitrate transporter 1.11	Encodes a low affinity nitrate transporter that is expressed in the plasma membrane and found in the phloem of the major veins of leaves. It is responsible for nitrate redistribution to young leaves.
Cluster1	IB15G20980	2.89161	9.87474	8.65213	AT4G32780			FORKED-LIKE family member, part of Group 2 (Group 1 consists of FKD1, FL1-FL3; Group 2 consists of FL4 and FL8 and Group 3 consists of FL5- FL7). May coordinate leaf size with vein density, where Group 1 members and Group 3 members have opposing functions.
Cluster1	IB15G21490	4.19993	14.4998	12.534	AT2G26080	GLDP2	glycine decarboxylase P-protein 2	glycine decarboxylase P-protein 2;(source:Araport11)
Cluster1	IB15G23920	2.12157	8.16655	8.318	AT2G36770			UDP-Glycosyltransferase superfamily protein;(source:Araport11)
Cluster1	IB15G23970	26.3236	84.7226	70.945	AT2G36750	UGT73C1	UDP-glucosyl transferase 73C1	UDP-glucosyl transferase 73C1;(source:Araport11)
Cluster1	IB15G24130	4.1865	9.95475	7.8914
Cluster1	IB15G25560	2.64793	9.92031	8.32715	AT4G21705			Tetratricopeptide repeat (TPR)-like superfamily protein;(source:Araport11)
Cluster2	IB01G01180	105.531	127.961	41.6428	AT3G13310	DJC66	DNA J protein C66	Chaperone DnaJ-domain superfamily protein;(source:Araport11)
Cluster2	IB01G06420	2.74547	7.41078	1.06335	AT5G06060			NAD(P)-binding Rossmann-fold superfamily protein;(source:Araport11)
Cluster2	IB01G07440	33.5016	51.7412	17.7047	AT5G40010	ASD	ATPase-in-Seed-Development	Encodes a mitochondrial ATPase involved in seed and silique development.
Cluster2	IB01G10390	2.69551	8.47581	2.2599	AT3G19320			Leucine-rich repeat (LRR) family protein;(source:Araport11)
Cluster2	IB01G33950	1.84784	8.87697	1.32271
Cluster2	IB02G03960	3.74534	12.5886	3.14125	AT1G52340	SRE1	SALT RESISTANT 1	Encodes a cytosolic short-chain dehydrogenase/reductase involved in the conversion of xanthoxin to ABA-aldehyde during ABA biosynthesis. Mutants are insensitive to sucrose and glucose.
Cluster2	IB02G04320	127.284	144.075	47.2919	AT5G60680			transcription initiation factor TFIID subunit (Protein of unknown function, DUF584);(source:Araport11)
Cluster2	IB02G11200	28.6841	37.3485	17.699	AT3G62550			Adenine nucleotide alpha hydrolases-like superfamily protein;(source:Araport11)
Cluster2	IB02G17840	14.5681	17.5096	5.17165	AT5G26340	STP13	SUGAR TRANSPORT PROTEIN 13	Encodes a protein with high affinity, hexose-specific/H+ symporter activity. The activity of the transporter appears to be negatively regulated by phosphorylation. Importantly, microarray analysis, as well as the study of the expression of this gene in mutants involved in programmed cell death (PCD) demonstrated a tight correlation between this gene's expression and PCD.
Cluster2	IB02G18300	21.582	31.6021	10.2092	AT5G26340	STP13	SUGAR TRANSPORT PROTEIN 13	Encodes a protein with high affinity, hexose-specific/H+ symporter activity. The activity of the transporter appears to be negatively regulated by phosphorylation. Importantly, microarray analysis, as well as the study of the expression of this gene in mutants involved in programmed cell death (PCD) demonstrated a tight correlation between this gene's expression and PCD.
Cluster2	IB02G21650	11.4072	50.1884	3.59515	AT4G16260			Encodes a putative beta-1,3-endoglucanase that interacts with the 30C02 cyst nematode effector. May play a role in host defense.
Cluster2	IB02G28120	79.6943	102.337	29.4048	AT3G45210			transcription initiation factor TFIID subunit (Protein of unknown function, DUF584);(source:Araport11)
Cluster2	IB02G34450	13.1875	13.6525	6.95105	AT2G45400	BEN1	BRI1-5 ENHANCED 1	involved in the regulation of brassinosteroid metabolic pathway
Cluster2	IB03G05350	4.48748	5.94389	2.38309	AT5G24910	ELA1	EUI-like p450 A1	Member of CYP714A. Encodes one of the two tandemly duplicated gene pair ELA1 (CYP714A1) and ELA2 (CYP714A2), homologs of the rice cytochrome P450 monooxygenase gene EUI1. Double mutation of ELA1 and ELA2 results in increased biomass and enlarged organs.
Cluster2	IB03G16970	22.2186	57.1943	13.4259	AT1G24020	MLP423	MLP-like protein 423	MLP-like protein 423;(source:Araport11)
Cluster2	IB03G17860	13.5204	24.683	11.7859	AT1G26920			zinc finger CCHC domain protein;(source:Araport11)
Cluster2	IB03G17980	13.0259	19.4826	9.15613	AT1G59960			NAD(P)-linked oxidoreductase superfamily protein;(source:Araport11)
Cluster2	IB04G06920	4.63922	8.15153	1.77402	AT5G13080	WRKY75	WRKY DNA-binding protein 75	WRKY75 is one of several transcription factors induced during Pi deprivation. It is nuclear localized and regulated differentially during Pi starvation. RNAi mediated suppression of WRKY75 made the plants more susceptible to Pi stress as indicated by the higher accumulation of anthocyanin during Pi starvation.
Cluster2	IB04G10830	12.4382	13.0336	5.52614	AT4G31940	CYP82C4	cytochrome P450, family 82, subfamily C, polypeptide 4	The gene encodes a cytochrome P450 enzyme, CYP82C. It is involved in the early Fe deficiency response.CYP82C4 hydroxylates fraxetin to generate sideretin (5-hydroxyfraxetin). Fraxetin and sideretin are catecholic coumarins secreted into the rhizosphere under conditions of low iron availability and help mobilize this nutrient from insoluble iron(III) pools in the soil.The mRNA is cell-to-cell mobi…
Cluster2	IB04G17150	3.70777	6.44889	3.00231	AT4G18220			Drug/metabolite transporter superfamily protein;(source:Araport11)
Cluster2	IB04G22110	4.91328	6.93261	1.21013	AT5G26330			Cupredoxin superfamily protein;(source:Araport11)
Cluster2	IB05G14710	51.6865	54.2818	23.9922	AT5G44680			DNA glycosylase superfamily protein;(source:Araport11)
Cluster2	IB05G19160	15.431	46.9106	11.4888	AT1G01600	CYP86A4	cytochrome P450, family 86, subfamily A, polypeptide 4	Encodes a member of the CYP86A subfamily of cytochrome p450 genes. Expressed significantly at highest level in mature stems and flowers.
Cluster2	IB05G23450	4.98491	12.8866	1.81069
Cluster2	IB06G00940	3.0208	8.61662	0.0187096	AT5G23960	TPS21	terpene synthase 21	Encodes a sesquiterpene synthase involved in generating all of the group A sesquiterpenes found in the Arabidopsis floral volatile blend. Strongly expressed in the stigma.
Cluster2	IB06G02250	2.3391	5.36941	1.99481	AT5G25610	RD22	RESPONSIVE TO DESSICATION 22	responsive to dehydration 22 (RD22) mediated by ABA
Cluster2	IB06G03860	1048.03	1179.85	443.542	AT4G32940	GAMMAVPE		Encodes a vacuolar processing enzyme belonging to a novel group of cysteine proteinases that is expressed in vegetative organs and is upregulated in association with various types of cell death and under stressed conditions. They are essential in processing seed storage proteins and for mediating the susceptible response of toxin-induced cell death.
Cluster2	IB06G05020	2.07236	6.60005	1.68919	AT1G15360	WIN1	WAX INDUCER 1	Encodes a member of the ERF (ethylene response factor) subfamily B-6 of ERF/AP2 transcription factor family. The protein contains one AP2 domain. There are 12 members in this subfamily including RAP2.11. This gene is involved in wax biosynthesis. Over-expression of the gene results in glossy leaf phenotype and increased drought tolerance. Two closely related genes, AT5G25390 and AT5G11190 have si…
Cluster2	IB06G12960	358.805	341.132	121.634	AT3G22400	LOX5		Encodes lipoxygenase5 (LOX5). LOX5 activity in roots facilitates green peach aphid colonization of Arabidopsis foliage by promoting green peach aphid feeding from sieve element and water consumption from xylem.
Cluster2	IB06G22570	9.57253	17.0215	5.85748	AT2G41690	HSFB3	heat shock transcription factor B3	member of Heat Stress Transcription Factor (Hsf) family
Cluster2	IB06G23230	2.48535	6.94423	1.83472	AT2G41380			S-adenosyl-L-methionine-dependent methyltransferases superfamily protein;(source:Araport11)
Cluster2	IB06G25110	3.84702	8.85892	2.68049	AT2G36190	cwINV4	cell wall invertase 4	cwINV4 appears to function as a cell wall-localized invertase (that can catalyze the hydrolysis of sucrose into fructose and glucose) based on the phenotype of cwinv4 mutants. cwINV4 transcripts are expressed at high levels in lateral and median nectaries and this enzyme plays an important role in nectar production. Also expressed in ovary placenta and appears to play a role linking sugar sensing…
Cluster2	IB07G01710	29.9817	29.057	13.5302	AT3G10960	AZG1	AZA-guanine resistant1	Encodes a homolog of the adenine-guanine-hypoxanthine transporter AzgA of Aspergillus nidulans. Function as a plant adenine-guanine transporter. Two closely related genes exist in Arabidopsis: AT3G10960 (Azg1) and AT5G50300 (Azg2).
Cluster2	IB07G02790	14.8365	33.1387	10.6142	AT2G37900			Major facilitator superfamily protein;(source:Araport11)
Cluster2	IB07G09750	7.8009	13.23	5.22216
Cluster2	IB07G09960	8.98984	13.2794	6.62571	AT5G35090			hypothetical protein;(source:Araport11)
Cluster2	IB07G11570	20.7628	30.5491	2.33231	AT4G30380			Encodes a Plant Natriuretic Peptide (PNP). PNPs are a class of systemically mobile molecules distantly related to expansins; their biological role has remained elusive.
Cluster2	IB07G16440	8.68835	14.0468	4.60026	AT3G47180			RING/U-box superfamily protein;(source:Araport11)
Cluster2	IB07G17680	86.6748	91.7621	41.7512	AT4G14620			hypothetical protein (DUF506);(source:Araport11)
Cluster2	IB07G24200	80.5333	97.2232	36.9711	AT4G36540	BEE2	BR enhanced expression 2	Encodes the brassinosteroid signaling component BEE2 (BR-ENHANCED EXPRESSION 2). Positively modulates the shade avoidance syndrome in Arabidopsis seedlings.
Cluster2	IB07G27920	8.36362	10.3103	3.6512	AT4G39330	CAD9	cinnamyl alcohol dehydrogenase 9	cinnamyl alcohol dehydrogenase 9;(source:Araport11)
Cluster2	IB07G31450	6.63947	29.3935	1.6701	AT5G14570	NRT2.7	high affinity nitrate transporter 2.7	Encodes ATNRT2.7, a nitrate transporter that controls nitrate content in seeds. Expression is detected in reproductive organs and peaks in seeds. Localized to the vacuolar membrane.
Cluster2	IB08G00400	4.4627	6.31147	2.14859	AT5G52900	MAKR6	MEMBRANE-ASSOCIATED KINASE REGULATOR 6	Encodes a member of the MAKR (MEMBRANE-ASSOCIATED KINASE REGULATOR) gene family. MAKRs have putative kinase interacting motifs and membrane localization signals. Known members include: AT5G26230 (MAKR1), AT1G64080 (MAKR2), AT2G37380 (MAKR3), AT2G39370 (MAKR4), AT5G52870 (MAKR5) and AT5G52900 (MAKR6).
Cluster2	IB08G01440	2.90577	6.41774	2.11234	AT2G44940			encodes a member of the DREB subfamily A-4 of ERF/AP2 transcription factor family. The protein contains one AP2 domain. There are 17 members in this subfamily including TINY.
Cluster2	IB08G05770	5.32985	10.4178	3.44614	AT2G32350			Ubiquitin-like superfamily protein;(source:Araport11)
Cluster2	IB08G08040	5.60517	7.80591	3.13962
Cluster2	IB09G00550	55.5472	111.28	44.4023	AT2G21140	PRP2	proline-rich protein 2	Proline-rich protein expressed in expanding leaves, stems, flowers, and siliques.
Cluster2	IB09G00660	20.5748	26.5967	12.044	AT5G18010	SAUR19	small auxin up RNA 19	Encodes SAUR19 (small auxin up RNA 19). Note that TAIR nomenclature is based on Plant Mol Biol. 2002, 49:373-85 (PMID:12036261). In Planta (2011) 233:1223?1235 (PMID:21327815), At5g18010 is SAUR24.
Cluster2	IB09G01800	23.5666	36.0498	10.5632	AT2G36750	UGT73C1	UDP-glucosyl transferase 73C1	UDP-glucosyl transferase 73C1;(source:Araport11)
Cluster2	IB09G01810	34.275	45.8584	14.9793	AT4G34131	UGT73B3	UDP-glucosyl transferase 73B3	UDP-glucosyl transferase 73B3;(source:Araport11)
Cluster2	IB09G01950	85.4488	101.161	39.6547	AT2G15220			Plant basic secretory protein (BSP) family protein;(source:Araport11)
Cluster2	IB09G01970	50.2627	53.7475	18.3814	AT1G66140	ZFP4	zinc finger protein 4	Encodes a zinc finger protein containing only a single zinc finger.
Cluster2	IB09G02310	5.97276	22.673	3.86833	AT3G19680			hypothetical protein (DUF1005);(source:Araport11)
Cluster2	IB09G02590	6.56024	11.8999	5.9211	AT5G10530	LecRK-IX.1	L-type lectin receptor kinase IX.1	Concanavalin A-like lectin protein kinase family protein;(source:Araport11)
Cluster2	IB09G04340	10.5431	15.944	7.39163	AT2G32950	FUS1	FUSCA 1	Represses photomorphogenesis and induces skotomorphogenesis in the dark. Contains a ring finger zinc-binding motif, a coiled-coil domain, and several WD-40 repeats, similar to G-beta proteins. The C-terminus has homology to TAFII80, a subunit of the TFIID component of the RNA polymerase II of Drosophila. Nuclear localization in the dark and cytoplasmic in the light. The mRNA is cell-to-cell mobil…
Cluster2	IB09G05170	5.65671	8.73647	2.44769	AT5G05340	PRX52	peroxidase 52	Encodes a protein with sequence similarity to peroxidases that is involved in lignin biosynthesis. Loss of function mutations show abnormal development of xylem fibers and reduced levels of lignin biosynthetic enxymes.
Cluster2	IB09G07180	7.90767	16.7188	2.97268	AT2G34340			senescence regulator (Protein of unknown function, DUF584);(source:Araport11)
Cluster2	IB09G07740	14.0572	22.108	7.30712	AT4G18360	GOX3	glycolate oxidase 3	Encodes a glycolate oxidase that modulates reactive oxygen species-mediated signal transduction during nonhost resistance.
Cluster2	IB09G09830	6.21146	8.94276	3.76071	AT1G64670	CED1	9-CIS EPOXYCAROTENOID DIOXYGENASE DEFECTIVE 1	Encodes a epidermally expressed extracellular protein that likely functions as an alpha-beta hydrolase and is required for normal cuticle formation. Homozygous mutant plants are dwarfed and have abnormal leaves, collapsed cells, reduced numbers of trichomes. The specific role of BDG is unclear: it may function in cutin biosynthesis or as a cross-linking enzyme in the cell wall itself.
Cluster2	IB09G20000	2.94934	12.9785	1.46172	AT1G30700			FAD-binding Berberine family protein;(source:Araport11)
Cluster2	IB09G25890	6.31706	10.7925	5.0622
Cluster2	IB10G00340	16.82	28.0689	6.77713	AT4G11660	HSFB2B	HEAT SHOCK TRANSCRIPTION FACTOR B2B	member of Heat Stress Transcription Factor (Hsf) family
Cluster2	IB10G00530	71.8607	69.8503	35.3021	AT4G11910			Acts antagonistically with SGR1 to balance chlorophyll catabolism in chloroplasts with the dismantling and remobilizing of other cellular components in senescing leaf cells.
Cluster2	IB10G00950	4.29119	6.46413	0.818144	AT1G62790			Bifunctional inhibitor/lipid-transfer protein/seed storage 2S albumin superfamily protein;(source:Araport11)
Cluster2	IB10G01490	134.013	253.373	97.9881
Cluster2	IB10G03790	428.822	461.262	204.419	AT2G17880	DJC24	DNA J protein C24	Chaperone DnaJ-domain superfamily protein;(source:Araport11)
Cluster2	IB10G05140	17.5841	31.5539	15.0307	AT5G10600	CYP81K2	cytochrome P450, family 81, subfamily K, polypeptide 2	member of CYP81K
Cluster2	IB10G05150	9.9551	19.9656	8.89227	AT5G10610	CYP81K1	cytochrome P450, family 81, subfamily K, polypeptide 1	member of CYP81K The mRNA is cell-to-cell mobile.
Cluster2	IB10G07150	31.5317	31.4677	15.4338	AT1G09970	RLK7	receptor-like kinase 7	RLK7 belongs to a leucine-rich repeat class of receptor-likekinase (LRR-RLKs). It is involved in the control of germination speed and the tolerance to oxidant stress. The mRNA is cell-to-cell mobile.
Cluster2	IB10G07160	27.4055	27.3241	11.0587	AT1G09970	RLK7	receptor-like kinase 7	RLK7 belongs to a leucine-rich repeat class of receptor-likekinase (LRR-RLKs). It is involved in the control of germination speed and the tolerance to oxidant stress. The mRNA is cell-to-cell mobile.
Cluster2	IB10G12020	7.78356	7.59412	3.09636	AT3G54420	EP3	homolog of carrot EP3-3 chitinase	encodes an EP3 chitinase that is expressed during somatic embryogenesis in 'nursing' cells surrounding the embryos but not in embryos themselves. The gene is also expressed in mature pollen and growing pollen tubes until they enter the receptive synergid, but not in endosperm and integuments as in carrot. Post-embryonically, expression is found in hydathodes, stipules, root epidermis and emerging…
Cluster2	IB11G00940	7.28466	21.4708	5.64783	AT1G06620			encodes a protein whose sequence is similar to a 2-oxoglutarate-dependent dioxygenase The mRNA is cell-to-cell mobile.
Cluster2	IB11G01330	4.44509	5.75911	1.17894	AT2G47260	WRKY23	WRKY DNA-binding protein 23	Encodes a member of WRKY Transcription Factor; Group I. Involved in nematode feeding site establishment and auxin mediated PIN polar localization in roots. Expression is induced by auxin.
Cluster2	IB11G01910	11.5271	12.0571	6.05223	AT1G27940	PGP13	P-glycoprotein 13	P-glycoprotein 13;(source:Araport11)
Cluster2	IB11G03770	16.9694	28.3487	12.67	AT5G67090			Encodes a subtilisin-like serine protease with in vitro protease activity.
Cluster2	IB11G12750	3.26021	6.05774	2.76535	AT2G21790	RNR1	ribonucleotide reductase 1	encodes large subunit of ribonucleotide reductase involved in the production of deoxyribonucleoside triphosphates (dNTPs) for DNA replication and repair
Cluster2	IB11G12890	15.0217	20.9569	9.76475	AT2G02950	PKS1	phytochrome kinase substrate 1	Encodes a basic soluble protein which can independently bind to either PHYA or PHYB, regardless of whether the phytochromes are in the Pr or Pfr state. PKS1 can be phosphorylated by oat phyA in vitro in a light regulated manner. It is postulated to be a negative regulator of phyB signalling.
Cluster2	IB11G16300	4.08283	6.79495	3.08601	AT1G49620	KRP7	KIP-RELATED PROTEIN 7	Kip-related protein (KRP) gene, encodes CDK (cyclin-dependent kinase) inhibitor (CKI), negative regulator of cell division. A member of seven KRP genes found in Arabidopsis thaliana. Differential expression patterns for distinct KRPs were revealed by in situ hybridization. Binds to D type cyclins and may inhibit cell cycle.
Cluster2	IB11G20600	11.7989	14.7842	5.20834	AT5G12010			nuclease;(source:Araport11)
Cluster2	IB11G20740	2.40257	5.2249	0.454164	AT5G15500			Ankyrin repeat family protein;(source:Araport11)
Cluster2	IB11G26840	3.70776	7.6964	2.02504	AT3G05980			hypothetical protein;(source:Araport11)
Cluster2	IB11G27870	3.9854	9.36364	1.70608	AT1G74180	RLP14	receptor like protein 14	receptor like protein 14;(source:Araport11)
Cluster2	IB12G06430	5.02409	15.2158	2.27274	AT2G28085	SAUR42	SMALL AUXIN UPREGULATED RNA 42	SAUR-like auxin-responsive protein family;(source:Araport11)
Cluster2	IB12G17260	12.0918	12.6058	4.47912	AT1G68320	MYB62	myb domain protein 62	putative transcription factor: R2R3-MYB transcription family. Involved in regulation of phosphate starvation responses and gibberellic acid biosynthesis.
Cluster2	IB12G19200	11.5863	21.5962	8.48464	AT2G01670	NUDT17	nudix hydrolase homolog 17	nudix hydrolase homolog 17;(source:Araport11)
Cluster2	IB13G01770	147.74	231.689	43.312	AT1G80440	KMD1	KISS ME DEADLY 1	Encodes a member of a family of F-box proteins, called the KISS ME DEADLY (KMD) family, that targets type-B ARR proteins for degradation and is involved in the negative regulation of the cytokinin response. Also named as KFB20, a member of a group of Kelch repeat F-box proteins that negatively regulate phenylpropanoid biosynthesis by targeting the phenypropanoid biosynthesis enzyme phenylalanine …
Cluster2	IB13G20460	25.5789	32.4242	13.9995	AT2G32530	CSLB03	cellulose synthase-like B3	encodes a gene similar to cellulose synthase
Cluster2	IB13G20870	13.884	23.0422	8.52462	AT4G26790			GDSL-motif esterase/acyltransferase/lipase. Enzyme group with broad substrate specificity that may catalyze acyltransfer or hydrolase reactions with lipid and non-lipid substrates.
Cluster2	IB13G20880	12.0455	23.7663	8.03691	AT2G42990			GDSL-motif esterase/acyltransferase/lipase. Enzyme group with broad substrate specificity that may catalyze acyltransfer or hydrolase reactions with lipid and non-lipid substrates.
Cluster2	IB13G23930	35.3069	54.0888	25.5078	AT5G20820	SAUR76	SMALL AUXIN UPREGULATED RNA 76	SAUR-like auxin-responsive protein family;(source:Araport11)
Cluster2	IB13G24730	3.81503	5.67821	2.3599	AT4G26485			methyltransferase small domain protein;(source:Araport11)
Cluster2	IB13G26740	9.22957	13.3211	4.77573	AT1G79900	BAC2		encodes a mitochondrial ornithine transporter that exports ornithine from the mitochondria to the cytosol
Cluster2	IB14G02580	3.71157	6.26884	0.851349	AT2G38740			HAD-type phosphosugar phosphatase.
Cluster2	IB14G04590	15.1874	28.151	13.1582	AT5G18020	SAUR20	SMALL AUXIN UP RNA 20	SAUR-like auxin-responsive protein family;(source:Araport11)
Cluster2	IB14G04940	7.27838	12.5848	5.74735	AT1G29500	SAUR66	SMALL AUXIN UPREGULATED RNA 66	SAUR-like auxin-responsive protein family;(source:Araport11)
Cluster2	IB14G04960	23.7098	32.2471	15.6314	AT5G18020	SAUR20	SMALL AUXIN UP RNA 20	SAUR-like auxin-responsive protein family;(source:Araport11)
Cluster2	IB14G04970	5.2801	9.45187	3.74537	AT1G29460	SAUR65	SMALL AUXIN UPREGULATED RNA 65	SAUR-like auxin-responsive protein family;(source:Araport11)
Cluster2	IB14G05250	120.909	185.196	75.8537	AT3G04720	PR4	pathogenesis-related 4	Encodes a protein similar to the antifungal chitin-binding protein hevein from rubber tree latex. mRNA levels increase in response to ethylene and turnip crinkle virus infection. The mRNA is cell-to-cell mobile.
Cluster2	IB14G05260	2.06713	6.23088	0.607471	AT3G04720	PR4	pathogenesis-related 4	Encodes a protein similar to the antifungal chitin-binding protein hevein from rubber tree latex. mRNA levels increase in response to ethylene and turnip crinkle virus infection. The mRNA is cell-to-cell mobile.
Cluster2	IB14G05710	10.0512	11.7618	4.08478	AT2G21210	SAUR6	SMALL AUXIN UPREGULATED RNA 6	Putative auxin-regulated protein whose expression is downregulated in response to chitin oligomers.
Cluster2	IB14G22970	39.7293	86.4119	30.0816	AT1G28600			GDSL-motif esterase/acyltransferase/lipase. Enzyme group with broad substrate specificity that may catalyze acyltransfer or hydrolase reactions with lipid and non-lipid substrates.
Cluster2	IB14G24790	3.9524	5.16945	2.20426	AT4G23180	RLK4		Encodes a receptor-like protein kinase. Naming convention from Chen et al 2003 (PMID 14756307) The mRNA is cell-to-cell mobile.
Cluster2	IB14G27780	108.919	163.804	77.5977	AT1G10020			formin-like protein (DUF1005);(source:Araport11)
Cluster2	IB14G28340	10.6357	15.2185	6.80804	AT2G14960	GH3.1		encodes a protein similar to IAA-amido synthases. Lines carrying an insertion in this gene are hypersensitive to auxin.
Cluster2	IB15G00850	3.99038	7.40227	2.86643	AT1G74670	GASA6	GA-stimulated Arabidopsis 6	Gibberellin-regulated family protein;(source:Araport11)
Cluster2	IB15G01740	6.62534	9.38991	4.08627
Cluster2	IB15G09710	239.868	283.145	103.729	AT3G13750	BGAL1	beta-galactosidase 1	beta-galactosidase, glycosyl hydrolase family 35 The mRNA is cell-to-cell mobile.
Cluster2	IB15G11100	36.18	49.992	21.342	AT4G31500	SUR2	SUPERROOT 2	Encodes an oxime-metabolizing enzyme in the biosynthetic pathway of glucosinolates. Is required for phytochrome signal transduction in red light. Mutation confers auxin overproduction.
Cluster3	IB01G01210	11.8043	8.65424	20.8465	AT4G26485			methyltransferase small domain protein;(source:Araport11)
Cluster3	IB01G01990	23.8847	18.0889	38.121	AT3G20410	CPK9	calmodulin-domain protein kinase 9	calmodulin-domain protein kinase CDPK isoform 9 (CPK9)
Cluster3	IB01G02350	7.5158	5.2254	15.0976	AT5G48150	PAT1	phytochrome a signal transduction 1	Member of GRAS gene family. Semi-dominant mutant has a reduced response to far-red light and appears to act early in the phytochrome A signaling pathway.
Cluster3	IB01G02760	6.00067	3.64967	7.60425	AT4G21760	BGLU47	beta-glucosidase 47	beta-glucosidase 47;(source:Araport11)
Cluster3	IB01G03490	3.76974	2.82753	5.97084	AT3G28630	CROLIN1	CROLIN 1	actin cross-linking protein, putative (DUF569);(source:Araport11)
Cluster3	IB01G03710	5.02967	2.97583	6.98924	AT3G28180	CSLC4	CELLULOSE-SYNTHASE LIKE C4	encodes a gene similar to cellulose synthase The mRNA is cell-to-cell mobile.
Cluster3	IB01G03730	4.12314	1.56317	13.7772	AT2G18210			hypothetical protein;(source:Araport11)
Cluster3	IB01G04980	6.30198	4.11034	8.49594	AT1G65930	cICDH	cytosolic NADP+-dependent isocitrate dehydrogenase	Encodes a NADP+-isocitrate dehydrogenase that is believed to function in the cytosol. It appears to contribute to NADPH production under oxidative stress, and thereby to participate in redox signalling linked to defense responses. The mRNA is cell-to-cell mobile.
Cluster3	IB01G06400	12.8447	6.36883	16.9746	AT4G39840			cell wall integrity/stress response component-like protein;(source:Araport11)
Cluster3	IB01G07380	4.39962	4.99534	23.3703	AT1G01720	ATAF1		Belongs to a large family of putative transcriptional activators with NAC domain. Transcript level increases in response to wounding and abscisic acid. ATAF1 attentuates ABA signaling and sythesis. Mutants are hyposensitive to ABA. The mRNA is cell-to-cell mobile.
Cluster3	IB01G07800	10.6792	16.6832	30.7721	AT1G28640			GDSL-motif esterase/acyltransferase/lipase. Enzyme group with broad substrate specificity that may catalyze acyltransfer or hydrolase reactions with lipid and non-lipid substrates.
Cluster3	IB01G08020	1.65843	2.08826	6.07292	AT3G03050	RHD7	ROOT HAIR DEFECTIVE 7	encodes a cellulose synthase like protein. mutations initiate root hairs that rupture at their tip soon after initiation. is required for the synthesis of a noncellulosic wall polysaccharide.
Cluster3	IB01G08430	1.31308	3.52396	13.1066	AT1G64720	CP5		membrane related protein CP5
Cluster3	IB01G08840	3.22031	3.08076	33.5467	AT1G67000			Protein kinase superfamily protein;(source:Araport11)
Cluster3	IB01G09770	2.44798	3.82522	7.8909	AT5G65890	ACR1	ACT domain repeat 1	Member of ACT domain containing protein family. ACT domains are amino acid binding domains. Shows strongest expression in flowers and siliques.
Cluster3	IB01G11440	1.27625	1.2534	13.7612	AT5G15870			glycosyl hydrolase family 81 protein;(source:Araport11)
Cluster3	IB01G12350	4.83425	5.71612	17.2107	AT3G29060			EXS (ERD1/XPR1/SYG1) family protein;(source:Araport11)
Cluster3	IB01G12360	3.67777	4.86268	17.9517	AT1G35350			EXS (ERD1/XPR1/SYG1) family protein;(source:Araport11)
Cluster3	IB01G12490	6.8193	5.31248	52.9512	AT5G39670			Calmodulin like protein involved in negative regulation of pattern triggered immunity.
Cluster3	IB01G17460	1.68103	0.200724	6.81891
Cluster3	IB01G19600	6.38025	8.42142	29.4596
Cluster3	IB01G19980	4.00494	1.88403	213.427	AT5G12010			nuclease;(source:Araport11)
Cluster3	IB01G22030	6.84279	9.05127	14.8733	AT1G78240	TSD2	TUMOROUS SHOOT DEVELOPMENT 2	Encodes TSD2 (TUMOROUS SHOOT DEVELOPMENT2), a putative methyltransferase with an essential role in cell adhesion and coordinated plant development.
Cluster3	IB01G27990	25.5159	21.5439	47.6886	AT5G04550			type-1 restriction enzyme mjaxp r protein (DUF668);(source:Araport11)
Cluster3	IB01G31110	9.75574	10.6088	23.8616	AT3G56180			LURP-one-like protein (DUF567);(source:Araport11)
Cluster3	IB01G31950	36.3435	54.6189	104.449	AT5G51100	FSD2	Fe superoxide dismutase 2	Fe superoxide dismutase whose mRNA levels are increased in response to exposure to UV-B.
Cluster3	IB02G00250	4.78663	3.33557	8.57682	AT2G34930			disease resistance family protein / LRR family protein;(source:Araport11)
Cluster3	IB02G01480	9.54804	3.94003	13.3499	AT2G34930			disease resistance family protein / LRR family protein;(source:Araport11)
Cluster3	IB02G02230	1.44939	1.16995	13.3956	AT2G27080			Late embryogenesis abundant (LEA) hydroxyproline-rich glycoprotein family;(source:Araport11)
Cluster3	IB02G02630	52.2894	20.219	108.221	AT3G44260	CAF1a	CCR4- associated factor 1a	Encodes one of the homologs of the yeast CCR4-associated factor 1: AT3G44260 (CAF1a), AT5G22250 (CAF1b). Has mRNA deadenylation activity. Also plays a role in plant defense responses.
Cluster3	IB02G03420	5.13369	6.47255	15.0383	AT1G08200	AXS2	UDP-D-apiose/UDP-D-xylose synthase 2	Encodes a putative UDP-D-apiose/UPD-D-xylose synthetase.
Cluster3	IB02G03690	3.77166	2.96983	6.86281	AT2G36870	XTH32	xyloglucan endotransglucosylase/hydrolase 32	Encodes a xyloglucan endotransglycosylase/hydrolase. Protein sequence and phylogenetic analysis indicates that this enzyme resides in Group III-A of the XTH family, with high similarity to Tropaeolum majus (nasturtium) xyloglucanase 1 (TmNXG1). By sequence similarity to XTH31 (At3g44990) and in vivo analysis, likely to exhibit predominant xyloglucan endo-hydrolase activity (EC 3.2.1.151) with onl…
Cluster3	IB02G04130	1.56203	1.81471	5.37278	AT3G57120			Protein kinase superfamily protein;(source:Araport11)
Cluster3	IB02G04780	15.2082	11.8832	94.5034	AT3G45640	MPK3	mitogen-activated protein kinase 3	Encodes a mitogen-activated kinase whose mRNA levels increase in response to touch, cold, salinity stress and chitin oligomers.Also functions in ovule development. Heterozygous MPK3 mutants in a homozygous MPK6 background are female sterile due to defects in integument development. MPK3 can be dephosphorylated by MKP2 in vitro. The mRNA is cell-to-cell mobile.
Cluster3	IB02G05070	5.80642	6.07915	14.8999	AT3G45980	HTB9		Encodes a histone 2B (H2B) protein. This protein can be ubiquitinated in planta, and this modification depends on the HUB1 and HUB2 E3 ubiquitin ligases as well as the UBC1 and UBC2 E2 ubiquitin conjugating enzymes. Lysine 146 appears to be the site of the ubiquitin addition.
Cluster3	IB02G05770	9.00351	7.26748	44.8891	AT2G39650			cruciferin (DUF506);(source:Araport11)
Cluster3	IB02G05950	11.6847	13.7235	50.7088	AT2G37650			GRAS family transcription factor;(source:Araport11)
Cluster3	IB02G06050	22.129	12.7752	71.2333	AT2G39720	RHC2A	RING-H2 finger C2A	Encodes a putative RING-H2 finger protein RHC2a.
Cluster3	IB02G06100	8.97846	7.69788	17.1574	AT2G29380	HAI3	highly ABA-induced PP2C gene 3	highly ABA-induced PP2C protein 3;(source:Araport11)
Cluster3	IB02G07970	7.40484	3.86199	10.5472	AT4G13010			Oxidoreductase, zinc-binding dehydrogenase family protein;(source:Araport11)
Cluster3	IB02G10010	51.0063	104.962	340.082	AT1G03220			Eukaryotic aspartyl protease family protein;(source:Araport11)
Cluster3	IB02G11540	0.501399	0.719587	5.1685	AT2G47010			calcium/calcium/calmodulin-dependent Serine/Threonine-kinase;(source:Araport11)
Cluster3	IB02G12740	3.4822	4.74774	15.0467	AT1G33590			Leucine-rich repeat (LRR) family protein;(source:Araport11)
Cluster3	IB02G12790	13.1789	9.87573	48.3006	AT1G33590			Leucine-rich repeat (LRR) family protein;(source:Araport11)
Cluster3	IB02G12800	18.9808	36.197	100.557	AT1G33590			Leucine-rich repeat (LRR) family protein;(source:Araport11)
Cluster3	IB02G14580	11.4283	5.7691	26.8209	AT1G34420			leucine-rich repeat transmembrane protein kinase family protein;(source:Araport11)
Cluster3	IB02G14700	5.4341	5.37175	22.7066	AT4G16120	SEB1	SEC61 BETA 1	putative membrane-anchored cell wall protein
Cluster3	IB02G15310	6.5597	9.84606	20.5271
Cluster3	IB02G15370	2.22717	2.84745	5.86357
Cluster3	IB02G15690	34.5809	18.2589	153.323	AT3G16720	TL2	TOXICOS EN LEVADURA 2	RING-H2 protein induced after exposure to chitin or inactivated crude cellulase preparations. The mRNA is cell-to-cell mobile.
Cluster3	IB02G20030	10.8491	5.91393	36.1066	AT3G03280			PADRE protein up-regulated after infection by S. sclerotiorum.
Cluster3	IB02G26110	76.5388	30.7982	193.446	AT2G38870			Predicted to encode a PR (pathogenesis-related) peptide that belongs to the PR-6 proteinase inhibitor family. Six putative PR-6-type protein encoding genes are found in Arabidopsis: At2g38900, At2g38870, At5g43570, At5g43580, At3g50020 and At3g46860.
Cluster3	IB02G26130	197.928	162.865	489.585	AT2G38870			Predicted to encode a PR (pathogenesis-related) peptide that belongs to the PR-6 proteinase inhibitor family. Six putative PR-6-type protein encoding genes are found in Arabidopsis: At2g38900, At2g38870, At5g43570, At5g43580, At3g50020 and At3g46860.
Cluster3	IB02G26390	27.6453	11.2478	57.8059	AT2G38870			Predicted to encode a PR (pathogenesis-related) peptide that belongs to the PR-6 proteinase inhibitor family. Six putative PR-6-type protein encoding genes are found in Arabidopsis: At2g38900, At2g38870, At5g43570, At5g43580, At3g50020 and At3g46860.
Cluster3	IB02G26400	45.4203	108.774	414.091
Cluster3	IB02G26560	33.6679	55.5933	158.812	AT1G04220	KCS2	3-ketoacyl-CoA synthase 2	Encodes KCS2, a member of the 3-ketoacyl-CoA synthase family involved in the biosynthesis of VLCFA (very long chain fatty acids).
Cluster3	IB02G27170	1.71558	1.99869	23.2003	AT5G47850	CCR4	CRINKLY4 related 4	CRINKLY4 related 4;(source:Araport11)
Cluster3	IB02G27970	2.23949	2.5128	6.03197	AT3G14090	EXO70D3	exocyst subunit exo70 family protein D3	A member of EXO70 gene family, putative exocyst subunits, conserved in land plants. Arabidopsis thaliana contains 23 putative EXO70 genes, which can be classified into eight clusters on the phylogenetic tree.
Cluster3	IB02G27990	0.944981	0.843435	7.54867	AT1G72470	EXO70D1	exocyst subunit exo70 family protein D1	A member of EXO70 gene family, putative exocyst subunits, conserved in land plants. Arabidopsis thaliana contains 23 putative EXO70 genes, which can be classified into eight clusters on the phylogenetic tree.
Cluster3	IB02G28020	2.63736	3.30101	6.21117	AT3G14470			NB-ARC domain-containing disease resistance protein;(source:Araport11)
Cluster3	IB02G28130	24.045	19.276	41.2027	AT3G54820	PIP2D	PLASMA MEMBRANE INTRINSIC PROTEIN 2D	plasma membrane intrinsic protein 2;(source:Araport11)
Cluster3	IB02G29700	4.14511	2.9246	11.6121	AT3G63440	CKX6	cytokinin oxidase/dehydrogenase 6	This gene used to be called AtCKX7. It encodes a protein whose sequence is similar to cytokinin oxidase/dehydrogenase, which catalyzes the degradation of cytokinins.
Cluster3	IB02G30430	4.88527	4.93618	20.1955	AT4G19950			polyadenylate-binding protein 1-B-binding protein;(source:Araport11)
Cluster3	IB02G30680	28.1967	24.2362	71.7634	AT3G56710	SIB1	sigma factor binding protein 1	Sig1 binding protein; interacts with Sig1R4. As well as Sig1, SibI is imported into chloroplasts and its expression is light-dependent in mature chloroplasts.
Cluster3	IB02G31470	4.3932	5.39647	12.4789	AT5G47070			Encodes a member of the RLCK VII-4 subfamily of receptor-like cytoplasmic kinases that has been shown to phosphorylate MAPKKK5 Ser-599 and MEKK1 Ser-603, both players in PRR-mediated resistance to bacterial and fungal pathogens.
Cluster3	IB02G32700	19.1965	18.9052	47.0433	AT5G36930			Disease resistance protein (TIR-NBS-LRR class) family;(source:Araport11)
Cluster3	IB02G32710	22.5794	22.1916	50.8936	AT5G38850			Disease resistance protein (TIR-NBS-LRR class);(source:Araport11)
Cluster3	IB02G32720	3.4161	2.99978	17.2147
Cluster3	IB02G32730	15.7512	14.526	36.0654	AT5G36930			Disease resistance protein (TIR-NBS-LRR class) family;(source:Araport11)
Cluster3	IB02G32750	3.84766	4.0959	9.66735	AT1G17615			TN2 is an atypical TIR-NBS protein that lacks the LRR domain common in typical NLR receptors. It interacts with EXO70B1, a subunit of the exocyst complex. Loss of function mutants in TN2 can suppress EXO70B1 mutants suggesting that EXO70B1 acts through TN2.
Cluster3	IB02G32760	9.51061	6.93601	15.5965	AT5G17680			disease resistance protein (TIR-NBS-LRR class);(source:Araport11)
Cluster3	IB02G32770	11.2328	7.04329	25.2064	AT5G17890	DAR4	DA1-related protein 4	Encodes a protein that appears to be involved in defense responses. Contains TIR, NB-LRR and LIM domains. A gain of function allele exhibits cold dependent phenotypes including apparent activation of defense responses and an increased freezing tolerance. The mRNA is cell-to-cell mobile.
Cluster3	IB02G32780	10.8382	11.1131	23.8262
Cluster3	IB02G32840	7.37125	4.42007	15.3207	AT5G36930			Disease resistance protein (TIR-NBS-LRR class) family;(source:Araport11)
Cluster3	IB02G34000	6.70621	5.27818	11.5325	AT1G01470	LSR3	LIGHT STRESS-REGULATED 3	Encodes late-embryogenesis abundant protein whose mRNA levels are induced in response to wounding and light stress. Might be involved in protection against desiccation.
Cluster3	IB02G34460	4.12201	1.98137	23.6648	AT4G11070	WRKY41		member of WRKY Transcription Factor; Group III
Cluster3	IB03G00280	0.0668489	0.514918	12.6169	AT4G02170			cotton fiber protein;(source:Araport11)
Cluster3	IB03G03770	2.79125	3.07541	8.28061	AT4G13920	RLP50	receptor like protein 50	receptor like protein 50;(source:Araport11)
Cluster3	IB03G03790	3.23773	2.50091	7.36217	AT1G76490	MAD3	miRNA action deficient 3	Encodes a 3-hydroxy-3-methylglutaryl coenzyme A reductase, which is involved in melavonate biosynthesis and performs the first committed step in isoprenoid biosynthesis. Expression is activated in dark in leaf tissue but not controlled by light in the root (confine The mRNA is cell-to-cell mobile.
Cluster3	IB03G04390	118.14	94.3228	197.775	AT2G38470	WRKY33	WRKY DNA-binding protein 33	Member of the plant WRKY transcription factor family. Regulates the antagonistic relationship between defense pathways mediating responses to P. syringae and necrotrophic fungal pathogens. Located in nucleus. Involved in response to various abiotic stresses - especially salt stress.
Cluster3	IB03G04680	8.19088	3.50134	18.3984	AT2G30020			Encodes AP2C1. Belongs to the clade B of the PP2C-superfamily. Acts as a MAPK phosphatase that negatively regulates MPK4 and MPK6.
Cluster3	IB03G05060	17.9856	14.4826	30.5648	AT4G37300	MEE59	maternal effect embryo arrest 59	maternal effect embryo arrest 59;(source:Araport11)
Cluster3	IB03G06030	13.6836	9.08382	254.471	AT3G45640	MPK3	mitogen-activated protein kinase 3	Encodes a mitogen-activated kinase whose mRNA levels increase in response to touch, cold, salinity stress and chitin oligomers.Also functions in ovule development. Heterozygous MPK3 mutants in a homozygous MPK6 background are female sterile due to defects in integument development. MPK3 can be dephosphorylated by MKP2 in vitro. The mRNA is cell-to-cell mobile.
Cluster3	IB03G06080	12.6514	7.29897	16.7787
Cluster3	IB03G06550	12.3973	16.3551	28.9863	AT2G28380	DRB2	dsRNA-binding protein 2	Encodes a cytoplasmic dsRNA-binding protein DRB2. A maternally expressed imprinted gene. DRB2 and DRB4 have an antagonistic impact on polymerase IV-dependent siRNA levels.
Cluster3	IB03G06780	45.6774	39.2946	156.73	AT2G28210	ATACA2	alpha carbonic anhydrase 2	alpha carbonic anhydrase 2;(source:Araport11)
Cluster3	IB03G08840	2.28513	2.54854	7.99558
Cluster3	IB03G10340	2.80361	2.58396	74.9897	AT2G27080			Late embryogenesis abundant (LEA) hydroxyproline-rich glycoprotein family;(source:Araport11)
Cluster3	IB03G11760	6.49328	4.52613	11.9461	AT1G51440	DALL2	DAD1-Like Lipase 2	Encodes a lipase that hydrolyzes phosphatidylcholine, glycolipids as well as triacylglycerols.
Cluster3	IB03G15700	22.8868	18.7906	49.126	AT1G12990			beta-1,4-N-acetylglucosaminyltransferase family protein;(source:Araport11)
Cluster3	IB03G16630	1.07437	0.678349	14.4782	AT1G10560	PUB18	plant U-box 18	Encodes a protein containing a UND, a U-box, and an ARM domain. This protein has E3 ubiquitin ligase activity based on in vitro assays.
Cluster3	IB03G17100	1.58676	1.40406	5.85843	AT1G19020			Modulates defense against bacterial pathogens and tolerance to oxidative stress.
Cluster3	IB03G19110	10.8618	18.6505	44.8316	AT3G56800	CAM3	calmodulin 3	encodes a calmodulin
Cluster3	IB03G19270	25.2372	14.5259	38.1353
Cluster3	IB03G19300	22.1946	33.403	92.266	AT3G56800	CAM3	calmodulin 3	encodes a calmodulin
Cluster3	IB03G20560	3.62482	4.04909	15.8071	AT1G25390			Protein kinase superfamily protein;(source:Araport11)
Cluster3	IB03G20830	66.4809	65.6888	145.189	AT2G01100			FAM133-like protein;(source:Araport11)
Cluster3	IB03G20860	1.85821	1.67348	11.0005	AT5G17350			PADRE protein up-regulated after infection by S. sclerotiorum.
Cluster3	IB03G21430	2.50545	2.53235	10.338	AT1G70090	LGT8	glucosyl transferase family 8	Encodes a protein with putative galacturonosyltransferase activity.
Cluster3	IB03G22160	19.5117	13.5475	30.2201	AT1G67970	HSFA8	heat shock transcription factor A8	member of Heat Stress Transcription Factor (Hsf) family
Cluster3	IB04G01280	10.8776	7.08756	27.514	AT3G45070	SULT202B1	sulfotransferase 202B1	Encodes a sulfotransferase with sulfating activity toward flavonoids.
Cluster3	IB04G02390	28.1034	21.0798	93.184	AT1G19715			Mannose-binding lectin superfamily protein;(source:Araport11)
Cluster3	IB04G02420	58.0032	40.0549	164.379
Cluster3	IB04G02430	14.4921	7.07331	42.5935	AT1G19715			Mannose-binding lectin superfamily protein;(source:Araport11)
Cluster3	IB04G02440	9.5605	3.92897	26.4056
Cluster3	IB04G02450	2.67826	0.405124	9.05288	AT1G19715			Mannose-binding lectin superfamily protein;(source:Araport11)
Cluster3	IB04G02460	6.89155	12.4168	27.3898
Cluster3	IB04G02670	2.2034	2.17826	9.46755	AT3G23250	MYB15	myb domain protein 15	Member of the R2R3 factor gene family.
Cluster3	IB04G03010	26.2503	31.703	109.58
Cluster3	IB04G04170	4.25445	8.0082	27.1549
Cluster3	IB04G06530	117.703	147.242	260.182	AT4G01850	SAM2	S-ADENOSYLMETHIONINE SYNTHETASE 2	S-adenosylmethionine synthetase 2;(source:Araport11)
Cluster3	IB04G06570	63.9283	81.0673	140.215	AT4G01850	SAM2	S-ADENOSYLMETHIONINE SYNTHETASE 2	S-adenosylmethionine synthetase 2;(source:Araport11)
Cluster3	IB04G09830	1.54725	2.36616	5.41599	AT4G16144	AMSH3	associated molecule with the SH3 domain of STAM 3	Encodes AMSH3, a deubiquitinating enzyme that hydrolyzes K48- and K63-linked ubiquitin chains in vitro. Required for intracellular trafficking and vacuole biogenesis.
Cluster3	IB04G10650	6.27757	6.95257	16.1024	AT5G18600			Encodes a member of the CC-type glutaredoxin (ROXY) family that has been shown to interact with the transcription factor TGA2 and suppress ORA59 promoter activity.
Cluster3	IB04G10900	3.7818	3.73671	9.44435	AT4G31940	CYP82C4	cytochrome P450, family 82, subfamily C, polypeptide 4	The gene encodes a cytochrome P450 enzyme, CYP82C. It is involved in the early Fe deficiency response.CYP82C4 hydroxylates fraxetin to generate sideretin (5-hydroxyfraxetin). Fraxetin and sideretin are catecholic coumarins secreted into the rhizosphere under conditions of low iron availability and help mobilize this nutrient from insoluble iron(III) pools in the soil.The mRNA is cell-to-cell mobi…
Cluster3	IB04G12290	3.72682	7.00302	21.0175	AT2G15490	UGT73B4	UDP-glycosyltransferase 73B4	UDP-glycosyltransferase 73B4;(source:Araport11)
Cluster3	IB04G12640	7.4685	6.08394	13.3211	AT4G23470			PLAC8 family protein;(source:Araport11)
Cluster3	IB04G12870	24.4557	17.5242	39.2443	AT2G41420	WIH2	WINDHOSE 2	proline-rich family protein;(source:Araport11)
Cluster3	IB04G12910	18.8337	12.5927	31.3881	AT4G23470			PLAC8 family protein;(source:Araport11)
Cluster3	IB04G13730	3.6702	2.50035	9.44498	AT5G57150			basic helix-loop-helix (bHLH) DNA-binding superfamily protein;(source:Araport11)
Cluster3	IB04G15130	53.7579	41.8616	151.733	AT1G32640	ZBF1		Encodes a MYC-related transcriptional activator with a typical DNA binding domain of a basic helix-loop-helix leucine zipper motif. Binds to an extended G-Box promoter motif and interacts with Jasmonate ZIM-domain proteins. MYC2 interacts with EIN3 and EIL1 to repress hook curvature and resistance to Botrytis cinera.Its transcription is induced by dehydration stress, ABA treatment and blue light …
Cluster3	IB04G15650	1.80058	1.191	11.9611	AT4G16820	PLA-I{beta]2	phospholipase A I beta 2	Encodes a lipase that hydrolyzes phosphatidylcholine, glycolipids as well as triacylglycerols.
Cluster3	IB04G18830	5.40307	3.26497	8.0204	AT5G67360	ARA12		Encodes a subtilisin-like serine protease essential for mucilage release from seed coats.
Cluster3	IB04G19630	2.92768	0.461319	5.65497	AT1G58340	ZRZ	ZRIZI	Encodes a plant MATE (multidrug and toxic compound extrusion) transporter that is localized to the Golgi complex and small organelles and is involved in determining the rate of organ initiation. It is also involved in iron homeostasis when plants are under osmotic stress.
Cluster3	IB04G19640	3.97298	0.78579	7.54853	AT4G23030			MATE efflux family protein;(source:Araport11)
Cluster3	IB04G19810	2.86921	4.15158	9.59137	AT4G23060	IQD22	IQ-domain 22	Member of IQ67 (CaM binding) domain containing family.
Cluster3	IB04G23320	9.98809	3.48261	55.6064	AT5G14895			NHL domain protein;(source:Araport11)
Cluster3	IB04G23920	6.56517	21.0049	124.458	AT5G57800	YRE		encodes a transmembrane protein with similarity to the sterol desaturase family at the N-terminus and to the short-chain dehydrogenase/reductase family at the C-terminus. Mutant analyses indicate this protein is involved in cuticle membrane and wax biosynthesis. The mRNA is cell-to-cell mobile.
Cluster3	IB04G24080	4.84022	2.39827	33.1583	AT5G14895			NHL domain protein;(source:Araport11)
Cluster3	IB05G00790	8.1534	4.66029	15.5353	AT4G36220	FAH1	ferulic acid 5-hydroxylase 1	encodes ferulate 5-hydroxylase (F5H). Involved in lignin biosynthesis.
Cluster3	IB05G01320	8.86942	8.47028	26.3788	AT1G72240			hypothetical protein;(source:Araport11)
Cluster3	IB05G01390	11.8997	12.2151	33.1211
Cluster3	IB05G01740	2.28345	2.47564	5.67597	AT5G37710			alpha/beta-Hydrolases superfamily protein;(source:Araport11)
Cluster3	IB05G05630	1.40414	3.2164	7.57599	AT5G67020			hypothetical protein;(source:Araport11)
Cluster3	IB05G05960	3.96807	3.60214	18.9012	AT2G33580	LYK5	LysM-containing receptor-like kinase 5	Encodes a putative LysM-containing receptor-like kinase. LYK5 is a major chitin receptor and forms a chitin-induced complex with related kinase CERK1. Based on protein sequence alignment analysis, it was determined as a pseudo kinase due to a lack of the ATP-binding P-loop in the kinase domain.
Cluster3	IB05G06070	5.65185	7.15845	14.0657	AT5G15900	TBL19	TRICHOME BIREFRINGENCE-LIKE 19	Encodes a member of the TBL (TRICHOME BIREFRINGENCE-LIKE) gene family containing a plant-specific DUF231 (domain of unknown function) domain. TBL gene family has 46 members, two of which (TBR/AT5G06700 and TBL3/AT5G01360) have been shown to be involved in the synthesis and deposition of secondary wall cellulose, presumably by influencing the esterification state of pectic polymers. A nomenclature…
Cluster3	IB05G07160	2.65916	4.28517	10.549	AT5G39865			Glutaredoxin family protein;(source:Araport11)
Cluster3	IB05G07300	0.548101	0.5883	7.727	AT1G27100			Actin cross-linking protein;(source:Araport11)
Cluster3	IB05G10000	14.925	8.5254	26.8334	AT5G04930	ALA1	aminophospholipid ATPase 1	Encodes a putative aminophospholipid translocase (p-type ATPase) involved in chilling response. It is targeted to the plasma membrane following association in the endoplasmic reticulum with an ALIS protein beta-subunit. The mRNA is cell-to-cell mobile.
Cluster3	IB05G10010	11.0537	6.17733	18.6858	AT5G04930	ALA1	aminophospholipid ATPase 1	Encodes a putative aminophospholipid translocase (p-type ATPase) involved in chilling response. It is targeted to the plasma membrane following association in the endoplasmic reticulum with an ALIS protein beta-subunit. The mRNA is cell-to-cell mobile.
Cluster3	IB05G10720	34.6607	27.0982	95.4663	AT5G59420	ORP3C	OSBP(oxysterol binding protein)-related protein 3C	OSBP(oxysterol binding protein)-related protein 3C;(source:Araport11)
Cluster3	IB05G10920	3.19635	3.46332	10.3313	AT3G53810	LecRK-IV.2	L-type lectin receptor kinase IV.2	Concanavalin A-like lectin protein kinase family protein;(source:Araport11)
Cluster3	IB05G10930	3.49711	4.35536	9.9657	AT3G53810	LecRK-IV.2	L-type lectin receptor kinase IV.2	Concanavalin A-like lectin protein kinase family protein;(source:Araport11)
Cluster3	IB05G16820	10.7147	10.0076	26.2467	AT1G64720	CP5		membrane related protein CP5
Cluster3	IB05G16880	6.4263	5.6451	14.5615	AT1G64720	CP5		membrane related protein CP5
Cluster3	IB05G18080	6.36314	5.13405	11.6386
Cluster3	IB05G18230	33.9623	16.9023	65.0728	AT4G23880			hypothetical protein;(source:Araport11)
Cluster3	IB05G18420	11.308	4.91838	30.1684	AT4G23810	WRKY53		member of WRKY Transcription Factor; Group III
Cluster3	IB05G18840	2.39511	2.62335	18.4595	AT5G52830	WRKY27	WRKY DNA-binding protein 27	Encodes a WRKY transcription factor WRKY27. Mutation in Arabidopsis WRKY27 results in delayed symptom development in response to the bacterial wilt pathogen Ralstonia solanacearum.
Cluster3	IB05G22370	11.2983	4.22592	17.7322	AT1G69550			disease resistance protein (TIR-NBS-LRR class);(source:Araport11)
Cluster3	IB05G23900	3.63874	4.42386	26.9984	AT3G11410	PP2CA	protein phosphatase 2CA	Encodes protein phosphatase 2C. Negative regulator of ABA signalling. Expressed in seeds during germination. mRNA up-regulated by drought and ABA.
Cluster3	IB05G24190	28.5426	16.8078	41.6449	AT3G11320			Nucleotide-sugar transporter family protein;(source:Araport11)
Cluster3	IB05G24510	72.4973	52.6094	424.397	AT5G58620	TZF9	tandem zinc finger protein 9	Involved in control of defence gene expression post-transcriptionally through release from translation arrest within TZF9-PAB2-containing RNA granules. TZF9 shows phospho-mobility shift after flg22 treatment, inferred to be caused by phosphorylation through MPK3 and/or MPK6. The major MPK3/6-targeted phospho-sites are S181, S323, S343, S352, S356, S362 and S377.
Cluster3	IB05G24520	3.45486	2.61193	9.84441	AT5G05580	FAD8	fatty acid desaturase 8	Encodes a temperature sensitive plastidic fatty acid desaturase.
Cluster3	IB05G24650	7.99428	6.53439	47.2834
Cluster3	IB05G26450	5.19504	5.18953	24.6728	AT3G48990	AAE3	ACYL-ACTIVATING ENZYME 3	Encodes an oxalyl-CoA synthetase and is required for oxalate degradation, for normal seed development, and for defense against an oxalate-producing fungal pathogen.
Cluster3	IB05G28860	40.9517	54.9041	103.098	AT1G01720	ATAF1		Belongs to a large family of putative transcriptional activators with NAC domain. Transcript level increases in response to wounding and abscisic acid. ATAF1 attentuates ABA signaling and sythesis. Mutants are hyposensitive to ABA. The mRNA is cell-to-cell mobile.
Cluster3	IB05G28910	7.97863	3.44888	14.2324	AT1G77810			Galactosyltransferase family protein;(source:Araport11)
Cluster3	IB06G02800	4.56048	2.04262	6.4184	AT3G14440	STO1	SALT TOLERANT 1	Encodes 9-<i>cis</i>-epoxycarotenoid dioxygenase, a key enzyme in the biosynthesis of abscisic acid. Regulated in response to drought and salinity. Expressed in roots, flowers and seeds. Localized to the chloroplast stroma and thylakoid membrane.
Cluster3	IB06G05270	0.462213	0.984941	11.1983	AT2G25460			EEIG1/EHBP1 protein amino-terminal domain protein;(source:Araport11)
Cluster3	IB06G08340	78.1478	47.2184	194.884	AT2G25250			serine/arginine repetitive matrix-like protein;(source:Araport11)
Cluster3	IB06G09230	11.2354	9.40378	23.1297
Cluster3	IB06G09950	20.8694	22.0014	56.4273	AT4G17230	SCL13	SCARECROW-like 13	Encodes a scarecrow-like protein (SCL13). Member of GRAS gene family. Regulated by heat shock.
Cluster3	IB06G12580	37.7516	30.9155	80.8494	AT1G02900	RALFL1	RALF-LIKE 1	Member of a diversely expressed predicted peptide family showing sequence similarity to tobacco Rapid Alkalinization Factor (RALF), and is believed to play an essential role in the physiology of Arabidopsis. Consists of a single exon and is characterized by a conserved C-terminal motif and N-terminal signal peptide. Mediates Ca2+-dependent signaling. Regulates the splicing of flowering genes and …
Cluster3	IB06G13700	8.38182	8.22679	18.3595	AT1G08960	CCX5	cation calcium exchanger 5	Encodes a member of the Potassium-dependent sodium-calcium exchanger like-family that localizes to the plasma membrane and nuclear periphery, and has a role in mediating high-af&#64257;nity K+ uptake and Na+ transport in yeast.
Cluster3	IB06G14150	44.561	32.7544	87.9006	AT3G05200	ATL6	Arabidopsis toxicos en levadura 6	Encodes a putative RING-H2 zinc finger protein ATL6 (ATL6). The mRNA is cell-to-cell mobile.
Cluster3	IB06G15280	3.30832	3.76454	14.3329	AT1G76240			DUF241 domain protein (DUF241);(source:Araport11)
Cluster3	IB06G16340	2.22268	1.44059	5.21296	AT5G11880			Meso-diaminopimelate decarboxylase which catalyzes the decarboxylation of mesodiaminopimelate, the final reaction in the diaminopimelate L-lysine biosynthetic pathway.
Cluster3	IB06G16490	9.9634	8.02987	18.3325	AT3G62690	ATL5	AtL5	Encodes a RING-H2 zinc finger protein related to ATL2. The ATL gene family is represented by fifteen sequences that contain, in addition to the RING, a transmembrane domain which is located in most of them towards the N-terminal end.
Cluster3	IB06G17390	9.50948	13.7333	25.3459	AT1G26820	RNS3	ribonuclease 3	Encodes ribonuclease RNS3.
Cluster3	IB06G18040	3.23138	3.42438	28.7149	AT3G23160			plant/protein (DUF668);(source:Araport11)
Cluster3	IB06G18390	24.1156	16.0341	32.0521	AT2G29510			hypothetical protein (DUF3527);(source:Araport11)
Cluster3	IB06G18410	28.8695	17.2589	97.7283	AT3G54020	AtIPCS1	Arabidopsis Inositol phosphorylceramide synthase 1	Inositol phosphorylceramide synthase
Cluster3	IB06G18480	1.92129	1.5889	13.5119	AT2G37980			O-fucosyltransferase family protein;(source:Araport11)
Cluster3	IB06G19050	4.71519	2.74165	8.07872	AT5G01370	TRM29	TON1 Recruiting Motif 29	Nuclear protein with a lysine-rich domain and a C-terminal serine-rich domain. Interacts with Alcatraz (ALC). ACI1 is mainly expressed in the vascular system. Involved in cell separation during fruit dehiscence.
Cluster3	IB06G19780	56.3005	31.6117	151.099	AT2G38470	WRKY33	WRKY DNA-binding protein 33	Member of the plant WRKY transcription factor family. Regulates the antagonistic relationship between defense pathways mediating responses to P. syringae and necrotrophic fungal pathogens. Located in nucleus. Involved in response to various abiotic stresses - especially salt stress.
Cluster3	IB06G19890	4.69425	2.67542	12.0197	AT5G05340	PRX52	peroxidase 52	Encodes a protein with sequence similarity to peroxidases that is involved in lignin biosynthesis. Loss of function mutations show abnormal development of xylem fibers and reduced levels of lignin biosynthetic enxymes.
Cluster3	IB06G19930	0.656391	1.76219	5.72747	AT5G05340	PRX52	peroxidase 52	Encodes a protein with sequence similarity to peroxidases that is involved in lignin biosynthesis. Loss of function mutations show abnormal development of xylem fibers and reduced levels of lignin biosynthetic enxymes.
Cluster3	IB06G19950	2.43107	0.801311	5.2771	AT5G05340	PRX52	peroxidase 52	Encodes a protein with sequence similarity to peroxidases that is involved in lignin biosynthesis. Loss of function mutations show abnormal development of xylem fibers and reduced levels of lignin biosynthetic enxymes.
Cluster3	IB06G20130	78.4616	47.4232	101.22	AT5G59320	LTP3	lipid transfer protein 3	Predicted to encode a PR (pathogenesis-related) protein. Belongs to the lipid transfer protein (PR-14) family with the following members: At2g38540/LTP1, At2g38530/LTP2, At5g59320/LTP3, At5g59310/LTP4, At3g51600/LTP5, At3g08770/LTP6, At2g15050/LTP7, At2g18370/LTP8, At2g15325/LTP9, At5g01870/LTP10, At4g33355/LTP11, At3g51590/LTP12, At5g44265/LTP13, At5g62065/LTP14, At4g08530/LTP15. The mRNA is cel…
Cluster3	IB06G20470	0.108385	0.161271	14.8824	AT4G20780	CML42	calmodulin like 42	Calcium sensor involved in trichome branching.
Cluster3	IB06G20560	15.9369	20.5812	46.2501
Cluster3	IB06G21220	254.043	189.137	458.607	AT3G43810	ZBF3	Z-box Binding Factor 3	EF hand domain protein encodes a calmodulin. Can functionally complement a yeast CaM mutant.
Cluster3	IB06G21280	32.0405	36.8594	117.065	AT3G56880			VQ motif-containing protein;(source:Araport11)
Cluster3	IB06G22890	50.2653	51.4726	115.459	AT3G57550	GK-2	GUANYLATE KINAS 2	guanylate kinase
Cluster3	IB06G22900	64.126	57.1348	140.548
Cluster3	IB06G23970	7.9697	6.00841	12.1643	AT5G06700	TBR	TRICHOME BIREFRINGENCE	Encodes a member of the TBL (TRICHOME BIREFRINGENCE-LIKE) gene family containing a plant-specific DUF231 (domain of unknown function) domain. TBL gene family has 46 members, two of which (TBR/AT5G06700 and TBL3/AT5G01360) have been shown to be involved in the synthesis and deposition of secondary wall cellulose, presumably by influencing the esterification state of pectic polymers. A nomenclature…
Cluster3	IB06G24720	2.63937	0.523365	23.4238	AT2G35930	PUB23	plant U-box 23	Encodes a cytoplasmically localized U-box domain containing E3 ubiquitin ligase that is involved in the response to water stress and acts as a negative regulator of PAMP-triggered immunity.
Cluster3	IB06G24730	19.5087	12.4054	94.3575	AT3G11820	SYR1	SYNTAXIN RELATED PROTEIN 1	Encodes a syntaxin localized at the plasma membrane. SYR1/PEN1 is a member of the SNARE superfamily and functions in positioning anchoring of the KAT1 K+ channel protein at the plasma membrane. Transcription is upregulated by abscisic acid, suggesting a role in ABA signaling. Also functions in non-host resistance against barley powdery mildew. It is a nonessential component of the preinvasive res…
Cluster3	IB06G26440	2.86073	0.849433	11.2445
Cluster3	IB07G00310	0.201836	0.259716	11.8129	AT5G52020			encodes a member of the DREB subfamily A-4 of ERF/AP2 transcription factor family. The protein contains one AP2 domain. There are 17 members in this subfamily including TINY.
Cluster3	IB07G00320	0.523726	0.504283	147.737	AT5G51990	DREB1D	DEHYDRATION-RESPONSIVE ELEMENT-BINDING PROTEIN 1D	encodes a member of the DREB subfamily A-1 of ERF/AP2 transcription factor family (CBF4). The protein contains one AP2 domain. There are six members in this subfamily, including CBF1, CBF2, and CBF3. This gene is involved in response to drought stress and abscisic acid treatment, but not to low temperature.
Cluster3	IB07G01080	25.6193	13.0607	45.5303	AT5G61600	ERF104	ethylene response factor 104	encodes a member of the ERF (ethylene response factor) subfamily B-3 of ERF/AP2 transcription factor family. The protein contains one AP2 domain. There are 18 members in this subfamily including ATERF-1, ATERF-2, AND ATERF-5. Involved in regulating root architecture.
Cluster3	IB07G01510	6.35848	4.07799	9.81965	AT5G05190			hypothetical protein (DUF3133);(source:Araport11)
Cluster3	IB07G02170	45.2455	28.5263	65.7969	AT3G55980	SZF1	salt-inducible zinc finger 1	salt-inducible zinc finger 1;(source:Araport11)
Cluster3	IB07G02400	7.31935	6.42838	24.8306	AT2G40000	HSPRO2	ortholog of sugar beet HS1 PRO-1 2	ortholog of sugar beet HS1 PRO-1 2;(source:Araport11)
Cluster3	IB07G02890	63.1904	37.9679	86.5783	AT1G07430	HON	HONSU (Korean for abnormal drowsiness)	Encodes a member of the group A protein phosphatase 2C (PP2C) family that is responsible for negatively regulating seed dormancy.
Cluster3	IB07G03710	8.7824	12.592	39.4863	AT3G12360	ITN1	INCREASED TOLERANCE TO NACL	Encodes a protein with an ankyrin motif and transmembrane domains that is involved in salt tolerance. Expressed throughout the plant and localized to the plasma membrane. Loss of function mutations show an increased tolerance to salt based on assaying seedling growth in the presence of salt. In the mutants, induction of genes required for production of reactive oxygen species is reduced suggestin…
Cluster3	IB07G04180	0.915932	0.833596	8.58777
Cluster3	IB07G05180	5.38554	1.91312	145.416	AT5G12010			nuclease;(source:Araport11)
Cluster3	IB07G06060	3.60242	1.79886	12.9587	AT4G26270	PFK3	phosphofructokinase 3	phosphofructokinase 3;(source:Araport11)
Cluster3	IB07G06070	7.15789	3.88571	39.6937	AT4G26270	PFK3	phosphofructokinase 3	phosphofructokinase 3;(source:Araport11)
Cluster3	IB07G07000	2.48068	2.51978	6.06584	AT1G14920	RGA2	RESTORATION ON GROWTH ON AMMONIA 2	Similar to a putative transcription factor and transcriptional coactivators. Repressor of GA responses and involved in gibberellic acid mediated signaling. Member of the DELLA proteins that restrain the cell proliferation and expansion that drives plant growth. The protein undergoes degradation in response to GA via the 26S proteasome. GAI may be involved in reducing ROS accumulation in response …
Cluster3	IB07G07800	1.65984	2.37021	5.55398	AT2G41475			Embryo-specific protein 3, (ATS3);(source:Araport11)
Cluster3	IB07G08190	33.6429	27.5253	174.366	AT2G43290	MSS3	multicopy suppressors of snf4 deficiency in yeast 3	Calmodulin-like MSS3.Encodes an endomembrane localized member of the CML subfamily VII. Contains a canonical CaM domain and unique N-terminal extension that distinguishes it from other members of the subfamily.
Cluster3	IB07G08440	0.758745	0.621294	5.83309	AT5G20270	HHP1	heptahelical transmembrane protein1	heptahelical transmembrane protein homologous to human adiponectin receptors and progestin receptors
Cluster3	IB07G08930	10.9569	6.87895	55.4523	AT5G20270	HHP1	heptahelical transmembrane protein1	heptahelical transmembrane protein homologous to human adiponectin receptors and progestin receptors
Cluster3	IB07G09860	3.55263	2.9402	7.10087	AT5G62865			hypothetical protein;(source:Araport11)
Cluster3	IB07G09980	6.14695	6.1005	12.5714
Cluster3	IB07G11350	5.76014	5.49576	18.0915	AT2G30230			6,7-dimethyl-8-ribityllumazine synthase;(source:Araport11)
Cluster3	IB07G11470	4.00873	1.3115	10.6917	AT5G57510			cotton fiber protein;(source:Araport11)
Cluster3	IB07G11590	22.4296	29.3428	213.15	AT4G30440	GAE1	UDP-D-glucuronate 4-epimerase 1	Encodes a UDP-D-glucuronate 4-epimerase involved in pectin biosynthesis in the cell wall and affects cell wall integrity and immunity to fungi and bacteria.
Cluster3	IB07G12650	49.5856	47.3739	111.181	AT5G52740			Copper transport protein family;(source:Araport11)
Cluster3	IB07G12870	84.1159	78.9934	190.526	AT5G52740			Copper transport protein family;(source:Araport11)
Cluster3	IB07G13250	14.181	2.52434	60.3484	AT5G54165			Avr9/Cf-9 rapidly elicited protein;(source:Araport11)
Cluster3	IB07G20080	4.06747	3.21314	22.0262	AT5G24080			Protein kinase superfamily protein;(source:Araport11)
Cluster3	IB07G21150	2.11936	2.0768	5.17412	AT4G37250			Leucine-rich repeat protein kinase family protein;(source:Araport11)
Cluster3	IB07G21370	1.28943	2.28318	15.4822	AT4G37450	ATAGP18		AGP18 is a lysine-rich arabinogalactan-protein (AGP) and part of a multi-gene family of glycoproteins with approx. 50 members. It falls into one subclass with AGP17 and AGP19, other lysine-rich AGPs. It is expressed in young leaves, shoots, roots and flowers and is active in the regulation of the selection and survival of megaspores.
Cluster3	IB07G21800	4.39848	6.58369	50.2025	AT4G37450	ATAGP18		AGP18 is a lysine-rich arabinogalactan-protein (AGP) and part of a multi-gene family of glycoproteins with approx. 50 members. It falls into one subclass with AGP17 and AGP19, other lysine-rich AGPs. It is expressed in young leaves, shoots, roots and flowers and is active in the regulation of the selection and survival of megaspores.
Cluster3	IB07G21990	15.4798	15.2031	83.2793	AT4G37640	ACA2	calcium ATPase 2	Encodes a calmodulin-regulated Ca(2+)-pump located in the endoplasmic reticulum. Belongs to plant 2B ATPase's with an N-terminal autoinhibitor.
Cluster3	IB07G22000	9.29841	10.0634	39.5195	AT4G37640	ACA2	calcium ATPase 2	Encodes a calmodulin-regulated Ca(2+)-pump located in the endoplasmic reticulum. Belongs to plant 2B ATPase's with an N-terminal autoinhibitor.
Cluster3	IB07G22590	5.44992	8.3096	23.8619	AT5G09620			Octicosapeptide/Phox/Bem1p family protein;(source:Araport11)
Cluster3	IB07G22750	61.5855	39.541	278.123	AT1G66400	CML23	calmodulin like 23	Encodes a calmodulin-like protein. Regulates nitric oxide levels and transition to flowering.
Cluster3	IB07G23080	47.1498	52.6846	121.639	AT2G47485			hypothetical protein;(source:Araport11)
Cluster3	IB07G24860	2.42344	3.20348	9.91362	AT5G66200	ARO2	armadillo repeat only 2	Armadillo repeat protein. One of a family of four in Arabidopsis. Expressed in vegetative tissues, anthers and ovules.
Cluster3	IB07G25190	35.0872	45.9094	100.416	AT2G17705			methionine-S-oxide reductase;(source:Araport11)
Cluster3	IB07G25300	15.7703	11.5743	29.663	AT4G35750			SEC14 cytosolic factor family protein / phosphoglyceride transfer family protein;(source:Araport11)
Cluster3	IB07G25660	2.53794	3.16703	20.7706	AT2G21100			Disease resistance-responsive (dirigent-like protein) family protein;(source:Araport11)
Cluster3	IB07G25730	8.39488	8.15114	23.9527	AT2G17220	Kin3	kinase 3	Encodes a putative serine/threonine-specific protein kinase kin3. Protein is N-myristoylated.
Cluster3	IB07G26870	3.29523	2.43182	5.19742	AT5G37550			hypothetical protein;(source:Araport11)
Cluster3	IB07G27510	0.857049	0.534137	5.06894	AT5G37490			ARM repeat superfamily protein;(source:Araport11)
Cluster3	IB07G28260	75.6391	26.0058	205.88	AT2G22500	UCP5	uncoupling protein 5	Encodes one of the mitochondrial dicarboxylate carriers (DIC): DIC1 (AT2G22500), DIC2 (AT4G24570), DIC3 (AT5G09470).
Cluster3	IB07G28420	14.3617	12.706	62.6037	AT1G72220			RING/U-box superfamily protein;(source:Araport11)
Cluster3	IB07G28480	7.56946	8.5886	41.0444	AT1G72240			hypothetical protein;(source:Araport11)
Cluster3	IB07G28960	3.34599	4.94467	8.70252	AT4G39730	PLAT1	PLAT domain protein 1	PLAT1 domain stress protein family member. Involved in mediating response to stresses such as pathogen infection. It is found in endoplasmic reticulum bodies. PLAT1 is induced by pathogenic fungi and induces the production of scopolin.
Cluster3	IB07G28980	7.48439	2.45511	23.5571	AT5G67080	MAPKKK19	mitogen-activated protein kinase kinase kinase 19	member of MEKK subfamily
Cluster3	IB07G28990	6.58377	3.78921	27.3837	AT4G36950	MAPKKK21	mitogen-activated protein kinase kinase kinase 21	member of MEKK subfamily
Cluster3	IB07G29040	8.17145	5.65703	11.4918	AT2G15680	CML30	calmodulin-like 30	Encodes a calmodulin-like protein.
Cluster3	IB07G29200	5.59945	2.96714	16.6364	AT5G66920	sks17	SKU5 similar 17	SKU5 similar 17;(source:Araport11)
Cluster3	IB07G30230	7.72624	4.56944	11.9663	AT5G15490	UGD3	UDP-glucose dehydrogenase 3	Encodes one of four UDP-glucose dehydrogenase UGD) genes. Mutation of this gene in combination with UGD2 leads to swollen plant cell walls and severe developmental defects associated with changes in pectic polysaccharides.
Cluster3	IB07G30820	1.24533	1.63355	7.46474
Cluster3	IB07G30950	4.25952	3.00618	38.0304	AT1G70090	LGT8	glucosyl transferase family 8	Encodes a protein with putative galacturonosyltransferase activity.
Cluster3	IB07G31430	5.54264	5.86885	26.6002	AT5G40390	SIP1	seed imbibition 1-like	Encodes a protein which might be involved in the formation of verbascose. A T-DNA insertion mutant was shown to have a decreased amount of verbascose (as well as mannitol) whereas the levels of raffinose and stachyose remained unchanged. Enhances drought tolerance through raffinose synthesis or galactinol hydrolysis.
Cluster3	IB08G01760	4.93679	3.56384	9.83075	AT2G44600			hypothetical protein;(source:Araport11)
Cluster3	IB08G02000	6.87966	6.5073	15.8697
Cluster3	IB08G02180	6.32536	2.42778	21.1413
Cluster3	IB08G02720	95.4784	37.5424	133.239	AT3G57040	ATRR4	RESPONSE REGULATOR 4	response regulator ARR9, A two-component response regulator-like protein with a receiver domain with a conserved aspartate residue and a possible phosphorylation site and at the N-terminal half. Appears to interact with histidine kinase like genes ATHP3 and ATHP2
Cluster3	IB08G03450	4.52274	3.65855	17.6763	AT3G14370	WAG2		The WAG2 and its homolog, WAG1 each encodes protein-serine/threonine kinase that are nearly 70% identical to PsPK3 protein. All three together with CsPK3 belong to PsPK3-type kinases. At the N-terminus, all four possess a serine/threonine-rich domain. They are closely related to Arabidopsis kinases PINOID. wag1/wag2 double mutants exhibit a pronounced wavy root phenotype when grown vertically on …
Cluster3	IB08G03980	6.65167	4.66098	20.1887	AT4G18880	HSF A4A	heat shock transcription factor A4A	Encodes a member of Heat Stress Transcription Factor(Hsf) family that is a substrate of the MPK3/MPK6 signaling and regulates stress responses.
Cluster3	IB08G04660	26.2535	12.1964	117.325	AT5G44210	ERF9	erf domain protein 9	encodes a member of the ERF (ethylene response factor) subfamily B-1 of ERF/AP2 transcription factor family (ATERF-9). The protein contains one AP2 domain. There are 15 members in this subfamily including ATERF-3, ATERF-4, ATERF-7, and leafy petiole.
Cluster3	IB08G05000	3.91252	3.27788	7.18852	AT2G20780			Major facilitator superfamily protein;(source:Araport11)
Cluster3	IB08G05040	11.9802	6.41145	25.768
Cluster3	IB08G05610	14.0135	8.64263	29.1853	AT4G27280			EF-hand Ca2 + -binding protein, which is a Ca2+-dependent transducer of auxin-regulated gene expression and interacts with ICR1.
Cluster3	IB08G06110	3.56606	6.17375	21.6451	AT2G05810			ARM repeat superfamily protein;(source:Araport11)
Cluster3	IB08G07630	11.8719	12.1126	49.552	AT5G20660			Zn-dependent exopeptidases superfamily protein;(source:Araport11)
Cluster3	IB08G11330	5.88683	6.76796	60.9962	AT1G80840	WRKY40	WRKY DNA-binding protein 40	Pathogen-induced transcription factor. Binds W-box sequences in vitro. Forms protein complexes with itself and with WRKY40 and WRKY60. Coexpression with WRKY18 or WRKY60 made plants more susceptible to both P. syringae and B. cinerea. WRKY18, WRKY40, and WRKY60 have partially redundant roles in response to the hemibiotrophic bacterial pathogen Pseudomonas syringae and the necrotrophic fungal path…
Cluster3	IB08G11850	22.0734	8.92023	64.7603	AT1G14860	NUDT18	nudix hydrolase homolog 18	nudix hydrolase homolog 18;(source:Araport11)
Cluster3	IB08G12000	55.6541	34.4125	254.075	AT1G18210			Calcium-binding EF-hand family protein;(source:Araport11)
Cluster3	IB08G15570	3.74765	2.20234	7.74516	AT3G47600	MYB94	myb domain protein 94	Encodes a putative transcription factor (MYB94).
Cluster3	IB08G22850	7.82485	9.029	18.4568	AT1G70420			DNA ligase-like protein, putative (DUF1645);(source:Araport11)
Cluster3	IB08G23480	1.7957	2.50446	10.9881	AT1G74890	ARR15	response regulator 15	Encodes a nuclear response regulator that acts as a negative regulator in cytokinin-mediated signal transduction. Transcript accumulates in leaves and roots in response to cytokinin treatment.
Cluster3	IB09G02990	182.976	115.256	250.484	AT5G64260	EXL2	EXORDIUM like 2	EXORDIUM like 2;(source:Araport11)
Cluster3	IB09G04520	16.894	14.8419	35.1673	AT1G62300	WRKY6		Encodes a transcription factor WRKY6. Regulates Phosphate1 (Pho1) expression in response to low phosphate (Pi) stress.
Cluster3	IB09G05270	0.593556	0.247366	9.48753	AT4G21500			transmembrane protein;(source:Araport11)
Cluster3	IB09G05300	12.5421	10.0459	27.5605	AT2G18750			Calmodulin-binding protein;(source:Araport11)
Cluster3	IB09G05370	4.95286	5.93292	12.7783	AT5G54390	HL	HAL2-like	Encodes a 3'-phosphoadenosine-5'-phosphate (PAP) phosphatase that is sensitive to physiological concentrations of Na+. It does not also act as inositol polyphosphate 1-phosphatases, which other members of the HAL2-like family do. It is proposed that AHL acts in concert with sulphotransferases to prevent both the toxicity of PAP on RNA processing enzymes as well as the product inhibition of PAP on…
Cluster3	IB09G05880	12.6666	7.20059	45.6122	AT3G15210	RAP2.5	RELATED TO AP2 5	Encodes a member of the ERF (ethylene response factor) subfamily B-1 of ERF/AP2 transcription factor family (ATERF-4). The protein contains one AP2 domain. Acts as a negative regulator of JA-responsive defense gene expression and resistance to the necrotrophic fungal pathogen Fusarium oxysporum and antagonizes JA inhibition of root elongation. The mRNA is cell-to-cell mobile.
Cluster3	IB09G07040	8.02557	10.5957	18.2605	AT1G78700	BEH4	BES1/BZR1 homolog 4	BES1/BZR1 homolog 4;(source:Araport11)
Cluster3	IB09G07120	11.5381	10.2043	27.0394	AT1G29690	CAD1	constitutively activated cell death 1	Encodes a protein containing a domain with significant homology to the MACPF (membrane attack complex and perforin) domain of complements and perforin proteins that are involved in innate immunity in animals. Transgenic <i>cad1-1</i> mutant plants show lesions seen in the hypersensitive response, as well as a spontaneous activation of expression of pathogenesis-related genes and leading to a 32-f…
Cluster3	IB09G07710	1.8522	0.333019	5.09079	AT1G30135	TIFY5A		jasmonate-zim-domain protein 8;(source:Araport11)
Cluster3	IB09G10170	96.9189	109.522	274.066	AT5G42050			Stress responsive asparagine-rich protein. Binds to PevD (Verticillium dahliae ) fungal effector protein. NRP interacts with CRY2, leading to increased cytoplasmic accumulation of CRY2 in a blue light-independent manner (PMID:28633330).NRP also binds FyPP3 and recruits it to endosomes and thus targets it for degradation.
Cluster3	IB09G10360	14.0329	12.2678	31.7933	AT1G64380			encodes a member of the DREB subfamily A-6 of ERF/AP2 transcription factor family. The protein contains one AP2 domain. There are 8 members in this subfamily including RAP2.4.
Cluster3	IB09G10420	3.93619	1.14937	20.9717	AT4G23810	WRKY53		member of WRKY Transcription Factor; Group III
Cluster3	IB09G10530	4.81376	4.23294	11.3288	AT3G61670			extra-large G-like protein, putative (DUF3133);(source:Araport11)
Cluster3	IB09G10680	2.33348	3.80655	12.569	AT4G27950	CRF4	cytokinin response factor 4	Encodes a member of the ERF (ethylene response factor) subfamily B-5 of ERF/AP2 transcription factor family. The protein contains one AP2 domain. There are 7 members in this subfamily. CRF proteins relocalize to the nucleus in response to cytokinin.
Cluster3	IB09G10910	4.02344	0.656781	19.3587	AT2G46150			Late embryogenesis abundant (LEA) hydroxyproline-rich glycoprotein family;(source:Araport11)
Cluster3	IB09G11700	23.2053	16.1956	35.4537	AT5G25110	SnRK3.25	SNF1-RELATED PROTEIN KINASE 3.25	salt- and anoxia-induced member of AtCIPK family.
Cluster3	IB09G11820	7.86309	7.04599	19.3917	AT1G79710			Major facilitator superfamily protein;(source:Araport11)
Cluster3	IB09G12010	20.9263	8.27999	31.6528	AT5G43150			elongation factor;(source:Araport11)
Cluster3	IB09G12430	16.9766	12.3483	25.7402	AT5G25110	SnRK3.25	SNF1-RELATED PROTEIN KINASE 3.25	salt- and anoxia-induced member of AtCIPK family.
Cluster3	IB09G14730	5.69199	6.85115	24.6556	AT1G09155	PP2-B15	phloem protein 2-B15	phloem protein 2-B15;(source:Araport11)
Cluster3	IB09G14900	1.59126	1.10562	5.81923	AT1G09155	PP2-B15	phloem protein 2-B15	phloem protein 2-B15;(source:Araport11)
Cluster3	IB09G16580	3.37697	0.917884	25.6195
Cluster3	IB09G19290	8.18196	3.5249	26.8185
Cluster3	IB09G20040	6.24779	6.53572	35.9934	AT1G30370	DLAH	DAD1-like acylhydrolase	Encodes a mitochondria-localized class III phospholipase A1 that plays a role in seed viability.
Cluster3	IB09G24120	23.1107	11.8621	37.1488	AT2G27420			Cysteine proteinases superfamily protein;(source:Araport11)
Cluster3	IB09G26670	20.6826	22.5957	134.412	AT5G26220	GGCT2;1	gamma-glutamyl cyclotransferase 2;1	ChaC-like family protein;(source:Araport11)
Cluster3	IB10G00740	1.0299	0.91812	7.41094	AT4G12040	SAP7	stress-associated protein 7	A20/AN1-like zinc finger family protein;(source:Araport11)
Cluster3	IB10G03580	26.8897	16.8531	97.6701	AT1G02820	LEA3	late embryogenesis abundant 3	Late embryogenesis abundant 3 (LEA3) family protein;(source:Araport11)
Cluster3	IB10G04440	2.12588	2.37975	10.101	AT1G19300	PARVUS	PARVUS	The PARVUS/GLZ1 gene encodes a putative family 8 glycosyl transferase that contributes to xylan biosynthesis. Its gene expression shows good co-variance with the IRX3 gene involved in secondary cell wall synthesis. PARVUS/GLZ1 is predicted to have galacturonosyltransferase activity and may be involved in the formation of the complex oligosaccharide sequence present at the reducing end of xylan. P…
Cluster3	IB10G04490	23.6133	21.9261	45.4095	AT5G42650	DDE2	DELAYED DEHISCENCE 2	Encodes a member of the cytochrome p450 CYP74 gene family that functions as an allene oxide synthase. This enzyme catalyzes dehydration of the hydroperoxide to an unstable allene oxide in the JA biosynthetic pathway. It shows a dual catalytic activity, the major one being a 13-AOS but also expressing a 9-AOS activity. CFA-Leu, CFA-Val, CFA-Met and CFA-Ala can induce the expression of AOS.
Cluster3	IB10G04980	27.5215	36.208	60.3579	AT2G23320	WRKY15	WRKY DNA-binding protein 15	Encodes WRKY DNA-binding protein 15 (WRKY15).
Cluster3	IB10G05070	14.0662	18.2435	48.0403	AT1G61390			S-locus lectin protein kinase family protein;(source:Araport11)
Cluster3	IB10G07730	4.08112	2.61897	23.1661	AT4G40080			ENTH/ANTH/VHS superfamily protein;(source:Araport11)
Cluster3	IB10G10640	10.5795	5.92501	27.8468	AT4G11280	ATACS6		encodes a a member of the 1-aminocyclopropane-1-carboxylate (ACC) synthase (S-adenosyl-L-methionine methylthioadenosine-lyase, EC 4.4.1.14) gene family The mRNA is cell-to-cell mobile.
Cluster3	IB10G12680	3.34131	2.2988	5.23982	AT5G13220	TIFY9	TIFY DOMAIN PROTEIN 9	Plants overexpressing At5g13220.3, but not At5g13220.1 showed enhanced insensitivity to MeJa.
Cluster3	IB10G12780	3.617	2.60914	9.51496	AT1G68390			Core-2/I-branching beta-1,6-N-acetylglucosaminyltransferase family protein;(source:Araport11)
Cluster3	IB10G17000	7.76424	7.02069	22.0273	AT1G12990			beta-1,4-N-acetylglucosaminyltransferase family protein;(source:Araport11)
Cluster3	IB10G17730	2.07644	1.67396	6.18282	AT1G70170	MMP	matrix metalloproteinase	mutant has Late flowering; Early senescence; Matrix Metalloproteinase
Cluster3	IB10G18700	2.56839	1.89723	9.431	AT1G70090	LGT8	glucosyl transferase family 8	Encodes a protein with putative galacturonosyltransferase activity.
Cluster3	IB10G18760	10.2647	10.4558	21.7323	AT1G27200			glycosyltransferase family protein (DUF23);(source:Araport11)
Cluster3	IB10G19290	6.44631	2.99757	16.0196	AT3G28630	CROLIN1	CROLIN 1	actin cross-linking protein, putative (DUF569);(source:Araport11)
Cluster3	IB10G19320	3.07849	1.21416	7.35108	AT1G59710			actin cross-linking protein (DUF569);(source:Araport11)
Cluster3	IB11G00540	29.8027	23.7951	204.717	AT3G11650	NHL2	NDR1/HIN1-like 2	Encodes a protein whose sequence is similar to tobacco hairpin-induced gene (HIN1) and Arabidopsis non-race specific disease resistance gene (NDR1). Expression of this gene is induced by cucumber mosaic virus and spermine. Overexpression of the gene induces the expression of PR-1 gene and shows light-dependent 'speck disease-like' symptom on leaves. The gene product is localized to the chloroplast
Cluster3	IB11G01990	10.5004	8.83278	18.2851	AT1G30755			elongation factor G, putative (DUF668);(source:Araport11)
Cluster3	IB11G03870	2.99603	1.95954	5.57745	AT4G06536			SPla/RYanodine receptor (SPRY) domain-containing protein;(source:Araport11)
Cluster3	IB11G03950	55.8713	28.2244	106.401	AT4G24240	WRKY7	WRKY DNA-binding protein 7	Encodes a Ca-dependent calmodulin binding protein. Sequence similarity to the WRKY transcription factor gene family.
Cluster3	IB11G05630	2.23373	2.34986	45.2626	AT4G08950	EXO	EXORDIUM	Phosphate-responsive 1 family protein;(source:Araport11)
Cluster3	IB11G05640	3.06277	11.9876	48.8071	AT4G08950	EXO	EXORDIUM	Phosphate-responsive 1 family protein;(source:Araport11)
Cluster3	IB11G06050	15.8943	9.92866	44.5204	AT1G78080	WIND1	wound induced dedifferentiation 1	Encodes a member of the DREB subfamily A-6 of ERF/AP2 transcription factor family (RAP2.4). The protein contains one AP2 domain. Role in mediating light and ethylene signaling. The mRNA is cell-to-cell mobile.
Cluster3	IB11G06120	36.9197	24.7068	120.201	AT1G78080	WIND1	wound induced dedifferentiation 1	Encodes a member of the DREB subfamily A-6 of ERF/AP2 transcription factor family (RAP2.4). The protein contains one AP2 domain. Role in mediating light and ethylene signaling. The mRNA is cell-to-cell mobile.
Cluster3	IB11G07010	9.93985	9.03087	22.8423	AT3G18710	PUB29	plant U-box 29	Encodes a protein containing a U-box and an ARM domain. This protein has E3 ubiquitin ligase activity based on in vitro assays.
Cluster3	IB11G07930	23.8455	21.6035	50.3326	AT1G18740			DUF793 domain containing protein. Expression is induced by cold. Loss of function mutations are more sensitive to freezing and have reduced levels of CBFs. May act by preventing degradation of CBFs.
Cluster3	IB11G08350	7.834	6.71974	18.343	AT3G18710	PUB29	plant U-box 29	Encodes a protein containing a U-box and an ARM domain. This protein has E3 ubiquitin ligase activity based on in vitro assays.
Cluster3	IB11G09050	8.9621	7.93993	18.4888	AT2G07180			Protein kinase superfamily protein;(source:Araport11)
Cluster3	IB11G09720	14.4452	17.4722	120.407	AT1G09070	SRC2	soybean gene regulated by cold-2	SRC2 specifically binds the peptide PIEPPPHH, and moves from ER to a vacuole fraction where it gets internalized. Involved in Protein Storage Vacuole targeting. The mRNA is cell-to-cell mobile.
Cluster3	IB11G12400	29.7412	16.1117	142.494	AT2G03440	NRP1	nodulin-related protein 1	Induced at the transcriptional level by Pseudomonas syringae pv. tomato infection.
Cluster3	IB11G12880	9.40855	10.6359	22.3383	AT1G26850			S-adenosyl-L-methionine-dependent methyltransferases superfamily protein;(source:Araport11)
Cluster3	IB11G12900	21.2571	15.2059	51.9586	AT1G14290	SBH2	sphingoid base hydroxylase 2	Encodes one of the two redundant sphingoid base hydroxylases (SBH). Involved in sphingolipid trihydroxy long-chain base (4-hydroxysphinganine) biosynthesis. Double mutants of SBHs were dwarfed and not able to progress from vegetative to reproductive growth.
Cluster3	IB11G13140	25.0575	10.4932	39.8629	AT4G38580	HIPP26	HEAVY METAL ASSOCIATED ISOPRENYLATED PLANT PROTEIN 26	putative farnesylated protein (At4g38580) mRNA, complete
Cluster3	IB11G13410	151.126	113.811	309.677	AT3G43810	ZBF3	Z-box Binding Factor 3	EF hand domain protein encodes a calmodulin. Can functionally complement a yeast CaM mutant.
Cluster3	IB11G14320	227.359	228.281	597.011	AT2G41430	LSR1	LIGHT STRESS-REGULATED 1	Encodes hydrophilic protein lacking Cys residues that is expressed in response to drought stress, light stress and treatment with plant-growth-promoting rhizobacteria (Paenibacillus polymyxa), possibly revealing a connection between responses to biotic and abiotic stress. Also identified as a CTC Interacting Domain (CID) protein in a yeast two hybrid screen using the PAB2 protein as bait. Contain…
Cluster3	IB11G16560	0.0543751	0.0412495	10.4795	AT4G34410	RRTF1	redox responsive transcription factor 1	Encodes a member of the ERF (ethylene response factor) subfamily B-3 of ERF/AP2 transcription factor family. The protein contains one AP2 domain. There are 18 members in this subfamily including ATERF-1, ATERF-2, AND ATERF-5. Regulates programmed cell death (PCD) inhibitor genes. Involved in retarding programmed cell death under salt stress due to the regulation of processes participating in ROS …
Cluster3	IB11G17720	4.23706	4.06493	32.1258	AT3G07600			Heavy metal transport/detoxification superfamily protein;(source:Araport11)
Cluster3	IB11G18210	1.71104	2.45377	14.5365	AT1G78440	GA2OX1	gibberellin 2-oxidase 1	Encodes a gibberellin 2-oxidase that acts on C19 gibberellins.
Cluster3	IB11G18420	35.6755	26.5334	77.1712	AT1G78570	ROL1	REPRESSOR OF LRX1 1	Encodes a UDP-L-Rhamnose synthase involved in the biosynthesis of rhamnose, a major monosaccharide component of pectin. Catalyzes the conversion of UDP-D-Glc to UDP-L-Rha. The dehydrogenase domain of RHM1 was shown to catalyze the conversion of UDP-D-Glc to the reaction intermediate UDP-4-keto-6-deoxy-D-Glc using recombinant protein assay but the activity of the full-length protein was not determ…
Cluster3	IB11G18500	2.89697	2.46157	5.54309	AT3G14870			hypothetical protein (DUF641);(source:Araport11)
Cluster3	IB11G19400	8.29243	5.44865	13.4557	AT3G07600			Heavy metal transport/detoxification superfamily protein;(source:Araport11)
Cluster3	IB11G19430	10.9082	7.25594	15.4	AT3G07600			Heavy metal transport/detoxification superfamily protein;(source:Araport11)
Cluster3	IB11G20330	8.56639	10.0822	33.4814	AT4G21570			organic solute transporter ostalpha protein (DUF300);(source:Araport11)
Cluster3	IB11G22860	10.9471	6.28129	15.3067	AT5G25110	SnRK3.25	SNF1-RELATED PROTEIN KINASE 3.25	salt- and anoxia-induced member of AtCIPK family.
Cluster3	IB11G25070	0.479063	0.0514125	5.4922	AT4G14930			Survival protein SurE-like phosphatase/nucleotidase;(source:Araport11)
Cluster3	IB11G26420	15.2749	10.5889	25.7257	AT4G14930			Survival protein SurE-like phosphatase/nucleotidase;(source:Araport11)
Cluster3	IB11G26430	11.9259	11.1893	23.003	AT4G14930			Survival protein SurE-like phosphatase/nucleotidase;(source:Araport11)
Cluster3	IB11G26460	0.962626	0.223664	8.67452	AT4G14930			Survival protein SurE-like phosphatase/nucleotidase;(source:Araport11)
Cluster3	IB11G31330	3.09992	2.37691	18.2335	AT1G06475			transmembrane protein;(source:Araport11)
Cluster3	IB11G32360	3.3879	3.67285	15.5874	AT4G18550	DSEL	DAD1-like seeding establishment-related lipase	DSEL is cytosolic acylhydrolase that shows prefential lipase activity against the sn-1 position of several classes of lipids, including 1,3-diacylglycerols and 1-monoacylglycerols. Overexpression of DSEL leads to increased peroxisome and oil body levels in cotyledons and reduced beta-oxidation activity in seedlings.
Cluster3	IB11G32540	4.01974	3.48154	16.201	AT4G18550	DSEL	DAD1-like seeding establishment-related lipase	DSEL is cytosolic acylhydrolase that shows prefential lipase activity against the sn-1 position of several classes of lipids, including 1,3-diacylglycerols and 1-monoacylglycerols. Overexpression of DSEL leads to increased peroxisome and oil body levels in cotyledons and reduced beta-oxidation activity in seedlings.
Cluster3	IB11G33090	10.1586	6.31489	14.662
Cluster3	IB11G33700	8.45128	7.52275	30.1302	AT5G44210	ERF9	erf domain protein 9	encodes a member of the ERF (ethylene response factor) subfamily B-1 of ERF/AP2 transcription factor family (ATERF-9). The protein contains one AP2 domain. There are 15 members in this subfamily including ATERF-3, ATERF-4, ATERF-7, and leafy petiole.
Cluster3	IB11G33930	14.8688	16.6059	37.337	AT4G03510	RMA1	RING membrane-anchor 1	RMA1 encodes a novel 28 kDa protein with a RING finger motif and a C-terminal membrane-anchoring domain that is involved in the secretory pathway. Has E3 ubiquitin ligase activity.
Cluster3	IB11G34260	9.87321	11.3927	25.4873	AT2G29990	NDA2	alternative NAD(P)H dehydrogenase 2	alternative NAD(P)H dehydrogenase 2;(source:Araport11)
Cluster3	IB11G34690	22.2633	16.2335	38.3298
Cluster3	IB11G34910	3.17306	2.10692	5.94475	AT4G05200	CRK25	cysteine-rich RLK (RECEPTOR-like protein kinase) 25	Encodes a cysteine-rich receptor-like protein kinase.
Cluster3	IB11G39200	3.59438	3.16794	9.30721	AT1G76600			PADRE protein up-regulated after infection by S. sclerotiorun.
Cluster3	IB12G00740	2.69424	4.58895	9.16803
Cluster3	IB12G01220	0.333026	0.598555	5.21164
Cluster3	IB12G01510	13.6073	12.0749	68.5998	AT2G23810	TET8	tetraspanin8	Member of TETRASPANIN family
Cluster3	IB12G03310	1.55218	0.658201	17.5506	AT1G69240	RHS9	ROOT HAIR SPECIFIC 9	Encodes a protein predicted to act as a carboxylesterase. It has similarity to the SABP2 methyl salicylate esterase from tobacco but no enzymatic activity has been identified for this protein.
Cluster3	IB12G03630	4.19655	2.59889	6.20343
Cluster3	IB12G05130	19.2136	12.4154	33.5871	AT1G68710			ATPase E1-E2 type family protein / haloacid dehalogenase-like hydrolase family protein;(source:Araport11)
Cluster3	IB12G06350	3.81805	4.36992	24.1809	AT5G60800			Heavy metal transport/detoxification superfamily protein;(source:Araport11)
Cluster3	IB12G08510	4.61447	4.13859	8.34484	AT2G37980			O-fucosyltransferase family protein;(source:Araport11)
Cluster3	IB12G09630	45.3024	58.327	119.343	AT5G58430	EXO70B1	exocyst subunit exo70 family protein B1	A member of EXO70 gene family, putative exocyst subunits, conserved in land plants. Arabidopsis thaliana contains 23 putative EXO70 genes, which can be classified into eight clusters on the phylogenetic tree. Targeted by AvrPtoB to manipulate the defense molecule secretion machinery.
Cluster3	IB12G10930	3.25701	4.44017	7.46448	AT4G31940	CYP82C4	cytochrome P450, family 82, subfamily C, polypeptide 4	The gene encodes a cytochrome P450 enzyme, CYP82C. It is involved in the early Fe deficiency response.CYP82C4 hydroxylates fraxetin to generate sideretin (5-hydroxyfraxetin). Fraxetin and sideretin are catecholic coumarins secreted into the rhizosphere under conditions of low iron availability and help mobilize this nutrient from insoluble iron(III) pools in the soil.The mRNA is cell-to-cell mobi…
Cluster3	IB12G11660	9.00866	3.05703	15.5707
Cluster3	IB12G12720	13.1786	12.2711	75.4844	AT2G30020			Encodes AP2C1. Belongs to the clade B of the PP2C-superfamily. Acts as a MAPK phosphatase that negatively regulates MPK4 and MPK6.
Cluster3	IB12G15050	1.82632	1.35146	11.1119	AT3G63060	EDL3	EID1-like 3	EDL3 is an F-box protein involved that mediated the regulation of abscisic acid signalling.
Cluster3	IB12G17020	6.22604	5.77687	27.4974	AT1G58390			Disease resistance protein (CC-NBS-LRR class) family;(source:Araport11)
Cluster3	IB12G18980	14.6765	10.6765	21.8853	AT1G70740			Protein kinase superfamily protein;(source:Araport11)
Cluster3	IB12G18990	10.4035	6.30706	17.4164	AT1G70740			Protein kinase superfamily protein;(source:Araport11)
Cluster3	IB12G19030	49.185	37.7133	127.284	AT1G14870	PCR2	PLANT CADMIUM RESISTANCE 2	PCR2 encodes a membrane protein involved in zinc transport and detoxification.
Cluster3	IB12G19790	37.4645	35.342	77.6818	AT1G68090	ANNAT5	ANNEXIN ARABIDOPSIS THALIANA 5	Encodes a calcium-binding protein annexin (AnnAt5). Plays a vital role in pollen development via Ca2+ dependent membrane trafficking.
Cluster3	IB12G19960	33.3477	15.4874	63.3505	AT2G39530			Uncharacterized protein family (UPF0497);(source:Araport11)
Cluster3	IB12G21490	7.76853	20.8429	51.6797
Cluster3	IB12G21690	7.35384	9.87346	18.0879	AT3G01680	SEOR1	Sieve-Element-Occlusion-Related 1	Encodes a protein localized to phloem filaments that is required for phloem filament formation. The mRNA is cell-to-cell mobile.
Cluster3	IB12G22030	12.6207	14.2525	33.2608	AT5G14310	CXE16	carboxyesterase 16	carboxyesterase 16;(source:Araport11)
Cluster3	IB12G22040	14.885	12.0725	30.2186	AT1G13460			Encodes protein phosphatase 2A (PP2A) B'theta subunit. Targeted to peroxisomes.
Cluster3	IB12G22200	19.0619	13.4755	26.968	AT1G24330			ARM repeat superfamily protein;(source:Araport11)
Cluster3	IB12G24120	18.3443	13.3805	28.2178	AT1G28680			Catalyses trans-cis isomerization and lactonization in the biosynthesis of coumarins in roots.
Cluster3	IB12G26240	0	1.26583	13.1247	AT3G12490	CYSB	cystatin B	Encodes a protein with cysteine proteinase inhibitor activity. Overexpression increases tolerance to abiotic stressors (i.e.salt,osmotic, cold stress).
Cluster3	IB12G26450	1.64909	0.677039	32.5574	AT1G76650	CML38	calmodulin-like 38	calmodulin-like 38;(source:Araport11)
Cluster3	IB13G02690	2.16046	2.24967	7.7343
Cluster3	IB13G02730	2.47293	3.53367	13.2634
Cluster3	IB13G03150	7.76307	1.61301	12.5044	AT3G58170	BS14A	BET1P/SFT1P-like protein 14A	Encodes a Bet1/Sft1-like SNARE protein which fully suppresses the temperature-sensitive growth defect in <i>sft1-1</i> yeast cells; however, it cannot support the deletion of the yeast BET1 gene (<i>bet1&#916;</i>).
Cluster3	IB13G06480	8.4639	3.49895	26.0615	AT1G73805	SARD1	SAR Deficient 1	Encodes SAR Deficient 1 (SARD1), a key regulator for ICS1 (Isochorismate Synthase 1) induction and salicylic acid (SA) synthesis.
Cluster3	IB13G06490	17.1738	6.79724	55.469	AT1G73805	SARD1	SAR Deficient 1	Encodes SAR Deficient 1 (SARD1), a key regulator for ICS1 (Isochorismate Synthase 1) induction and salicylic acid (SA) synthesis.
Cluster3	IB13G08400	26.2004	24.7596	63.8485
Cluster3	IB13G08830	16.8371	11.3738	26.6602	AT5G61010	EXO70E2	exocyst subunit exo70 family protein E2	A member of EXO70 gene family, putative exocyst subunits, conserved in land plants. Arabidopsis thaliana contains 23 putative EXO70 genes, which can be classified into eight clusters on the phylogenetic tree.
Cluster3	IB13G09110	10.4135	9.98347	27.6479	AT5G61210	SNP33		membrane localized t-SNARE SNAP25 homologue, probably involved in cytokinesis and cell plate formation The mRNA is cell-to-cell mobile.
Cluster3	IB13G10150	3.22451	1.78567	10.1878	AT5G55630	TPK1	TWO PORE K CHANNEL 1	Encodes AtTPK1 (KCO1), a member of the Arabidopsis thaliana K+ channel family of AtTPK/KCO proteins. AtTPK1 is targeted to the vacuolar membrane. Forms homomeric ion channels in vivo. Voltage-independent and Ca2+-activated K+ channel. Activated by 14-3-3 proteins. Vacuolar K+-conducting TPC1 and TPK1/TPK3 channels act in concert to provide for Ca2+- and voltageinduced electrical excitability to t…
Cluster3	IB13G10160	26.7874	18.5707	38.6224	AT1G55910	ZIP11	zinc transporter 11 precursor	member of Putative zinc transporter ZIP2 - like family
Cluster3	IB13G10240	7.03291	9.07744	16.0617	AT3G14300	PME26	PECTIN METHYLESTERASE 26	pectinesterase family protein;(source:Araport11)
Cluster3	IB13G11870	2.80349	0.550266	13.5495	AT1G60190	PUB19	plant U-box 19	Encodes PUB19, a plant U-box armadillo repeat protein. Involved in salt inhibition of germination together with PUB18. The mRNA is cell-to-cell mobile.
Cluster3	IB13G13850	14.1093	7.35269	23.3106	AT4G14540	NF-YB3	nuclear factor Y, subunit B3	nuclear factor Y, subunit B3;(source:Araport11)
Cluster3	IB13G13890	2.03078	1.05304	5.07988	AT5G55630	TPK1	TWO PORE K CHANNEL 1	Encodes AtTPK1 (KCO1), a member of the Arabidopsis thaliana K+ channel family of AtTPK/KCO proteins. AtTPK1 is targeted to the vacuolar membrane. Forms homomeric ion channels in vivo. Voltage-independent and Ca2+-activated K+ channel. Activated by 14-3-3 proteins. Vacuolar K+-conducting TPC1 and TPK1/TPK3 channels act in concert to provide for Ca2+- and voltageinduced electrical excitability to t…
Cluster3	IB13G14300	1.72771	1.29057	18.4085	AT1G50640	ERF3	ethylene responsive element binding factor 3	encodes a member of the ERF (ethylene response factor) subfamily B-1 of ERF/AP2 transcription factor family (ATERF-3). The protein contains one AP2 domain. There are 15 members in this subfamily including ATERF-3, ATERF-4, ATERF-7, and leafy petiole.
Cluster3	IB13G14360	3.6697	2.98418	25.2529	AT1G50640	ERF3	ethylene responsive element binding factor 3	encodes a member of the ERF (ethylene response factor) subfamily B-1 of ERF/AP2 transcription factor family (ATERF-3). The protein contains one AP2 domain. There are 15 members in this subfamily including ATERF-3, ATERF-4, ATERF-7, and leafy petiole.
Cluster3	IB13G15100	30.1913	14.1135	110.712	AT4G27280			EF-hand Ca2 + -binding protein, which is a Ca2+-dependent transducer of auxin-regulated gene expression and interacts with ICR1.
Cluster3	IB13G15360	5.95554	3.32196	16.3186	AT3G15518			hypothetical protein;(source:Araport11)
Cluster3	IB13G15540	12.7487	5.73382	28.8438	AT5G53870	ENODL1	early nodulin-like protein 1	early nodulin-like protein 1;(source:Araport11)
Cluster3	IB13G16000	16.1271	8.08438	40.0015	AT5G53870	ENODL1	early nodulin-like protein 1	early nodulin-like protein 1;(source:Araport11)
Cluster3	IB13G17090	13.5097	8.26373	50.4087	AT3G14440	STO1	SALT TOLERANT 1	Encodes 9-<i>cis</i>-epoxycarotenoid dioxygenase, a key enzyme in the biosynthesis of abscisic acid. Regulated in response to drought and salinity. Expressed in roots, flowers and seeds. Localized to the chloroplast stroma and thylakoid membrane.
Cluster3	IB13G17150	25.7083	37.4585	64.6007	AT3G14395			Protein Involved in the Regulation of Herbivore-Associated Signaling Pathways, affecting the expression of genes involved in biosynthesis and signaling of the jasmonic acid and salicylic acid hormones.
Cluster3	IB13G17430	12.4848	29.2751	79.4125	AT4G14130	XTR7	xyloglucan endotransglycosylase 7	xyloglucan endotransglycosylase-related protein (XTR7)
Cluster3	IB13G18220	28.3463	15.1028	46.6608	AT1G53050			Protein kinase superfamily protein;(source:Araport11)
Cluster3	IB13G18230	40.2677	21.3773	78.925	AT1G53050			Protein kinase superfamily protein;(source:Araport11)
Cluster3	IB13G18280	19.7014	12.5126	33.5414	AT4G28400			Protein phosphatase 2C family protein;(source:Araport11)
Cluster3	IB13G18300	22.8337	13.2521	120.272	AT5G44210	ERF9	erf domain protein 9	encodes a member of the ERF (ethylene response factor) subfamily B-1 of ERF/AP2 transcription factor family (ATERF-9). The protein contains one AP2 domain. There are 15 members in this subfamily including ATERF-3, ATERF-4, ATERF-7, and leafy petiole.
Cluster3	IB13G18760	15.7783	8.70437	22.9569	AT5G45710	RHA1	ROOT HANDEDNESS 1	member of Heat Stress Transcription Factor (Hsf) family
Cluster3	IB13G19820	3.23098	4.24375	60.6345	AT3G23730	XTH16	xyloglucan endotransglucosylase/hydrolase 16	xyloglucan endotransglucosylase/hydrolase 16;(source:Araport11)
Cluster3	IB13G19830	3.32437	4.89796	62.1261	AT3G23730	XTH16	xyloglucan endotransglucosylase/hydrolase 16	xyloglucan endotransglucosylase/hydrolase 16;(source:Araport11)
Cluster3	IB13G21480	17.2991	12.5353	53.4774	AT3G59080			Eukaryotic aspartyl protease family protein;(source:Araport11)
Cluster3	IB13G23470	5.50135	3.51468	7.21443	AT5G22930			enabled-like protein (DUF1635);(source:Araport11)
Cluster3	IB13G23800	1.47293	0.482803	21.4802	AT1G19210			encodes a member of the DREB subfamily A-5 of ERF/AP2 transcription factor family. The protein contains one AP2 domain. There are 15 members in this subfamily including RAP2.1, RAP2.9 and RAP2.10.
Cluster3	IB13G25200	11.759	6.58926	15.6688	AT1G19180	TIFY10A		JAZ1 is a nuclear-localized protein involved in jasmonate signaling. JAZ1 transcript levels rise in response to a jasmonate stimulus. JAZ1 can interact with the COI1 F-box subunit of an SCF E3 ubiquitin ligase in a yeast-two-hybrid assay only in the presence of jasmonate-isoleucine (JA-ILE) or coronatine. Application of jasmonate methyl ester to Arabidopsis roots reduces the levels of a JAZ1:GUS …
Cluster3	IB13G25290	1.21709	1.39924	5.23444	AT3G14067			Encodes a protein with similarity to serine protease, subtilisin, that is upregulated during senescence and expressed in the arial portions of the plant.Loss of function mutations have increased branch number but normal silique length and seed set and therefore have increased fertility.
Cluster3	IB13G25800	14.6234	17.6652	45.0004	AT1G17620			Late embryogenesis abundant (LEA) hydroxyproline-rich glycoprotein family;(source:Araport11)
Cluster3	IB13G26450	3.76589	5.06579	14.0017	AT3G16280			encodes a member of the DREB subfamily A-4 of ERF/AP2 transcription factor family. The protein contains one AP2 domain. There are 17 members in this subfamily including TINY.
Cluster3	IB13G26970	7.37203	11.1599	31.7608	AT1G17860			Member of Kunitz trypsin inhibitor (KTI) family involved in plant defense response against spider mites.
Cluster3	IB14G00890	36.6108	20.7871	69.5758	AT2G31880	SOBIR1	SUPPRESSOR OF BIR1 1	Encodes a putative leucine rich repeat transmembrane protein that is expressed in response to Pseudomonas syringae. Expression of SRRLK may be required for silencing via lsiRNAs. Regulates cell death and innate immunity.
Cluster3	IB14G01730	16.2565	11.4935	72.0044	AT5G41330			BTB/POZ domain with WD40/YVTN repeat-like protein;(source:Araport11)
Cluster3	IB14G01930	3.83375	2.59813	22.1313	AT5G47580	ASG7	ALTERED SEED GERMINATION 7	transmembrane protein;(source:Araport11)
Cluster3	IB14G01940	2.517	1.9328	19.144	AT4G17250			transmembrane protein;(source:Araport11)
Cluster3	IB14G03030	2.3041	2.49528	6.60379	AT2G35230	IKU1	HAIKU1	Contains a plant-specific VQ motif. Involved in endosperm growth and seed size determination. IKU1 is expressed in the early endosperm and its progenitor, the central cell.IKU1 interacts with MINI3 in the yeast two-hybrid system.
Cluster3	IB14G03980	35.3464	21.7679	68.4349	AT2G37540			NAD(P)-binding Rossmann-fold superfamily protein;(source:Araport11)
Cluster3	IB14G11250	10.7537	9.17487	37.7918	AT3G12630	SAP5	stress associated protein 5	Encodes a protein with E3 ligase activity that acts as a positive regulator of stress responses in Arabidopsis.
Cluster3	IB14G11630	19.492	19.5548	91.4881	AT3G12630	SAP5	stress associated protein 5	Encodes a protein with E3 ligase activity that acts as a positive regulator of stress responses in Arabidopsis.
Cluster3	IB14G11970	8.6677	5.0687	37.0286	AT1G27170			transmembrane receptors / ATP binding protein;(source:Araport11)
Cluster3	IB14G14310	4.94777	4.82885	9.84328	AT2G36870	XTH32	xyloglucan endotransglucosylase/hydrolase 32	Encodes a xyloglucan endotransglycosylase/hydrolase. Protein sequence and phylogenetic analysis indicates that this enzyme resides in Group III-A of the XTH family, with high similarity to Tropaeolum majus (nasturtium) xyloglucanase 1 (TmNXG1). By sequence similarity to XTH31 (At3g44990) and in vivo analysis, likely to exhibit predominant xyloglucan endo-hydrolase activity (EC 3.2.1.151) with onl…
Cluster3	IB14G14330	35.6046	17.8659	55.6215	AT2G36880	MAT3	methionine adenosyltransferase 3	methionine adenosyltransferase 3;(source:Araport11)
Cluster3	IB14G15890	23.1033	15.8409	35.1153	AT3G11820	SYR1	SYNTAXIN RELATED PROTEIN 1	Encodes a syntaxin localized at the plasma membrane. SYR1/PEN1 is a member of the SNARE superfamily and functions in positioning anchoring of the KAT1 K+ channel protein at the plasma membrane. Transcription is upregulated by abscisic acid, suggesting a role in ABA signaling. Also functions in non-host resistance against barley powdery mildew. It is a nonessential component of the preinvasive res…
Cluster3	IB14G16240	9.70794	10.2867	29.0141	AT5G18150			Methyltransferase-related protein;(source:Araport11)
Cluster3	IB14G18000	10.2476	13.7224	23.8586	AT3G55290	SDRd	SHORT-CHAIN DEHYDROGENASE/REDUCTASE ISOFORM d	NAD(P)-binding Rossmann-fold superfamily protein;(source:Araport11)
Cluster3	IB14G18650	16.065	21.4938	56.8167	AT2G41010	CAMBP25	calmodulin (CAM)-binding protein of 25 kDa	Encodes a novel calmodulin binding protein whose gene expression is induced by dehydration and ionic (salt) and non-ionic (mannitol) osmotic stress. Lines over-expressing this gene are more sensitive and anti-sense lines are more tolerant to osmotic stress, suggesting this gene may be a negative regulator of response to osmotic stress.
Cluster3	IB14G19500	114.499	141.858	268.748
Cluster3	IB14G19510	4.80166	4.80823	27.1416	AT1G54410	HIRD11	dehydrin 11kDa	Encodes a KS-type dehydrin can reduce the formation of reactive oxygen species (ROS) from Cu.
Cluster3	IB14G20880	16.3263	10.7136	24.0276	AT3G09020			alpha 1,4-glycosyltransferase family protein;(source:Araport11)
Cluster3	IB14G21320	7.79402	5.70535	14.8862	AT2G29150			NAD(P)-binding Rossmann-fold superfamily protein;(source:Araport11)
Cluster3	IB14G21880	5.78314	4.24366	11.9449	AT5G46910			H3K27me3 demethylase involved in temperature and photoperiod dependent repressing of flowering.
Cluster3	IB14G24100	5.14919	7.53672	26.6741	AT1G61260			cotton fiber (DUF761);(source:Araport11)
Cluster3	IB14G24130	16.3146	14.8663	67.3855	AT2G18750			Calmodulin-binding protein;(source:Araport11)
Cluster3	IB14G27150	8.80078	10.083	83.2729	AT5G64300	RIBA1	riboflavin A1	encodes GTP cyclohydrolase II that can functionally complement E. coli mutant deficient in this gene. It also has 3,4-dihydroxy-2-butanone-4-phosphate synthase activity which makes it a bifunctional enzyme involved in the formation of the pyrimidine and of the carbohydrate from GTP and ribulose-5-phosphate, respectively The mRNA is cell-to-cell mobile.
Cluster3	IB14G27660	2.48106	3.06484	12.9743	AT1G58290	HEMA1		Encodes a protein with glutamyl-tRNA reductase (GluTR) activity, catalyzing the NADPH-dependent reduction of Glu-tRNA(Glu) to glutamate 1-semialdehyde (GSA) with the release of free tRNA(Glu). It is involved in the early steps of chlorophyll biosynthesis.
Cluster3	IB14G28250	38.2218	23.2398	91.9526	AT4G33920	APD5	Arabidopsis Pp2c clade D 5	Protein phosphatase 2C family protein;(source:Araport11)
Cluster3	IB14G28560	4.19419	2.23194	12.2193	AT5G67210	IRX15-L	IRX15-LIKE	Encode a DUF579 (domain of unknown function 579) containing protein essential for normal xylan synthesis and deposition in the secondary cell wall.
Cluster3	IB14G28730	6.05305	3.71051	13.4676	AT1G49780	PUB26	plant U-box 26	PUB25 and PUB26 are closely related paralogs that encode functional E3 ligases. They function in immune response pathway by targeting BIK1 for degradation.
Cluster3	IB14G28790	0.248637	0.0291425	28.0099	AT4G34410	RRTF1	redox responsive transcription factor 1	Encodes a member of the ERF (ethylene response factor) subfamily B-3 of ERF/AP2 transcription factor family. The protein contains one AP2 domain. There are 18 members in this subfamily including ATERF-1, ATERF-2, AND ATERF-5. Regulates programmed cell death (PCD) inhibitor genes. Involved in retarding programmed cell death under salt stress due to the regulation of processes participating in ROS …
Cluster3	IB14G29350	25.2513	16.0941	37.1728	AT3G18830	PMT5	polyol/monosaccharide transporter 5	This gene encodes a plasma membrane-localized polyol/cyclitol/monosaccharide-H+-symporter. The symporter is able to catalyze the energy-dependent membrane passage of a wide range of linear polyols (three to six carbon backbone), of cyclic polyols (<i>myo</i>-inositol), and of numerous monosaccharides, including pyranose ring-forming and furanose ring-forming hexoses and pentoses. This gene belong…
Cluster3	IB14G29450	38.1679	27.2529	71.1145	AT2G21620	RD2		Encodes gene that is induced in response to desiccation; mRNA expression is seen 10 and 24 hrs after start of desiccation treatment.
Cluster3	IB14G30400	38.4601	39.5688	150.562	AT3G45970	EXPL1	EXPANSIN L1	member of EXPANSIN-LIKE. Naming convention from the Expansin Working Group (Kende et al, 2004. Plant Mol Bio) The mRNA is cell-to-cell mobile.
Cluster3	IB14G30410	2.42341	1.92828	7.5148	AT2G17040	NAC036	NAC domain containing protein 36	Member of the NAC transcription factor family and more specifically, the ONAC022 subfamily. Involved in leaf and inflorescence stem morphogenesis. The mRNA is cell-to-cell mobile.
Cluster3	IB14G30480	24.9751	14.2662	32.0905	AT2G17220	Kin3	kinase 3	Encodes a putative serine/threonine-specific protein kinase kin3. Protein is N-myristoylated.
Cluster3	IB15G00380	9.8345	12.1642	24.6817	AT5G62570	CBP60a	calmodulin-binding protein 60a	Calmodulin binding protein-like protein;(source:Araport11)
Cluster3	IB15G00650	19.3742	20.5231	68.0147	AT5G62680	NPF2.11	NRT1/ PTR family 2.11	Encodes a high-affinity, proton-dependent glucosinolate-specific transporter that is crucial for the transport of both methionine- and tryptophan-derived glucosinolates to seeds.
Cluster3	IB15G01470	28.3325	36.781	89.1065	AT1G73880	UGT89B1	UDP-glucosyl transferase 89B1	UDP-glucosyl transferase 89B1;(source:Araport11)
Cluster3	IB15G02660	22.5952	20.2227	41.1599	AT1G34220			Regulator of Vps4 activity in the MVB pathway protein;(source:Araport11)
Cluster3	IB15G04110	48.8844	8.59643	137.938	AT1G27730	ZAT10		Related to Cys2/His2-type zinc-finger proteins found in higher plants. Compensated for a subset of calcineurin deficiency in yeast. Salt tolerance produced by ZAT10 appeared to be partially dependent on ENA1/PMR2, a P-type ATPase required for Li+ and Na+ efflux in yeast. The protein is localized to the nucleus, acts as a transcriptional repressor and is responsive to chitin oligomers. Also involv…
Cluster3	IB15G04160	13.1187	11.254	29.5552	AT1G27700			Syntaxin/t-SNARE family protein;(source:Araport11)
Cluster3	IB15G05110	6.21664	4.4616	14.2887	AT1G03840	MGP	Magpie	MGP is a nuclear-localized putative transcription factor with three zinc finger domains. MGP can interact with three proteins implicated in root patterning: SCR, SHR, and JKD in Y2H assays, and these interactions depend on the first zinc finger in MGP. MGP appears to be a direct transcriptional target of SHR and SCR, based on promoter binding assays, though it is not expressed in the QC, based on…
Cluster3	IB15G05780	2.95223	4.0669	6.69197	AT4G38900			Basic-leucine zipper (bZIP) transcription factor family protein;(source:Araport11)
Cluster3	IB15G06830	5.43652	8.68654	84.0722	AT4G19230	CYP707A1	cytochrome P450, family 707, subfamily A, polypeptide 1	Encodes a protein with ABA 8'-hydroxylase activity, involved in ABA catabolism. Member of the CYP707A gene family. CYP707A1 appears to play an important role in determining the ABA levels in dry seeds. Gene involved in postgermination growth. Overexpression of CYP707A1 leads to a decrease in ABA levels and a reduction in after-ripening period to break dormancy.
Cluster3	IB15G08590	20.7436	17.9313	40.1587	AT5G04500			Encodes a member of the CAZy Glycosyltransferase Family 64 that is involved in glycosylinositolphosphorylceramide and sphingolipid glycosylation. In mutants, seed germination was less sensitive to salt stress than in wild-type plants. [The protein was expected to be Golgi-localized based on function as well as the Golgi localization of its homolog GMT1. However, GFP-fusion proteins localized both…
Cluster3	IB15G08670	9.1259	2.6508	42.7108	AT1G19180	TIFY10A		JAZ1 is a nuclear-localized protein involved in jasmonate signaling. JAZ1 transcript levels rise in response to a jasmonate stimulus. JAZ1 can interact with the COI1 F-box subunit of an SCF E3 ubiquitin ligase in a yeast-two-hybrid assay only in the presence of jasmonate-isoleucine (JA-ILE) or coronatine. Application of jasmonate methyl ester to Arabidopsis roots reduces the levels of a JAZ1:GUS …
Cluster3	IB15G08690	0.756111	0.308385	20.0308	AT1G19210			encodes a member of the DREB subfamily A-5 of ERF/AP2 transcription factor family. The protein contains one AP2 domain. There are 15 members in this subfamily including RAP2.1, RAP2.9 and RAP2.10.
Cluster3	IB15G10130	99.006	54.8159	140.549	AT1G59870	PEN3	PENETRATION 3	ATP binding cassette transporter. Localized to the plasma membrane in uninfected cells. In infected leaves, the protein concentrated at infection sites. Contributes to nonhost resistance to inappropriate pathogens that enter by direct penetration in a salicylic acid?dependent manner. Required for mlo resistance. Has Cd transporter activity (Cd2+ extrusion pump) and contributes to heavy metal resi…
Cluster3	IB15G10600	13.1778	6.79123	18.8828	AT4G27290			S-locus lectin protein kinase family protein;(source:Araport11)
Cluster3	IB15G10610	7.05666	5.04268	10.7986	AT4G27290			S-locus lectin protein kinase family protein;(source:Araport11)
Cluster3	IB15G10820	0.597935	0.755515	17.1933	AT4G27280			EF-hand Ca2 + -binding protein, which is a Ca2+-dependent transducer of auxin-regulated gene expression and interacts with ICR1.
Cluster3	IB15G11020	1.82579	1.86734	7.50551	AT3G20600	NDR1	non race-specific disease resistance 1	Required for non-race specific resistance to bacterial and fungal pathogens.Mediates systemic acquired resistance (SAR) response. The mRNA is cell-to-cell mobile.
Cluster3	IB15G12790	5.00286	3.58031	10.33	AT1G56020			serine/arginine repetitive matrix-like protein;(source:Araport11)
Cluster3	IB15G12880	0.886371	1.26431	7.60816	AT2G32190			cysteine-rich/transmembrane domain A-like protein;(source:Araport11)
Cluster3	IB15G17620	1.97949	1.48976	13.7593	AT1G73325			Kunitz family trypsin and protease inhibitor protein;(source:Araport11)
Cluster3	IB15G17630	14.2586	8.69844	20.922	AT1G73325			Kunitz family trypsin and protease inhibitor protein;(source:Araport11)
Cluster3	IB15G18620	10.0907	10.6342	27.3408	AT5G12010			nuclease;(source:Araport11)
Cluster3	IB15G18720	36.1652	25.3835	85.4869	AT4G33050	IQM1	IQ-motif protein 1	Encodes a calmodulin-binding protein involved in stomatal movement.
Cluster3	IB15G19220	33.1152	19.6507	52.6566	AT4G33050	IQM1	IQ-motif protein 1	Encodes a calmodulin-binding protein involved in stomatal movement.
Cluster3	IB15G19230	20.9235	15.4778	45.0087
Cluster3	IB15G21980	18.4932	14.5218	112.815	AT2G26640	KCS11	3-ketoacyl-CoA synthase 11	Encodes KCS11, a member of the 3-ketoacyl-CoA synthase family involved in the biosynthesis of VLCFA (very long chain fatty acids).
Cluster3	IB15G24650	4.22728	2.47572	5.84141	AT2G37170	PIP2B	plasma membrane intrinsic protein 2	a member of the plasma membrane intrinsic protein subfamily PIP2. localizes to the plasma membrane and exhibits water transport activity in Xenopus oocyte. expressed specifically in the vascular bundles and protein level increases slightly during leaf dev
Cluster3	IB15G24890	20.3725	19.4998	73.9151	AT1G16670			Encodes a cold-activated plasma membrane protein cold-responsive protein kinase that phosphorylates 14-3-3 proteins. The phosphorylated 14-3-3 proteins shuttle from the cytosol to the nucleus, where they interact with and destabilize the key cold-responsive C-repeat-binding factor (CBF) proteins, modulate CBF stability and the response to cold stress.
Cluster3	IB15G25000	28.379	24.0497	87.5742	AT1G53210	NCL	Na+/Ca2+ exchanger	Encodes a Na+/Ca 2+ exchanger-like protein that participates in the maintenance of Ca 2+ homeostasis. The mRNA is cell-to-cell mobile.
Cluster3	IB15G25800	1.8402	2.51209	5.46505	AT3G27060	TSO2	TSO MEANING 'UGLY' IN CHINESE 2	Encodes one of the 3 ribonucleotide reductase (RNR) small subunit genes. TSO2 transcription occurs predominantly at the S-phase of the cell cycle and its expression pattern is consistent with its role in dNDP biosynthesis during DNA replication in actively dividing cells. Critical for cell cycle progression, DNA damage repair and plant development.
Cluster4	IB01G04970	6.64949	3.01876	6.15273	AT1G65930	cICDH	cytosolic NADP+-dependent isocitrate dehydrogenase	Encodes a NADP+-isocitrate dehydrogenase that is believed to function in the cytosol. It appears to contribute to NADPH production under oxidative stress, and thereby to participate in redox signalling linked to defense responses. The mRNA is cell-to-cell mobile.
Cluster4	IB01G08880	10.6469	5.4588	9.60775	AT5G53160	RCAR3	regulatory components of ABA receptor 3	Encodes RCAR3, a regulatory component of ABA receptor. Interacts with protein phosphatase 2Cs ABI1 and ABI2. Stimulates ABA signaling. The mRNA is cell-to-cell mobile.
Cluster4	IB01G14960	146.594	51.5895	112.142	AT5G62360			Pectin methylesterase inhibitor expressed throughout the plant.
Cluster4	IB01G16160	37.3317	19.3837	37.8009	AT5G62360			Pectin methylesterase inhibitor expressed throughout the plant.
Cluster4	IB01G28390	9.42044	3.37958	6.49885	AT2G39420			alpha/beta-Hydrolases superfamily protein;(source:Araport11)
Cluster4	IB01G28500	17.0043	5.92363	13.1709	AT4G01470	TIP1;3	tonoplast intrinsic protein 1;3	Encodes AtTIP1;3, functions as water and urea channels in pollen.
Cluster4	IB01G29520	35.8745	14.829	25.2673	AT1G07430	HON	HONSU (Korean for abnormal drowsiness)	Encodes a member of the group A protein phosphatase 2C (PP2C) family that is responsible for negatively regulating seed dormancy.
Cluster4	IB01G29800	10.1913	4.74313	9.00401	AT3G11410	PP2CA	protein phosphatase 2CA	Encodes protein phosphatase 2C. Negative regulator of ABA signalling. Expressed in seeds during germination. mRNA up-regulated by drought and ABA.
Cluster4	IB01G30620	5.02258	1.88438	4.1502	AT3G47090			Leucine-rich repeat protein kinase family protein;(source:Araport11)
Cluster4	IB01G30630	16.8438	8.08226	14.6068	AT3G47570			Leucine-rich repeat protein kinase family protein;(source:Araport11)
Cluster4	IB01G30990	59.3846	29.322	62.532	AT2G40270			Protein kinase family protein;(source:Araport11)
Cluster4	IB01G33170	35.8927	2.31908	20.3101	AT2G26560	PLP2	PHOSPHOLIPASE A 2A	Encodes a lipid acyl hydrolase with wide substrate specificity that accumulates upon infection by fungal and bacterial pathogens. Protein is localized in the cytoplasm in healthy leaves, and in membranes in infected cells. Plays a role in cell death and differentially affects the accumulation of oxylipins. Contributes to resistance to virus.
Cluster4	IB02G00730	361.14	166.857	310.526	AT3G45140	LOX2	lipoxygenase 2	Chloroplast lipoxygenase required for wound-induced jasmonic acid accumulation in Arabidopsis.Mutants are resistant to Staphylococcus aureus and accumulate salicylic acid upon infection. The mRNA is cell-to-cell mobile.
Cluster4	IB02G02570	13.3075	6.81579	14.1416	AT3G44190			FAD/NAD(P)-binding oxidoreductase family protein;(source:Araport11)
Cluster4	IB02G02650	9.62482	1.94419	7.7155	AT3G11600			One of two plant specific paralogs of unknown function. Interacts with GL2. GIR1/GIR2 loss of function resembles gl2 lof mutations.
Cluster4	IB02G02680	34.8382	14.2581	28.6296	AT2G27310			F-box family protein;(source:Araport11)
Cluster4	IB02G06890	4.66696	1.96255	5.45328	AT2G40270			Protein kinase family protein;(source:Araport11)
Cluster4	IB02G10380	22.5624	11.0872	18.0046	AT3G62950			Encodes a member of the CC-type glutaredoxin (ROXY) family that has been shown to interact with the transcription factor TGA2 and suppress ORA59 promoter activity.
Cluster4	IB02G16180	6.01587	0.505736	4.94298	AT3G16690	SWEET16		Nodulin MtN3 family protein;(source:Araport11)
Cluster4	IB02G18830	251.204	65.6371	161.459	AT5G35525			PLAC8 family protein;(source:Araport11)
Cluster4	IB02G18840	8.36174	3.74003	10.3848	AT1G14870	PCR2	PLANT CADMIUM RESISTANCE 2	PCR2 encodes a membrane protein involved in zinc transport and detoxification.
Cluster4	IB02G20520	26.6075	10.6295	24.6204	AT1G15100	RHA2A	RING-H2 finger A2A	Encodes a putative RING-H2 finger protein RHA2a.
Cluster4	IB02G32400	90.457	21.1617	81.1886	AT4G08900	ARGAH1	arginine amidohydrolase 1	Encodes an arginase, likely to be involved in polyamine biosynthesis in pollen.
Cluster4	IB02G33080	11.4625	5.5696	9.21052	AT2G45720			ARM repeat superfamily protein;(source:Araport11)
Cluster4	IB03G03620	6.47623	2.8572	6.61637	AT3G07390	AIR12	Auxin-Induced in Root cultures 12	isolated from differential screening of a cDNA library from auxin-treated root culture. sequence does not show homology to any known proteins and is predicted to be extracellular. The mRNA is cell-to-cell mobile.
Cluster4	IB03G04190	28.4021	8.16037	24.3107	AT4G27950	CRF4	cytokinin response factor 4	Encodes a member of the ERF (ethylene response factor) subfamily B-5 of ERF/AP2 transcription factor family. The protein contains one AP2 domain. There are 7 members in this subfamily. CRF proteins relocalize to the nucleus in response to cytokinin.
Cluster4	IB03G04410	7.85502	2.4657	5.87335	AT2G30230			6,7-dimethyl-8-ribityllumazine synthase;(source:Araport11)
Cluster4	IB03G06090	12.6733	6.04526	12.6213
Cluster4	IB03G14790	144.088	46.0686	95.9829	AT4G31980			PPPDE thiol peptidase family protein;(source:Araport11)
Cluster4	IB03G15040	21.881	8.08955	22.4648	AT3G50150			transmembrane protein, putative (DUF247);(source:Araport11)
Cluster4	IB03G15150	10.0248	3.62814	10.4491	AT2G36430			transmembrane protein, putative (DUF247);(source:Araport11)
Cluster4	IB03G15240	10.0531	4.91343	7.76208	AT3G19960	ATM1	myosin 1	member of Myosin-like proteins
Cluster4	IB04G00360	6.19077	3.11527	5.23505	AT5G63140	PAP29	purple acid phosphatase 29	purple acid phosphatase 29;(source:Araport11)
Cluster4	IB04G01150	27.1392	8.39321	21.8761	AT5G23960	TPS21	terpene synthase 21	Encodes a sesquiterpene synthase involved in generating all of the group A sesquiterpenes found in the Arabidopsis floral volatile blend. Strongly expressed in the stigma.
Cluster4	IB04G01160	10.5172	1.70457	8.06507	AT5G48110			The Col variant has no enzyme activity due to various substitution and deletion mutations.
Cluster4	IB04G01170	8.65137	1.70079	6.18525	AT5G23960	TPS21	terpene synthase 21	Encodes a sesquiterpene synthase involved in generating all of the group A sesquiterpenes found in the Arabidopsis floral volatile blend. Strongly expressed in the stigma.
Cluster4	IB04G02220	6.02824	3.02761	5.65465	AT4G21865			hypothetical protein;(source:Araport11)
Cluster4	IB04G09050	48.3495	21.5459	36.2068	AT1G21980	PIP5K1	phosphatidylinositol-4-phosphate 5-kinase 1	Type I phosphatidylinositol-4-phosphate 5-kinase. Preferentially phosphorylates PtdIns4P. Induced by water stress and abscisic acid in Arabidopsis thaliana. Expressed in procambial cells of leaves, flowers and roots. A N-terminal Membrane Occupation and Recognition Nexus (MORN)affects enzyme activity and distribution.
Cluster4	IB04G10540	105.74	50.8504	94.1219	AT1G15520	PDR12	pleiotropic drug resistance 12	ABC transporter family involved in ABA transport and resistance to lead. Localizes to plasma membrane. Upregulated by lead. Expressed in leaves, flowers, stomata and roots.
Cluster4	IB04G10550	182.249	87.8598	195.716	AT1G15520	PDR12	pleiotropic drug resistance 12	ABC transporter family involved in ABA transport and resistance to lead. Localizes to plasma membrane. Upregulated by lead. Expressed in leaves, flowers, stomata and roots.
Cluster4	IB04G10630	37.3887	19.3876	37.2434	AT5G18600			Encodes a member of the CC-type glutaredoxin (ROXY) family that has been shown to interact with the transcription factor TGA2 and suppress ORA59 promoter activity.
Cluster4	IB04G18080	639.457	207.971	486.112	AT4G12520			Bifunctional inhibitor/lipid-transfer protein/seed storage 2S albumin superfamily protein;(source:Araport11)
Cluster4	IB04G19970	4.98656	1.87574	6.65613	AT4G11650	OSM34	osmotin 34	osmotin-like protein
Cluster4	IB04G20720	9.71868	3.75762	6.92027	AT5G41210	GSTT1	glutathione S-transferase THETA 1	Encodes glutathione transferase belonging to the theta class of GSTs. Naming convention according to Wagner et al. (2002).
Cluster4	IB04G22730	37.4576	15.3035	40.3404	AT2G02130	PDF2.3		Predicted to encode a PR (pathogenesis-related) protein. Belongs to the plant defensin (PDF) family with the following members: At1g75830/PDF1.1, At5g44420/PDF1.2a, At2g26020/PDF1.2b, At5g44430/PDF1.2c, At2g26010/PDF1.3, At1g19610/PDF1.4, At1g55010/PDF1.5, At2g02120/PDF2.1, At2g02100/PDF2.2, At2g02130/PDF2.3, At1g61070/PDF2.4, At5g63660/PDF2.5, At2g02140/PDF2.6, At5g38330/PDF3.1 and At4g30070/PDF…
Cluster4	IB05G00370	77.4201	42.2253	92.5853	AT5G57150			basic helix-loop-helix (bHLH) DNA-binding superfamily protein;(source:Araport11)
Cluster4	IB05G01760	33.5518	17.2025	29.3751	AT1G66230	MYB20	myb domain protein 20	Encodes a transcriptional regulator that directly activates lignin biosynthesis genes and phenylalanine biosynthesis genes during secondary wall formation.
Cluster4	IB05G02250	16.6357	6.41126	17.8351	AT3G02690			Nucleotide/sugar transporter family protein
Cluster4	IB05G02530	8.50398	2.32161	5.4345	AT1G17840	WBC11	white-brown complex homolog protein 11	Encodes a plasma membrane-localized ATP-binding cassette transporter, that is required for cutin transport to the extracellular matrix. The mRNA is cell-to-cell mobile.
Cluster4	IB05G05540	20.587	9.89656	26.2821	AT4G34050	CCoAOMT1	caffeoyl coenzyme A O-methyltransferase 1	Methyltransferase in the lignin biosynthetic pathway.
Cluster4	IB05G07050	13.1537	6.64781	14.9361	AT3G47600	MYB94	myb domain protein 94	Encodes a putative transcription factor (MYB94).
Cluster4	IB05G07910	5.85795	2.02941	4.18848	AT3G27400			Encodes a pectate lyase involved in response to nematodes.
Cluster4	IB05G10370	16.1051	3.23013	10.9843	AT3G53720	CHX20	cation/H+ exchanger 20	member of Putative Na+/H+ antiporter family. Involved in the osmoregulation through K(+) fluxes and possibly pH modulation of an active endomembrane system in guard cells.
Cluster4	IB05G10460	9.67258	2.4632	7.26466	AT3G53720	CHX20	cation/H+ exchanger 20	member of Putative Na+/H+ antiporter family. Involved in the osmoregulation through K(+) fluxes and possibly pH modulation of an active endomembrane system in guard cells.
Cluster4	IB05G12030	5.39455	2.47058	4.03164	AT5G57110	AT-ACA8	AUTOINHIBITED CA2+ -ATPASE, ISOFORM 8	Arabidopsis-autoinhibited Ca2+ -ATPase, isoform 8, contains all of the characteristic motifs of Ca2+ -transporting P-type Ca2+ -ATPases and is localized to the plasma membrane.
Cluster4	IB05G22530	29.2532	14.4665	24.5518	AT3G52710			hypothetical protein;(source:Araport11)
Cluster4	IB05G27660	26.7177	12.1758	20.7584	AT5G24470	PRR5	pseudo-response regulator 5	Encodes a pseudo-response regulator whose mutation affects various circadian-associated biological events such as flowering time in the long-day photoperiod conditions, red light sensitivity of seedlings during early photomorphogenesis, and the period of free-running rhythms of certain clock-controlled genes including CCA1 and APRR1/TOC1 in constant white light. Acts as transcriptional repressor …
Cluster4	IB06G00490	9.98426	4.4026	11.7411	AT1G31350	KUF1	KAR-UP F-box 1	KAR-UP F-box 1;(source:Araport11)
Cluster4	IB06G01970	5.58302	2.91953	4.33323	AT2G25680	MOT1	molybdate transporter 1	Encodes a high-affinity molybdate transporter. Mutant has reduced concentrations of molybdate in roots and shoots, and reduced shoot and root length when growing on Mo-limited medium.
Cluster4	IB06G02920	6.88797	2.57434	8.33157	AT3G63520	NCED1		Encodes a protein with 9-<i>cis</i>-epoxycarotenoid dioxygenase activity. The enzyme was shown to act on a variety of carotenoid including &#946;-carotene, lutein, zeaxanthin, and all-<i>trans</i>-violaxanthin. When those compounds are used as substrates, the major reaction product detected is a C14 dialdehyde: 4,9-dimethyldodeca-2,4,6,8,10-pentaene-1,12-dial. The enzyme did not cleave as efficie…
Cluster4	IB06G05840	12.0625	6.04882	9.51541	AT4G32272			Golgi-localized nucleotide sugar (UDP-GlcNAc) transporter that delivers an essential substrate for the maturation of N-glycans and the GIPC class of sphingolipids.
Cluster4	IB06G18200	20.7341	9.85383	17.1593	AT2G37900			Major facilitator superfamily protein;(source:Araport11)
Cluster4	IB06G19560	14.3348	7.2795	13.0748
Cluster4	IB06G19570	18.9835	9.12901	15.2008	AT2G38330			MATE efflux family protein;(source:Araport11)
Cluster4	IB06G19870	18.2071	7.25033	21.9537	AT5G05340	PRX52	peroxidase 52	Encodes a protein with sequence similarity to peroxidases that is involved in lignin biosynthesis. Loss of function mutations show abnormal development of xylem fibers and reduced levels of lignin biosynthetic enxymes.
Cluster4	IB06G19990	8.19458	3.7649	6.43345	AT5G45820	SnRK3.6	SNF1-RELATED PROTEIN KINASE 3.6	Encodes a CBL-interacting serine/threonine protein kinase comprised of an N-terminal kinase catalytic domain similar to SNF1/AMPK and a unique C-terminal regulatory domain.
Cluster4	IB06G20360	7.72874	3.92494	5.95523	AT3G08670			serine/arginine repetitive matrix-like protein;(source:Araport11)
Cluster4	IB06G23950	92.522	18.0897	54.2146	AT5G06730			Peroxidase superfamily protein;(source:Araport11)
Cluster4	IB06G24360	7.70208	2.50496	6.27365	AT5G06570			alpha/beta-Hydrolases superfamily protein;(source:Araport11)
Cluster4	IB06G24460	9.75643	3.76678	7.11432	AT5G06390	FLA17	FASCICLIN-like arabinogalactan protein 17 precursor	FASCICLIN-like arabinogalactan protein 17 precursor;(source:Araport11)
Cluster4	IB06G24860	19.6598	10.2684	15.2153	AT5G42560			Abscisic acid-responsive (TB2/DP1, HVA22) family protein;(source:Araport11)
Cluster4	IB06G24880	19.8097	8.55538	15.9123	AT2G36026			Ovate family protein;(source:Araport11)
Cluster4	IB07G00050	16.1135	8.19253	17.1901	AT2G45960	TMP-A	TRANSMEMBRANE PROTEIN A	a member of the plasma membrane intrinsic protein subfamily PIP1. localizes to the plasma membrane and exhibits water transport activity in Xenopus oocyte. expressed ubiquitously and protein level decreases slightly during leaf development.
Cluster4	IB07G02190	5.16648	1.93614	3.91106	AT5G05600			Encodes a protein with similarity to flavonol synthases that is involved in the detoxifcation polycyclic aromatic hydrocarbons.One of 4 paralogs encoding a 2-oxoglutarate/Fe(II)-dependent oxygenases that hydroxylates JA to 12-OH-JA.
Cluster4	IB07G02300	30.5925	15.7087	37.3272	AT2G40095			Alpha/beta hydrolase related protein;(source:Araport11)
Cluster4	IB07G02430	91.2476	39.0004	92.327	AT4G00430	TMP-C	TRANSMEMBRANE PROTEIN C	a member of the plasma membrane intrinsic protein subfamily PIP1.
Cluster4	IB07G03560	340.184	117.934	274.859	AT4G01470	TIP1;3	tonoplast intrinsic protein 1;3	Encodes AtTIP1;3, functions as water and urea channels in pollen.
Cluster4	IB07G03760	5.63241	1.75702	3.9058	AT3G55090	ABCG16	ATP-binding cassette G16	Belongs to a clade of five Arabidopsis thaliana ABCG half-transporters that are required for synthesis of an effective suberin barrier in roots and seed coats (ABCG2, ABCG6, and ABCG20) and for synthesis of an intact pollen wall (ABCG1 and ABCG16).
Cluster4	IB07G24300	13.7314	0.788738	11.8485	AT1G56600	GolS2	galactinol synthase 2	GolS2 is a galactinol synthase that catalyzes the formation of galactinol from UDP-galactose and myo-inositol. GolS2 transcript levels rise in response to methyl viologen, an oxidative damage-inducing agent. Plants over-expressing GolS2 have increased tolerance to salt, chilling, and high-light stress.
Cluster4	IB07G25780	604.903	308.567	523.255	AT1G20696	NFD3		Encodes a protein belonging to the subgroup of HMGB (high mobility group B) proteins that have a distinctive DNA-binding motif, the HMG-box domain. The motif confers non-sequence specific interaction with linear DNA and structure-specific binding to distorted DNA sites. The HMGB proteins are involved in the assembly of nucleoprotein complexes. Can be phosphorylated by CK2alpha. The mRNA is cell-t…
Cluster4	IB07G27990	19.5161	9.32249	14.8248	AT4G37970	CAD6	cinnamyl alcohol dehydrogenase 6	cinnamyl alcohol dehydrogenase 6;(source:Araport11)
Cluster4	IB07G28870	8.0284	4.40888	9.35693	AT5G65020	AtANN2		Annexins are calcium binding proteins that are localized in the cytoplasm. When cytosolic Ca2+ increases, they relocate to the plasma membrane. They may be involved in the Golgi-mediated secretion of polysaccharides.
Cluster4	IB07G30120	5.14799	1.99084	3.83555	AT1G13740	AFP2	ABI five binding protein 2	Encodes a member of a small plant-specific gene family whose members interact with ABI5 and appear to be involved in mediating stress responses. AFP2 mutants affect a number of ABA mediated processes such as germination and response to osmotic and sugar stress. AFP2 nuclear localization is stress dependent.
Cluster4	IB08G04900	33.4976	16.0382	27.5845	AT4G03560	TPC1	two-pore channel 1	Encodes a depolarization-activated Ca(2+) channel. Anti-sense experiments with this gene as well as Sucrose-H(+) symporters and complementation of yeast sucrose uptake mutant cch1 suggest that this protein mediates a voltage-activated Ca(2+ )influx. Mutants lack detectable SV channel activity suggesting TPC1 is essential component of the SV channel. Patch clamp analysis of loss of function mutati…
Cluster4	IB08G05550	70.035	18.1723	43.6494	AT4G27310	BBX28	B-box domain protein 28	Encodes a B-box domain protein that negatively regulates photomorphogenic development by interfering with the binding of the transcription factor HY5 to target gene promoters. Degradation of BBX28 in darkness is dependent on COP1 and occurs via the 26S proteasome pathway. BBX28 acts as a key factor in the COP1-HY5 regulatory hub by maintaining proper HY5 activity to ensure normal photomorphogenic…
Cluster4	IB08G06050	14.0945	6.10475	11.3063	AT5G17540			HXXXD-type acyl-transferase family protein;(source:Araport11)
Cluster4	IB08G08390	55.5523	20.9305	48.9845	AT4G33220	PME44	pectin methylesterase 44	pectin methylesterase 44;(source:Araport11)
Cluster4	IB09G01370	43.3399	9.66894	38.8928	AT5G42650	DDE2	DELAYED DEHISCENCE 2	Encodes a member of the cytochrome p450 CYP74 gene family that functions as an allene oxide synthase. This enzyme catalyzes dehydration of the hydroperoxide to an unstable allene oxide in the JA biosynthetic pathway. It shows a dual catalytic activity, the major one being a 13-AOS but also expressing a 9-AOS activity. CFA-Leu, CFA-Val, CFA-Met and CFA-Ala can induce the expression of AOS.
Cluster4	IB09G05640	14.5041	7.67279	13.0744	AT3G09010			Protein kinase superfamily protein;(source:Araport11)
Cluster4	IB09G07100	6.45082	3.01957	5.67274	AT3G14840			Encodes LRR-RLK protein that is localized to the plasma membrane and is involved in regulation of plant innate immunity to microbes. LIK1 is phosphorylated by CERK1, a kinase involved in chitin perception. The mRNA is cell-to-cell mobile.
Cluster4	IB09G07110	9.71514	4.50767	11.3141	AT1G53440			Leucine-rich repeat transmembrane protein kinase;(source:Araport11)
Cluster4	IB09G12300	6.9322	3.19428	6.23635	AT3G12920	BRG3	BOI-related gene 3	Encodes one of the BRGs (BOI-related gene) involved in resistance to Botrytis cinerea.
Cluster4	IB09G19350	17.0612	8.0762	21.557	AT4G20840			Encodes an oligogalacturonide oxidase that inactivates the elicitor-active oligogalacturonides (OGs).
Cluster4	IB09G23920	31.5908	12.7731	37.4275	AT2G27420			Cysteine proteinases superfamily protein;(source:Araport11)
Cluster4	IB09G24870	6.19652	2.91222	5.07006	AT3G22060			contains Pfam profile: PF01657 Domain of unknown function that is usually associated with protein kinase domain Pfam:PF00069, however this protein does not have the protein kinase domain
Cluster4	IB09G25340	11.2474	0.951755	6.43929	AT3G23250	MYB15	myb domain protein 15	Member of the R2R3 factor gene family.
Cluster4	IB10G00900	53.347	23.1723	38.7554	AT4G12290			Copper amine oxidase. Induced by ABA and involved in stomatal closure.
Cluster4	IB10G03070	5.96921	3.10868	5.21946	AT1G31770	ABCG14	ATP-binding cassette G14	ATP-binding cassette 14;(source:Araport11)
Cluster4	IB10G04600	21.4909	8.7553	16.1642	AT2G26560	PLP2	PHOSPHOLIPASE A 2A	Encodes a lipid acyl hydrolase with wide substrate specificity that accumulates upon infection by fungal and bacterial pathogens. Protein is localized in the cytoplasm in healthy leaves, and in membranes in infected cells. Plays a role in cell death and differentially affects the accumulation of oxylipins. Contributes to resistance to virus.
Cluster4	IB10G04610	16.495	5.18516	12.1047	AT4G37050	PLP4	PATATIN-like protein 4	Patatin-related phospholipase A. Expressed in the floral gynaecium and is induced by abscisic acid (ABA) or phosphate deficiency in roots.
Cluster4	IB10G05300	58.5606	20.3646	50.9369	AT5G43150			elongation factor;(source:Araport11)
Cluster4	IB10G06130	31.9128	16.6357	24.1305	AT1G75170			Sec14p-like phosphatidylinositol transfer family protein;(source:Araport11)
Cluster4	IB10G07430	13.7563	6.43727	12.3782	AT2G22540	SVP	SHORT VEGETATIVE PHASE	Encodes a nuclear protein that acts as a floral repressor and that functions within the thermosensory pathway. SVP represses FT expression via direct binding to the vCArG III motif in the FT promoter.
Cluster4	IB10G08820	8.47914	4.29579	7.77209	AT3G18670			Ankyrin repeat family protein;(source:Araport11)
Cluster4	IB11G12410	2129	1089.07	2090.07	AT2G03440	NRP1	nodulin-related protein 1	Induced at the transcriptional level by Pseudomonas syringae pv. tomato infection.
Cluster4	IB11G14150	20.0971	9.88027	18.247	AT3G57040	ATRR4	RESPONSE REGULATOR 4	response regulator ARR9, A two-component response regulator-like protein with a receiver domain with a conserved aspartate residue and a possible phosphorylation site and at the N-terminal half. Appears to interact with histidine kinase like genes ATHP3 and ATHP2
Cluster4	IB11G14660	32.9369	17.1494	26.3518	AT2G36110			Polynucleotidyl transferase, ribonuclease H-like superfamily protein;(source:Araport11)
Cluster4	IB11G14810	45.9759	24.1891	58.8032	AT3G58490	SPP1	sphingoid phosphate phosphatase 1	Encodes a long-chain base 1-phosphate (LCBP) phosphatase that is expressed in the endoplasmic reticulum.
Cluster4	IB11G16230	4.07246	0.585259	5.98962	AT2G39780	RNS2	ribonuclease 2	Encodes the main endoribonuclease activity in plant cells and localizes to the endoplasmic reticulum (ER), ER-derived structures, and vacuoles. It is essential for normal ribosomal RNA recycling. The mRNA is cell-to-cell mobile.
Cluster4	IB11G16240	4.92731	0.927057	6.06876	AT2G39780	RNS2	ribonuclease 2	Encodes the main endoribonuclease activity in plant cells and localizes to the endoplasmic reticulum (ER), ER-derived structures, and vacuoles. It is essential for normal ribosomal RNA recycling. The mRNA is cell-to-cell mobile.
Cluster4	IB11G17120	5.45601	2.1532	4.55263	AT3G49940	LBD38	LOB domain-containing protein 38	LOB domain-containing protein 38;(source:Araport11)
Cluster4	IB11G19420	185.357	82.5611	199.955	AT3G07600			Heavy metal transport/detoxification superfamily protein;(source:Araport11)
Cluster4	IB11G20710	8.68316	3.60534	6.11882	AT1G14500			Ankyrin repeat family protein;(source:Araport11)
Cluster4	IB11G23490	24.0034	10.8585	27.4662	AT2G25810	TIP4;1	tonoplast intrinsic protein 4;1	tonoplast intrinsic protein 4;(source:Araport11)
Cluster4	IB11G23620	8.58472	4.44018	8.7368	AT2G25810	TIP4;1	tonoplast intrinsic protein 4;1	tonoplast intrinsic protein 4;(source:Araport11)
Cluster4	IB11G32400	21.101	4.69048	14.3373	AT4G18550	DSEL	DAD1-like seeding establishment-related lipase	DSEL is cytosolic acylhydrolase that shows prefential lipase activity against the sn-1 position of several classes of lipids, including 1,3-diacylglycerols and 1-monoacylglycerols. Overexpression of DSEL leads to increased peroxisome and oil body levels in cotyledons and reduced beta-oxidation activity in seedlings.
Cluster4	IB11G32410	6.17027	1.42664	5.1803	AT1G06250			alpha/beta-Hydrolases superfamily protein;(source:Araport11)
Cluster4	IB11G34850	22.4224	7.38077	29.157	AT4G23180	RLK4		Encodes a receptor-like protein kinase. Naming convention from Chen et al 2003 (PMID 14756307) The mRNA is cell-to-cell mobile.
Cluster4	IB11G37380	5.78603	0.774648	4.48359	AT1G73260	KTI1	kunitz trypsin inhibitor 1	Encodes a trypsin inhibitor involved in modulating programmed cell death in plant-pathogen interactions.
Cluster4	IB11G39030	6.96084	1.70743	4.57091	AT1G20860	PHT1;8	phosphate transporter 1;8	Encodes Pht1;8, a member of the Pht1 family of phosphate transporters which include: Pht1;1/At5g43350, Pht1;2/At5g43370, Pht1;3/At5g43360, Pht1;4/At2g38940, Pht1;5/At2g32830, Pht1;6/At5g43340, Pht1;7/At3g54700, Pht1;8/At1g20860, Pht1;9/At1g76430 (Plant Journal 2002, 31:341).
Cluster4	IB11G39280	8.63061	1.49197	9.50782
Cluster4	IB12G01060	34.9475	16.122	40.5913	AT4G30920	LAP2	leucyl aminopeptidase 2	Encodes LAP2, an aminopeptidase playing key roles in senescence, stress response and amino acid turnover.
Cluster4	IB12G01070	20.5372	10.8666	25.528	AT4G30920	LAP2	leucyl aminopeptidase 2	Encodes LAP2, an aminopeptidase playing key roles in senescence, stress response and amino acid turnover.
Cluster4	IB12G01110	43.3078	9.89033	29.0549	AT4G30610	SCPL24	SERINE CARBOXYPEPTIDASE 24 PRECURSOR	Encodes a secreted glycosylated serine carboxypeptidase with broad substrate preference that is involved in brassinosteroid signalling via BRI1. It is proteolytically processed in vivo by a separate as yet unidentified protease.
Cluster4	IB12G03590	10.718	5.47787	13.6375	AT5G36930			Disease resistance protein (TIR-NBS-LRR class) family;(source:Araport11)
Cluster4	IB12G03860	23.6198	11.6205	18.5686	AT5G36930			Disease resistance protein (TIR-NBS-LRR class) family;(source:Araport11)
Cluster4	IB12G03920	25.6307	11.9106	19.9591	AT1G27170			transmembrane receptors / ATP binding protein;(source:Araport11)
Cluster4	IB12G05330	16.8678	8.37694	14.4981	AT5G22580			Stress responsive A/B Barrel Domain-containing protein;(source:Araport11)
Cluster4	IB12G06130	16.5435	8.3144	21.4221	AT3G45010	scpl48	serine carboxypeptidase-like 48	serine carboxypeptidase-like 48;(source:Araport11)
Cluster4	IB12G15590	8.81564	3.22209	6.24809	AT4G14450			A member of a small family of proline/serine rich proteins of unknown function. It interacts with defense related MAP kinase MPK6. It's expression is induced by PAMP elicitors. May play a role in response to pathogens.
Cluster4	IB12G17350	8.8451	4.4754	8.93676	AT1G70250			Encodes a Protease inhibitor/seed storage/LTP family protein.
Cluster4	IB12G18240	11.864	3.32517	9.27152	AT2G01340	At17.1		Encodes a protein whose expression is responsive to nematode infection; PADRE protein up-regulated after infection by S. sclerotiorun.
Cluster4	IB12G19950	12.9796	4.51325	9.47472	AT2G39530			Uncharacterized protein family (UPF0497);(source:Araport11)
Cluster4	IB12G21360	34.8715	15.3548	26.7085	AT3G26590			MATE efflux family protein;(source:Araport11)
Cluster4	IB13G03410	12.9799	5.76949	10.7238
Cluster4	IB13G05790	37.0594	17.7296	44.8526	AT1G18300	NUDT4	nudix hydrolase homolog 4	nudix hydrolase homolog 4;(source:Araport11)
Cluster4	IB13G09770	64.3484	33.5336	49.9521	AT3G47600	MYB94	myb domain protein 94	Encodes a putative transcription factor (MYB94).
Cluster4	IB13G11670	6.35398	2.34771	5.13221	AT5G62570	CBP60a	calmodulin-binding protein 60a	Calmodulin binding protein-like protein;(source:Araport11)
Cluster4	IB13G13900	32.8889	14.5878	38.2606	AT1G55910	ZIP11	zinc transporter 11 precursor	member of Putative zinc transporter ZIP2 - like family
Cluster4	IB13G15090	4.60634	2.23425	5.0333	AT3G20640			basic helix-loop-helix (bHLH) DNA-binding superfamily protein;(source:Araport11)
Cluster4	IB13G17010	5.91777	2.14113	4.30538
Cluster4	IB13G19670	5.76254	2.90902	7.06248	AT5G45710	RHA1	ROOT HANDEDNESS 1	member of Heat Stress Transcription Factor (Hsf) family
Cluster4	IB13G20940	14.9979	7.9832	18.9303	AT5G47530			Auxin-responsive family protein;(source:Araport11)
Cluster4	IB13G21780	12.9836	6.57637	10.0978	AT2G32240			PAMP induced protein involved in defense response. Interaction with UBAC2 proteins in the ER, is necessary for PAMP mediated accumulation of the callose synthase PMR4.
Cluster4	IB13G23950	55.8347	20.2492	51.5675	AT4G33220	PME44	pectin methylesterase 44	pectin methylesterase 44;(source:Araport11)
Cluster4	IB14G04310	15.4005	5.05875	10.83	AT3G53620	PPa4	pyrophosphorylase 4	Encodes a soluble protein with inorganic pyrophosphatase activity that is highly specific for Mg-inorganic pyrophosphate. The mRNA is cell-to-cell mobile.
Cluster4	IB14G12460	8.33147	4.84098	10.0207	AT1G77280			kinase with adenine nucleotide alpha hydrolases-like domain-containing protein;(source:Araport11)
Cluster4	IB14G13930	24.0079	10.1738	18.6396	AT5G03795			Exostosin family protein;(source:Araport11)
Cluster4	IB14G13950	5.07194	1.57352	4.54691	AT5G03795			Exostosin family protein;(source:Araport11)
Cluster4	IB14G14930	121.347	67.6124	135.674	AT2G36320			A20/AN1-like zinc finger family protein;(source:Araport11)
Cluster4	IB14G20450	24.292	10.634	20.6207	AT2G40300	FER4	ferritin 4	Encodes FERRITIN 4, AtFER4. Ferritins are a class of 24-mer multi-meric proteins found in all kingdoms of life. Function as the main iron store in mammals. Evidence suggests that Arabidopsis ferritins are essential to protect cells against oxidative damage, but they do not constitute the major iron pool. Localize to mitochondria. Knock out mutants are not sensitive to abiotic stress.
Cluster4	IB14G22100	50.8325	23.8921	47.222	AT5G48230	EMB1276	EMBRYO DEFECTIVE 1276	Encodes an acetoacetyl-CoA thiolase that generates the bulk of the acetoacetyl-CoA precursor needed for the cytosolic localized, mevalonate-derived isoprenoids biosynthetic pathway. Loss-of-function mutants are embryo lethal.
Cluster4	IB14G23280	9.24419	2.99733	10.899	AT5G44210	ERF9	erf domain protein 9	encodes a member of the ERF (ethylene response factor) subfamily B-1 of ERF/AP2 transcription factor family (ATERF-9). The protein contains one AP2 domain. There are 15 members in this subfamily including ATERF-3, ATERF-4, ATERF-7, and leafy petiole.
Cluster4	IB14G23750	34.9774	12.9552	29.1693	AT1G05010	EFE	ethylene-forming enzyme	Encodes 1-aminocyclopropane-1-carboxylate oxidase
Cluster4	IB14G24510	18.5024	5.21555	12.2346	AT1G61680	TPS14	terpene synthase 14	terpene synthase 14;(source:Araport11)
Cluster4	IB15G02490	52.3311	16.6567	53.3773	AT1G74320			encodes a choline kinase, whose expression is induced by high salt and mannitol.
Cluster4	IB15G02950	9.8937	4.16206	10.1755	AT4G24380			dihydrofolate reductase;(source:Araport11)
Cluster4	IB15G05290	84.7794	43.3276	83.1484	AT2G16250			Leucine-rich repeat protein kinase family protein;(source:Araport11)
Cluster4	IB15G05530	44.8349	23.2873	37.2734	AT1G10210	MPK1	mitogen-activated protein kinase 1	Encodes ATMPK1. Kinase is activated by wounding.
Cluster4	IB15G06100	52.2616	9.6447	41.1023	AT1G20070			hypothetical protein;(source:Araport11)
Cluster4	IB15G06110	55.4095	29.566	65.2488	AT2G17787			cylicin;(source:Araport11)
Cluster4	IB15G08380	63.9007	31.1801	52.0708	AT3G54850	PUB14	plant U-box 14	Encodes a protein with a typical U-box domain followed by an Armadillo repeat region, a domain organization that is frequently found in plant U-box proteins. Displays ubiquitin ligase activity in vitro. Regulator of flowering time.
Cluster4	IB15G10140	41.6388	23.1818	51.39	AT1G15210	PDR7	pleiotropic drug resistance 7	pleiotropic drug resistance 7;(source:Araport11)
Cluster4	IB15G13970	39.4027	18.1228	32.896	AT1G49000			transmembrane protein;(source:Araport11)
Cluster4	IB15G16560	10.507	3.04018	7.83612	AT1G52660			P-loop containing nucleoside triphosphate hydrolases superfamily protein;(source:Araport11)
Cluster4	IB15G17610	22.4493	6.53388	28.1692	AT1G73325			Kunitz family trypsin and protease inhibitor protein;(source:Araport11)
Cluster4	IB15G22530	21.7042	10.5436	20.8731	AT4G32500	KT5	K+ transporter 5	Encodes AKT5, a member of the Shaker family potassium ion (K+) channel. This family includes five groups based on phylogenetic analysis (FEBS Letters (2007) 581: 2357): I (inward rectifying channel): AKT1 (AT2G26650), AKT5 (AT4G32500) and SPIK (also known as AKT6, AT2G25600); II (inward rectifying channel): KAT1 (AT5G46240) and KAT2 (AT4G18290); III (weakly inward rectifying channel): AKT2 (AT4G2…
Cluster4	IB15G22540	12.7442	5.34093	10.4377	AT2G26650	KT1	K+ transporter 1	Encodes AKT1, a member of the Shaker family inward rectifying potassium channel predominantly expressed in predominantly in root hairs and root endodermis. This family includes five groups based on phylogenetic analysis (FEBS Letters (2007) 581: 2357): I (inward rectifying channel): AKT1 (AT2G26650), AKT5 (AT4G32500) and SPIK (also known as AKT6, AT2G25600); II (inward rectifying channel): KAT1 (…
Cluster4	IB15G25260	22.7508	10.2358	21.2117	AT1G28280			VQ motif-containing protein;(source:Araport11)
Cluster4	IB15G26370	10.4401	6.14426	12.4061	AT3G26670			magnesium transporter, putative (DUF803);(source:Araport11)
Cluster5	IB01G00290	15.4581	23.4505	37.231	AT5G56270	WRKY2	WRKY DNA-binding protein 2	Encodes WRKY transcription factor 2, a zinc-finger protein. In wrky2 mutants, egg cells polarize normally but zygotes fail to reestablish polar organelle positioning from a transient symmetric state, resulting in equal cell division and distorted embryo development.
Cluster5	IB01G00510	10.708	24.2539	26.9348	AT4G39490	CYP96A10	cytochrome P450, family 96, subfamily A, polypeptide 10	member of CYP96A
Cluster5	IB01G00520	2.32042	4.89009	8.01686	AT2G23180	CYP96A1	cytochrome P450, family 96, subfamily A, polypeptide 1	member of CYP96A
Cluster5	IB01G02110	1.7341	5.44123	6.50193	AT5G36110	CYP716A1	cytochrome P450, family 716, subfamily A, polypeptide 1	Encodes a member of the CYP716A subfamily of cytochrome P450 monooxygenases with triterpene oxidizing activity catalyzing C-28 hydroxylation of alpha-amyrin, beta-amyrin, and lupeol, producing uvaol, erythrodiol, and betulin, respectively. Additionally, it shows carboxylation activity for the C-28 position of alpha- and beta-amyrin.
Cluster5	IB01G02910	12.3265	37.4784	40.4379	AT3G48440			Zinc finger C-x8-C-x5-C-x3-H type family protein;(source:Araport11)
Cluster5	IB01G03030	3.68451	9.82164	10.6624	AT5G14450			GDSL-motif esterase/acyltransferase/lipase. Enzyme group with broad substrate specificity that may catalyze acyltransfer or hydrolase reactions with lipid and non-lipid substrates.
Cluster5	IB01G06720	4.80575	14.163	15.5349	AT5G64860	DPE1	disproportionating enzyme	Encodes a maltotriose-metabolizing enzyme with chloroplastic &#945;-1,4-glucanotransferase activity. Mutant has altered starch degradation.
Cluster5	IB01G06790	3.30888	6.91704	9.28503	AT4G39400	DWF2	DWARF 2	Encodes a plasma membrane localized leucine-rich repeat receptor kinase involved in brassinosteroid signal transduction. BRI1 ligand is brassinolide which binds at the extracellular domain. Binding results in phosphorylation of the kinase domain which activates the BRI1 protein leading to BR responses. Residue T-1049 and either S-1044 or T-1045 were essential for kinase function in vitro and norm…
Cluster5	IB01G07280	8.77698	17.5801	19.4907	AT4G33470	HDA14	histone deacetylase 14	Encodes HDA14, a member of the histone deacetylase family proteins that can deacetylate a-tubulin, associates with a/b-tubulin and is retained on GTP/taxol-stabilized microtubules, at least in part, by direct association with the PP2A-A2 subunit. The association of a histone deacetylase with PP2A suggests a direct link between protein phosphorylation and acetylation. Class II RPD3-like family HDA…
Cluster5	IB01G09440	1.66506	5.22806	6.31097	AT5G49610			F-box family protein;(source:Araport11)
Cluster5	IB01G09540	5.96216	13.7091	15.2387	AT4G23060	IQD22	IQ-domain 22	Member of IQ67 (CaM binding) domain containing family.
Cluster5	IB01G10370	19.8685	30.4987	51.6396	AT4G24240	WRKY7	WRKY DNA-binding protein 7	Encodes a Ca-dependent calmodulin binding protein. Sequence similarity to the WRKY transcription factor gene family.
Cluster5	IB01G10490	1.5888	5.42174	6.82059	AT4G36945			PLC-like phosphodiesterases superfamily protein;(source:Araport11)
Cluster5	IB01G10710	10.1238	36.1823	42.2131	AT3G50560			NAD(P)-binding Rossmann-fold superfamily protein;(source:Araport11)
Cluster5	IB01G12130	12.2487	39.1942	49.3794	AT3G29320	PHS1	alpha-glucan phosphorylase 1	Encodes a plastidic alpha-glucan phosphorylase. In vitro, the enzyme has a preference for maltooligosaccharides, such as maltoheptaose. The mRNA is cell-to-cell mobile.
Cluster5	IB01G18090	8.91067	18.5784	21.2055	AT5G58920			homeobox prospero protein;(source:Araport11)
Cluster5	IB01G19300	2.87016	5.74625	8.93346
Cluster5	IB01G20370	0.664021	4.12777	7.91846	AT2G23610	MES3	methyl esterase 3	Encodes a protein shown to have carboxylesterase activity, methyl IAA esterase activity, and methyl jasmonate esterase activity in vitro. This protein does not act on methyl salicylate, MeGA4, or MEGA9 in vitro.
Cluster5	IB01G23210	0.411508	3.94217	5.9046
Cluster5	IB01G24290	4.40284	8.53722	9.90101	AT1G78310	VQ9	VQ motif-containing protein 9	VQ motif-containing protein;(source:Araport11)
Cluster5	IB01G26760	2.90086	6.01635	6.72114	AT1G30240			proline-, glutamic acid/leucine-rich protein;(source:Araport11)
Cluster5	IB01G26830	3.35814	8.66843	9.80113	AT5G56090	COX15	cytochrome c oxidase 15	Encodes a homolog of COX15. Microarray analysis show a 3.2 fold increase in transcription after treatment with rotenone, an electron transport chain inhibitor.
Cluster5	IB01G28950	3.84794	9.81158	13.8532	AT3G46440	UXS5	UDP-XYL synthase 5	encodes a protein similar to UDP-glucuronic acid decarboxylase. UDP-glucuronic acid decarboxylase produces UDP-xylose, which is a substrate for many cell wall carbohydrates including hemicellulose and pectin. UDP-xylose is also known to feedback regulate several cell wall biosynthetic enzymes.
Cluster5	IB01G28960	9.26935	25.3328	29.8372	AT2G28760	UXS6	UDP-XYL synthase 6	UDP-XYL synthase 6;(source:Araport11)
Cluster5	IB01G29220	13.5244	46.7059	50.2225	AT3G55430			O-Glycosyl hydrolases family 17 protein;(source:Araport11)
Cluster5	IB01G30440	1.02113	5.23146	5.71242
Cluster5	IB02G00570	3.38763	6.80126	7.6053	AT4G10620			P-loop containing nucleoside triphosphate hydrolases superfamily protein;(source:Araport11)
Cluster5	IB02G01430	2.93096	6.52009	7.3391	AT3G21100			RNA-binding (RRM/RBD/RNP motifs) family protein;(source:Araport11)
Cluster5	IB02G03140	5.18698	15.0099	16.8772	AT4G33790	G7		Encodes an alcohol-forming fatty acyl-CoA reductase, involved in cuticular wax biosynthesis. Lines carrying recessive mutations are deficient in primary alcohol and have glossy stem surfaces.
Cluster5	IB02G06380	5.14617	14.893	16.4167	AT2G29590			Thioesterase superfamily protein;(source:Araport11)
Cluster5	IB02G07170	1.68834	7.18605	17.7189	AT3G47170			HXXXD-type acyl-transferase family protein;(source:Araport11)
Cluster5	IB02G07180	14.1888	45.2299	53.1224	AT3G08860	PYD4	PYRIMIDINE 4	Encodes a protein that is predicted to have beta-alanine aminotransferase activity.
Cluster5	IB02G10910	9.40669	19.7907	42.0616	AT3G16770	RAP2.3	RELATED TO AP2 3	Encodes a member of the ERF (ethylene response factor) subfamily B-2 of the plant specific ERF/AP2 transcription factor family (RAP2.3). The protein contains one AP2 domain. There are 5 members in this subfamily including RAP2.2 AND RAP2.12.It is localized to the nucleus and acts as a transcriptional activator through the GCC-box. It has been identified as a suppressor of Bax-induced cell death b…
Cluster5	IB02G14020	334.315	906.914	1046.69	AT3G16640	TCTP	translationally controlled tumor protein	Encodes a protein homologous to translationally controlled tumor protein (TCTP) from Drosophila. In flies, TCTP functions guanine nucleotide exchange factor in the TOR signaling pathway. TCTP is expressed throughout the plant with highest levels seen in meristematic regions of the shoot and root. Loss of function alleles are not transmitted through the male gametophyte due to defects in pollen tu…
Cluster5	IB02G17090	25.4141	50.6465	55.2776	AT5G18840			Major facilitator superfamily protein;(source:Araport11)
Cluster5	IB02G17260	8.90723	17.1084	19.3912	AT1G08830	CSD1	copper/zinc superoxide dismutase 1	Encodes a cytosolic copper/zinc superoxide dismutase CSD1 that can detoxify superoxide radicals. Its expression is affected by miR398-directed mRNA cleavage. Regulated by biotic and abiotic stress. Activation of CSD1 in the cytoplasm involves both a CCS-dependent and -independent pathway.
Cluster5	IB02G18910	5.47008	13.4213	14.2372	AT1G70650			Ran BP2/NZF zinc finger-like superfamily protein;(source:Araport11)
Cluster5	IB02G19980	2.25948	4.88186	5.33469	AT1G03310	ISA2		Encodes a protein with strong similarity to isoamylase (EC:3.2.1.68) however lacks critical residues known to be important for activity. Appears to co localize with ISA1 in the chloroplast isoamylase complex. Mutations in this gene cause the loss of detectable isoamylase activity and the disruption of normal starch structure. It has been postulated that AtISA2 interacts with AtISA1 to form the Is…
Cluster5	IB02G24840	5.71189	12.8765	14.7977	AT4G13520	SMAP1	small acidic protein 1	Encodes a small acid protein (SMAP1) that mediates responses Arabidopsis root to the synthetic auxin 2,4-Dichlorophenoxyacetic acid. The mRNA is cell-to-cell mobile.
Cluster5	IB02G25700	0.865086	6.61944	7.47535	AT3G23250	MYB15	myb domain protein 15	Member of the R2R3 factor gene family.
Cluster5	IB02G27810	30.5773	71.1206	92.0057	AT4G33540			metallo-beta-lactamase family protein;(source:Araport11)
Cluster5	IB02G28870	7.6204	14.966	19.3395	AT1G13960	WRKY4	WRKY DNA-binding protein 4	Encodes WRKY DNA-binding protein 4 (WRKY4).
Cluster5	IB02G29410	6.08892	9.18962	13.7523	AT3G61790			Protein with RING/U-box and TRAF-like domain;(source:Araport11)
Cluster5	IB02G29710	8.24656	13.9021	18.3696	AT2G41540	GPDHC1		Encodes a protein with NAD-dependent glycerol-3-phosphate (G3P) dehydrogenase which was shown to complement an Escherichia coli strain: BB20-14, auxotrophic for glycerol/G3P due to a loss-of-function mutation in the gpsA gene.
Cluster5	IB02G30050	11.0011	22.5	23.8688	AT5G11950	LOG8	LONELY GUY 8	Encodes a protein of unknown function. It has been crystallized and shown to be structurally almost identical to the protein encoded by At2G37210.
Cluster5	IB02G34680	4.37191	6.63851	11.1446	AT1G01300			Eukaryotic aspartyl protease family protein;(source:Araport11)
Cluster5	IB03G01550	11.8586	21.032	26.2452	AT4G25420	GA5	GA REQUIRING 5	Encodes gibberellin 20-oxidase that is involved in the later steps of the gibberellin biosynthetic pathway. Regulated by a circadian clock. Weak expression response to far red light.
Cluster5	IB03G01620	9.92208	21.4417	27.6045	AT3G63410	VTE3	VITAMIN E DEFECTIVE 3	Encodes a MPBQ/MSBQ methyltransferase located in the chloroplast inner envelope membrane. Mutant plants lack plastoquinone (PQ), suggesting that the APG1 protein is involved in the methylation step of PQ biosynthesis. The gene product is also involved in tocopherol (vitamin E) biosynthesis.
Cluster5	IB03G01630	14.5736	30.3597	35.5261	AT3G63410	VTE3	VITAMIN E DEFECTIVE 3	Encodes a MPBQ/MSBQ methyltransferase located in the chloroplast inner envelope membrane. Mutant plants lack plastoquinone (PQ), suggesting that the APG1 protein is involved in the methylation step of PQ biosynthesis. The gene product is also involved in tocopherol (vitamin E) biosynthesis.
Cluster5	IB03G01810	2.29374	4.40246	5.60402	AT2G30580	DRIP2	DREB2A-interacting protein 2	Encodes a C3HC4 RING-domain-containing ubiquitin E3 ligase capable of interacting with DREB2A. DRIP2 seems to be involved in regulating stress-related transcriptional changes and drought tolerance.
Cluster5	IB03G02820	2.18432	12.2384	16.2863	AT4G28706			pfkB-like carbohydrate kinase family protein;(source:Araport11)
Cluster5	IB03G03660	22.9881	36.9361	53.9254	AT5G48540			receptor-like protein kinase-related family protein;(source:Araport11)
Cluster5	IB03G03730	3.33783	9.74615	10.9802	AT3G07440			hypothetical protein;(source:Araport11)
Cluster5	IB03G03810	1.78931	5.20934	5.97828	AT3G07440			hypothetical protein;(source:Araport11)
Cluster5	IB03G05180	3.51025	11.8075	14.928	AT2G29550	TUB7	tubulin beta-7 chain	Encodes a beta-tubulin that is expressed in leaves, roots and flowers.
Cluster5	IB03G05300	2.27468	4.43385	6.41113	AT1G07530	SCL14	SCARECROW-like 14	Encodes a member of the GRAS family of transcription factors. The protein interacts with the TGA2 transcription factor and affects the transcription of stress-responsive genes. The protein is found in the nucleus and is also exported to the cytoplasm.
Cluster5	IB03G05830	2.32339	6.13129	7.36234	AT5G59990			CCT motif family protein;(source:Araport11)
Cluster5	IB03G07350	6.37623	10.7863	16.5464	AT2G28070	ABCG3	ATP-binding cassette G3	ABC-2 type transporter family protein;(source:Araport11)
Cluster5	IB03G08650	4.72389	10.7767	12.4668	AT2G27480			Calcium-binding EF-hand family protein;(source:Araport11)
Cluster5	IB03G11470	2.76357	5.48679	6.90927	AT2G26870	NPC2	non-specific phospholipase C2	Non-specific phospholipase C2 involved in gametophyte development.
Cluster5	IB03G14630	2.6958	5.97641	7.6131	AT4G04190			transmembrane protein;(source:Araport11)
Cluster5	IB03G15530	7.68254	46.5201	91.8329	AT4G30810	scpl29	serine carboxypeptidase-like 29	serine carboxypeptidase-like 29;(source:Araport11)
Cluster5	IB03G20530	116.465	228.385	255.998
Cluster5	IB03G20570	3.89997	6.80022	8.42413	AT1G77360	APPR6	Arabidopsis pentatricopeptide repeat 6	Tetratricopeptide repeat (TPR)-like superfamily protein;(source:Araport11)
Cluster5	IB04G00650	1.39385	3.2176	6.49492	AT3G25900	HMT-1		Homocysteine S-methyltransferase family protein;(source:Araport11)
Cluster5	IB04G00660	21.5191	36.509	55.9473	AT1G25440	BBX15	B-box domain protein 15	B-box type zinc finger protein with CCT domain-containing protein;(source:Araport11)
Cluster5	IB04G01290	11.9882	19.9649	33.2283	AT3G45080			P-loop containing nucleoside triphosphate hydrolases superfamily protein;(source:Araport11)
Cluster5	IB04G03000	2.56616	5.14559	9.07481	AT4G12334			Cytochrome P450 superfamily protein;(source:Araport11)
Cluster5	IB04G04010	1.08017	4.66892	6.03446	AT3G51895	SULTR3;1	sulfate transporter 3;1	Encodes a chloroplast-localized sulfate transporter.
Cluster5	IB04G07770	2.26894	5.20331	5.69508	AT4G09150			T-complex protein 11;(source:Araport11)
Cluster5	IB04G08490	4.91308	28.0654	39.0693
Cluster5	IB04G08550	12.709	60.5397	110.45
Cluster5	IB04G11220	1.87105	4.91063	6.19906	AT4G14010	RALFL32	ralf-like 32	Member of a diversely expressed predicted peptide family showing sequence similarity to tobacco Rapid Alkalinization Factor (RALF), and is believed to play an essential role in the physiology of Arabidopsis. Consists of a single exon and is characterized by a conserved C-terminal motif and N-terminal signal peptide.
Cluster5	IB04G18890	7.30895	10.8419	16.4742	AT4G22880	TT18		encodes leucoanthocyanidin dioxygenase, which is involved in proanthocyanin biosynthesis. Mutant analysis suggests that this gene is also involved in vacuole formation.
Cluster5	IB04G20360	1.95484	5.9101	6.68663	AT1G63260	TET10	tetraspanin10	Member of TETRASPANIN family
Cluster5	IB04G22540	4.86417	7.61968	11.2953	AT4G32285			Putative clathrin assembly protein, component of TPLATE complex that functions in clathrin-mediated endocytosis.
Cluster5	IB05G00620	7.38196	12.3834	20.2005	AT5G52450			MATE efflux family protein;(source:Araport11)
Cluster5	IB05G00850	4.94161	12.1111	13.7987	AT5G07990	TT7	TRANSPARENT TESTA 7	Required for flavonoid 3' hydroxylase activity. Enzyme abundance relative to CHS determines Quercetin/Kaempferol metabolite ratio. The mRNA is cell-to-cell mobile.
Cluster5	IB05G03600	10.1754	14.8607	22.2728	AT5G66390	PRX72	PEROXIDASE 72	Encodes a peroxidase that is involved in lignin biosynthesis.
Cluster5	IB05G03870	2.15176	3.70862	5.47634	AT5G49560			Putative methyltransferase family protein;(source:Araport11)
Cluster5	IB05G04200	1.174	5.05856	5.59432	AT5G38450	CYP735A1	cytochrome P450, family 735, subfamily A, polypeptide 1	cytochrome P450, family 735, subfamily A, polypeptide 1;(source:Araport11)
Cluster5	IB05G04630	0.983783	7.14454	8.73823	AT3G17980	C2	C2 domain	Calcium-dependent lipid-binding (CaLB domain) family protein;(source:Araport11)
Cluster5	IB05G05300	2.10932	7.34399	8.27201	AT5G67260	CYCD3;2	CYCLIN D3;2	Encode CYCD3;2, a CYCD3 D-type cyclin. Important for determining cell number in developing lateral organs and mediating cytokinin effects in apical growth and development. With PPD and NINJA, it plays a crucial role in leaf morphogenesis.
Cluster5	IB05G05830	2.46832	5.6045	9.61427	AT3G50470	MLA10	INTRACELLULAR MILDEW A 10	Homolog of RPW8
Cluster5	IB05G05890	4.03675	8.84967	9.85034	AT2G23520			Pyridoxal phosphate (PLP)-dependent transferases superfamily protein;(source:Araport11)
Cluster5	IB05G07830	1.96835	4.96166	6.10658	AT3G27320			alpha/beta-Hydrolases superfamily protein;(source:Araport11)
Cluster5	IB05G10850	8.58546	22.3598	25.1959	AT5G49555			FAD/NAD(P)-binding oxidoreductase family protein;(source:Araport11)
Cluster5	IB05G15140	2.16053	4.64572	5.04985	AT1G78955	CAMS1	camelliol C synthase 1	Encodes a cyclase that generates predominantly a monocyclic triterpene alcohol. The product is 97% camelliol, 2% achilleol A and 0.2% beta-amyrin. Achilleol is an isomer of camelliol C with a 4-methylenecyclohexanol ring system.
Cluster5	IB05G15900	1.44968	4.06501	5.1525	AT5G06620	SDG38	SET domain protein 38	SET domain protein 38;(source:Araport11)
Cluster5	IB05G18600	4.18868	8.60881	10.7341	AT4G11150	VHA-E1		Encodes a vacuolar H+-ATPase subunit E isoform 1 which is required for Golgi organization and vacuole function in embryogenesis. The mRNA is cell-to-cell mobile.
Cluster5	IB05G19440	2.52565	5.16542	6.09601	AT3G24550	PERK1	proline-rich extensin-like receptor kinase 1	Encodes a member of the proline-rich extensin-like receptor kinase (PERK) family. This family consists of 15 predicted receptor kinases (PMID: 15653807). The mRNA is cell-to-cell mobile.
Cluster5	IB05G19550	3.84466	6.06004	9.2243	AT3G24550	PERK1	proline-rich extensin-like receptor kinase 1	Encodes a member of the proline-rich extensin-like receptor kinase (PERK) family. This family consists of 15 predicted receptor kinases (PMID: 15653807). The mRNA is cell-to-cell mobile.
Cluster5	IB05G20280	4.04669	11.0152	15.5909	AT4G29270			HAD superfamily, subfamily IIIB acid phosphatase;(source:Araport11)
Cluster5	IB05G25110	43.6338	106.51	137.951	AT3G56310			Member of Glycoside Hydrolase Family 27 (GH27)that functions as an &#945;-galactosidase.
Cluster5	IB05G26210	2.63193	5.54474	6.22698	AT3G63530	BB2		Encodes a novel E3 ubiquitin ligase that acts as a central negative regulator of Arabidopsis floral organ size. Organ size is limited by restricting the period of proliferative growth, rather than the rate of growth and appears to act in a novel pathway, independent of ANT and JAG. Both mRNA and protein are expressed in all actively growing regions of the plant and the vasculature and the protein…
Cluster5	IB05G26460	2.90595	7.26264	8.15113	AT4G16800			3-methylglutaconyl-CoA hydratase localized to mitochondria. Knockout displays accelerated senescence when subjected to extended dark conditions;knockout senescing leaves and knockout seeds accumulate leu, ile, and val.
Cluster5	IB05G26800	3.30221	7.29087	7.81017	AT5G24030	SLAH3	SLAC1 homologue 3	Encodes a protein with ten predicted transmembrane helices. The SLAH3 protein has similarity to the SLAC1 protein involved in ion homeostasis in guard cells. Although it is not expressed in guard cells, it can complement an slac1-2 mutant suggesting that it performs a similar function. SLAH3:GFP localizes to the plasma membrane.
Cluster5	IB05G27620	0	24.7658	36.0481	AT4G27670	HSP21	heat shock protein 21	Encodes Hsp21, a chloroplast located small heat shock protein. A structure model of Hsp21, obtained by homology modeling, single-particle electron microscopy, and lysine-specific chemical crosslinking, shows that the Hsp21 subunits are arranged in two hexameric discs, rotated by 25 degree in relation to each other.
Cluster5	IB05G28240	6.97092	23.5063	26.0022	AT4G33420			Peroxidase superfamily protein;(source:Araport11)
Cluster5	IB05G28480	2.5883	4.65348	5.56904	AT5G09840			Putative endonuclease or glycosyl hydrolase;(source:Araport11)
Cluster5	IB05G29100	78.9425	117.976	173.326	AT5G40010	ASD	ATPase-in-Seed-Development	Encodes a mitochondrial ATPase involved in seed and silique development.
Cluster5	IB05G29130	2.04712	7.62665	8.63232	AT4G33420			Peroxidase superfamily protein;(source:Araport11)
Cluster5	IB05G29230	7.37322	26.0334	30.2772	AT4G33420			Peroxidase superfamily protein;(source:Araport11)
Cluster5	IB06G05010	2.44379	4.76594	5.90141	AT3G49500	SGS2	SUPPRESSOR OF GENE SILENCING 2	Encodes RNA-dependent RNA polymerase. Involved in trans-acting siRNA and other siRNA biogenesis. Required for post-transcriptional gene silencing and natural virus resistance.Loss of function mutants produce ectopic megaspore mother cell and supernumary female gametophytes.
Cluster5	IB06G05310	8.99842	41.7922	50.3642	AT2G02650			Ribonuclease H-like superfamily protein;(source:Araport11)
Cluster5	IB06G06930	1.42244	5.15074	6.08141
Cluster5	IB06G10760	0.344163	3.95652	9.02102
Cluster5	IB06G12220	4.39948	16.8864	23.1499	AT5G27920			F-box family protein;(source:Araport11)
Cluster5	IB06G17580	83.0028	133.605	214.413	AT1G26820	RNS3	ribonuclease 3	Encodes ribonuclease RNS3.
Cluster5	IB06G19510	3.40773	8.1055	8.75971	AT1G14610	VALRS	VALYL TRNA SYNTHETASE	Required for proper proliferation of basal cells.
Cluster5	IB06G19770	7.98925	16.8536	23.1369	AT2G38480			Uncharacterized protein family (UPF0497);(source:Araport11)
Cluster5	IB06G22340	1.70957	3.52756	5.05955	AT2G41540	GPDHC1		Encodes a protein with NAD-dependent glycerol-3-phosphate (G3P) dehydrogenase which was shown to complement an Escherichia coli strain: BB20-14, auxotrophic for glycerol/G3P due to a loss-of-function mutation in the gpsA gene.
Cluster5	IB06G22920	3.79649	6.68549	8.62267	AT2G41890			curculin-like (mannose-binding) lectin family protein / PAN domain-containing protein;(source:Araport11)
Cluster5	IB06G23640	49.9697	118.624	160.783	AT5G06860	PGIP1	polygalacturonase inhibiting protein 1	Encodes a polygalacturonase inhibiting protein involved in defense response. PGIPs inhibit the function of cell wall pectin degrading enzymes such as those produced by fungal pathogens. PGIP1 is induced by fungal infection. Suppressed in the proton sensitive stop1-mutant, but the transcription level was recovered by transformation of STOP2. Knockout mutant showed severe damage in the root tip in …
Cluster5	IB06G24950	9.53438	18.0999	22.4816	AT3G02875	ILR1	IAA-LEUCINE RESISTANT 1	Hydrolyzes amino acid conjugates of the plant growth regulator indole-3-acetic acid (IAA), including IAA-Leu and IAA-Phe. Uses Mg and Co ions as cofactors.
Cluster5	IB06G25230	3.65861	10.9115	20.8168	AT3G10120			PADRE protein down-regulated after infection by S. sclerotiorum.
Cluster5	IB06G25410	31.9403	58.6368	75.7556	AT5G03610			GDSL-motif esterase/acyltransferase/lipase. Enzyme group with broad substrate specificity that may catalyze acyltransfer or hydrolase reactions with lipid and non-lipid substrates.
Cluster5	IB07G00450	10.2708	19.0459	25.8001	AT4G25420	GA5	GA REQUIRING 5	Encodes gibberellin 20-oxidase that is involved in the later steps of the gibberellin biosynthetic pathway. Regulated by a circadian clock. Weak expression response to far red light.
Cluster5	IB07G00580	3.57621	7.58266	10.6927	AT5G51640	YLS7	YELLOW-LEAF-SPECIFIC GENE 7	Encodes leaf-senescence-related protein. A member of the TBL (TRICHOME BIREFRINGENCE-LIKE) gene family containing a plant-specific DUF231 (domain of unknown function) domain. TBL gene family has 46 members, two of which (TBR/AT5G06700 and TBL3/AT5G01360) have been shown to be involved in the synthesis and deposition of secondary wall cellulose, presumably by influencing the esterification state o…
Cluster5	IB07G01840	134.876	225.359	351.125	AT3G10985	WI12	WOUND-INDUCED PROTEIN 12	A senescence-associated gene whose expression is induced in response to treatment with Nep1, a fungal protein that causes necrosis. The mRNA is cell-to-cell mobile.
Cluster5	IB07G01900	5.56226	14.2217	17.4252	AT5G20420	CHR42	chromatin remodeling 42	Involved in gene silencing. Locus-specific regulator of 24nt-siRNA expression, works together with CLSY1-4 as the master regulators of essentially all Pol-IV-dependent 24nt-siRNAs.
Cluster5	IB07G01910	8.37437	18.1191	24.262	AT3G42670	CLSY1	CLASSY 1	Encodes a nuclear localized SNF domain containing protein involved in RNA silencing. Mutants were identified in a screen for defects in the spread of RNA silencing. CLSY1 may affect production of dsRNA from the locus to be silenced. Locus-specific regulator of 24nt-siRNA expression, works together with CLSY2-4 as the master regulators of essentially all Pol-IV-dependent 24nt-siRNAs.
Cluster5	IB07G02380	4.21591	6.92791	10.4323	AT2G38120	WAV5	WAVY ROOTS 5	Encodes an auxin influx transporter. AUX1 resides at the apical plasma membrane of protophloem cells and at highly dynamic subpopulations of Golgi apparatus and endosomes in all cell types. AUX1 action in the lateral root cap and/or epidermal cells influences lateral root initiation and positioning. Shoot supplied ammonium targets AUX1 and inhibits lateral root emergence. The mRNA is cell-to-cell…
Cluster5	IB07G02470	4.15436	9.27252	11.451	AT2G39960			Microsomal signal peptidase 25 kDa subunit (SPC25);(source:Araport11)
Cluster5	IB07G02530	2.09484	5.61433	6.74347	AT2G39920			HAD superfamily, subfamily IIIB acid phosphatase;(source:Araport11)
Cluster5	IB07G02580	1.94656	5.23131	5.65711	AT2G39890	PROT1	proline transporter 1	Encodes a proline transporter with affinity for gly betaine, proline and GABA. Protein is expressed in the vascular tissue, specifically the phloem.
Cluster5	IB07G03040	12.564	27.7101	31.133	AT2G39710			Encodes a Cysteine-rich peptide (CRP) family protein
Cluster5	IB07G03740	12.7395	24.5625	30.0939	AT3G46290	HERK1	hercules receptor kinase 1	Encodes HERCULES1 (HERK1), a receptor kinase regulated by Brassinosteroids and required for cell elongation during vegetative growth.
Cluster5	IB07G04350	6.19751	12.4793	15.7286	AT5G04840			bZIP protein;(source:Araport11)
Cluster5	IB07G04830	5.65883	10.6328	13.2534	AT2G05920			Subtilase family protein;(source:Araport11)
Cluster5	IB07G04880	7.47524	17.7566	19.7614	AT1G77550			tubulin-tyrosine ligase;(source:Araport11)
Cluster5	IB07G04950	11.8415	17.858	28.9547	AT2G06530	VPS2.1		SNF7 family protein;(source:Araport11)
Cluster5	IB07G18140	1.23804	3.9509	6.08468	AT2G21790	RNR1	ribonucleotide reductase 1	encodes large subunit of ribonucleotide reductase involved in the production of deoxyribonucleoside triphosphates (dNTPs) for DNA replication and repair
Cluster5	IB07G20910	8.92635	33.4167	40.8036	AT5G65140	TPPJ	trehalose-6-phosphate phosphatase J	Haloacid dehalogenase-like hydrolase (HAD) superfamily protein;(source:Araport11)
Cluster5	IB07G20920	14.1817	27.6775	38.7216	AT2G22190	TPPE	trehalose-6-phosphate phosphatase E	Haloacid dehalogenase-like hydrolase (HAD) superfamily protein;(source:Araport11)
Cluster5	IB07G21010	2.76088	6.76152	8.31409
Cluster5	IB07G21730	5.94204	10.297	15.1577	AT4G34265			hypothetical protein;(source:Araport11)
Cluster5	IB07G21870	5.10961	9.733	11.593	AT5G67380	CKA1	casein kinase alpha 1	Casein kinase II (CK2) catalytic subunit (alpha 1). One known substrate of CK2 is Phytochrome Interacting Factor 1 (PIF1). CK2-mediated phosphorylation enhances the light-induced degradation of PIF1 to promote photomorphogenesis.
Cluster5	IB07G22500	7.59696	11.8394	18.3536	AT5G49665			Zinc finger (C3HC4-type RING finger) family protein;(source:Araport11)
Cluster5	IB07G23280	2.89966	5.94729	6.94039
Cluster5	IB07G24410	4.48663	13.9179	15.1959	AT4G36440			G-protein coupled receptor;(source:Araport11)
Cluster5	IB07G25070	3.05584	7.46582	8.83726	AT1G63855			Putative methyltransferase family protein;(source:Araport11)
Cluster5	IB07G26850	24.4053	101.259	119.762
Cluster5	IB07G27830	1.90324	3.34108	5.98513	AT4G37990	ELI3-2	elicitor-activated gene 3-2	Encodes an aromatic alcohol:NADP+ oxidoreductase whose mRNA levels are increased in response to treatment with a variety of phytopathogenic bacteria. Though similar to mannitol dehydrogenases, this enzyme does not have mannitol dehydrogenase activity.
Cluster5	IB07G28360	4.35929	10.4232	17.6629	AT5G65380			MATE efflux family protein;(source:Araport11)
Cluster5	IB07G28440	2.10515	5.11233	6.68892	AT4G01020			helicase domain-containing protein / IBR domain-containing protein / zinc finger protein-like protein;(source:Araport11)
Cluster5	IB07G28470	71.8924	107.258	168.76	AT2G22430	HB6	homeobox protein 6	Encodes a homeodomain leucine zipper class I (HD-Zip I) protein that is a target of the protein phosphatase ABI1 and regulates hormone responses in Arabidopsis.
Cluster5	IB07G28500	5.33619	10.5348	14.0455	AT1G42540	GLR3.3	glutamate receptor 3.3	member of Putative ligand-gated ion channel subunit family
Cluster5	IB07G28510	2.50336	6.38325	7.79233	AT1G42540	GLR3.3	glutamate receptor 3.3	member of Putative ligand-gated ion channel subunit family
Cluster5	IB07G29220	14.0928	24.9435	31.9876	AT3G50440	MES10	methyl esterase 10	Encodes a protein shown to have methyl jasmonate esterase activity in vitro. This protein does not act on methyl IAA, MeSA, MeGA4, or MEGA9 in vitro.
Cluster5	IB07G30160	2.99354	11.9076	14.6742	AT3G02110	scpl25	serine carboxypeptidase-like 25	serine carboxypeptidase-like 25;(source:Araport11)
Cluster5	IB07G30880	1.43017	4.61269	5.04054	AT5G40020			Pathogenesis-related thaumatin superfamily protein;(source:Araport11)
Cluster5	IB07G32060	4.05173	9.86185	11.1875	AT5G65500			U-box domain-containing protein kinase family protein;(source:Araport11)
Cluster5	IB08G00030	14.7359	27.3548	33.6966	AT1G17860			Member of Kunitz trypsin inhibitor (KTI) family involved in plant defense response against spider mites.
Cluster5	IB08G00330	114.545	2992.8	3675.45	AT2G46240	BAG6	BCL-2-associated athanogene 6	A member of Arabidopsis BAG (Bcl-2-associated athanogene) proteins, plant homologs of mammalian regulators of apoptosis. Expression of BAG6 in leaves was strongly induced by heat stress. Knockout mutants exhibited enhanced susceptibility to fungal pathogen Botrytis cinerea. Plant BAG proteins are multi-functional and remarkably similar to their animal counterparts, as they regulate apoptotic-like…
Cluster5	IB08G01940	1.16954	3.62968	5.36821	AT1G54250	NRPE8A		One of two highly similar proteins that can serve as non-catalytic subunits of Nuclear RNA polymerases II and V; homologous to budding yeast RPB8. Probably redundant with At3g59600.
Cluster5	IB08G02460	12.3295	24.515	28.6159
Cluster5	IB08G04400	2.29321	6.58227	7.85196	AT3G58110			Encodes an adaptor protein that connects JAZ repressors with the TPR2 co-repressor to suppress jasmonate-responsive anthocyanin accumulation.
Cluster5	IB08G04730	17.2977	34.4423	38.6377	AT1G53160	SPL4	squamosa promoter binding protein-like 4	Encodes a member of the SPL (squamosa-promoter binding protein-like)gene family, a novel gene family encoding DNA binding proteins and putative transcription factors. Contains the SBP-box, which encodes the SBP-domain, required and sufficient for interaction with DNA. It is involved in regulation of flowering and vegetative phase change. Its temporal expression is regulated by the microRNA miR156…
Cluster5	IB08G05320	4.94401	10.9961	11.6548	AT5G50340			DNA repair protein RadA-like protein;(source:Araport11)
Cluster5	IB08G06300	3.02218	5.61214	7.05739	AT5G63290			CPO3 (At5g63290) has not been characterized per se, but is a homolog of the CPDH/HEMN (see review by Layer et al, 2010). The homolog from cyanobacteria was recently characterized to be a CPDH (see Goto et al, 2010), but not yet from plants.
Cluster5	IB08G06510	0.503102	5.30258	15.4145	AT5G50360			ABA&#8208;induced transcription repressor that acts as feedback regulator in ABA signalling.
Cluster5	IB08G07340	3.40585	5.51764	7.3721	AT2G28550	TOE1	TARGET OF EARLY ACTIVATION TAGGED (EAT) 1	related to AP2.7;(source:Araport11)
Cluster5	IB08G07670	6.65958	10.5775	14.8107	AT1G08010	GATA11	GATA transcription factor 11	Encodes a member of the GATA factor family of zinc finger transcription factors.
Cluster5	IB08G08050	5.7244	12.3555	14.5204	AT3G52170			DNA binding protein;(source:Araport11)
Cluster5	IB08G08610	1.1876	4.6099	5.11886	AT1G73050			Glucose-methanol-choline (GMC) oxidoreductase family protein;(source:Araport11)
Cluster5	IB08G08770	15.431	41.9861	49.748	AT3G14280			LL-diaminopimelate aminotransferase;(source:Araport11)
Cluster5	IB08G09830	0.811867	6.17087	6.99794	AT4G29260			VSP3 is a secreted acid phosphatase.
Cluster5	IB08G10780	2.09251	6.42593	8.05356	AT2G02400			NAD(P)-binding Rossmann-fold superfamily protein;(source:Araport11)
Cluster5	IB08G14210	4.41358	10.7494	18.2161
Cluster5	IB08G14300	2.14323	4.3869	5.55005	AT5G04610			S-adenosyl-L-methionine-dependent methyltransferases superfamily protein;(source:Araport11)
Cluster5	IB08G14390	8.78112	81.7241	118.247	AT5G05920	EDA22	embryo sac development arrest 22	Encodes a deoxyhypusine synthase.
Cluster5	IB08G15490	2.81079	6.35297	7.90227
Cluster5	IB08G18110	1.57223	4.91979	5.62508	AT1G74040	MAML-3		Encodes an active Arabidopsis isopropylmalate synthase IPMS2. Involved in leucine biosynthesis. Do not participate in the chain elongation of glucosinolates. Expressed constitutively throughout the plant. Loss of IPMS2 can be compensated by a second isopropylmalate synthase gene IPMS1 (At1g18500).
Cluster5	IB08G20780	5.8624	17.3081	22.3134	AT3G01670	SEOR2	sieve element occlusion-related 2	Encodes a protein localized to phloem filaments that is required for phloem filament formation. The mRNA is cell-to-cell mobile.
Cluster5	IB08G20790	6.18397	19.3136	23.1092	AT3G01680	SEOR1	Sieve-Element-Occlusion-Related 1	Encodes a protein localized to phloem filaments that is required for phloem filament formation. The mRNA is cell-to-cell mobile.
Cluster5	IB08G21390	19.1045	29.5707	41.6472	AT3G48240			Octicosapeptide/Phox/Bem1p family protein;(source:Araport11)
Cluster5	IB09G00170	1.25173	5.69064	9.43367
Cluster5	IB09G00360	52.2746	97.4726	114.674	AT4G38580	HIPP26	HEAVY METAL ASSOCIATED ISOPRENYLATED PLANT PROTEIN 26	putative farnesylated protein (At4g38580) mRNA, complete
Cluster5	IB09G00690	11.6624	18.4001	28.2974	AT2G16570	ATASE1	GLN phosphoribosyl pyrophosphate amidotransferase 1	Amidophosphoribosyltransferase (ATase: EC 2.4.2.14) is a key enzyme in the pathway of purine nucleotide biosynthesis
Cluster5	IB09G03680	5.46552	10.5208	12.2658	AT4G29120			6-phosphogluconate dehydrogenase family protein;(source:Araport11)
Cluster5	IB09G04120	9.13514	20.0749	23.2131	AT2G37500			arginine biosynthesis protein ArgJ family;(source:Araport11)
Cluster5	IB09G05290	4.83527	9.22754	10.5206	AT1G11240			ribosomal RNA-processing protein;(source:Araport11)
Cluster5	IB09G06380	1.337	8.26623	22.0261	AT5G45890	SAG12	senescence-associated gene 12	Senescence-associated gene 12 (SAG12) encoding a cysteine protease influenced by cytokinin, auxin, and sugars.Localized to special vacuole found during senescence called senescence associated vacuoles which are different from central vacuole in the tonoplast composition and pH.
Cluster5	IB09G08920	9.05787	14.6691	20.9174	AT5G44400			FAD-binding Berberine family protein;(source:Araport11)
Cluster5	IB09G09470	1.53412	5.44381	6.28485	AT5G66520			Encodes a pentatricopeptide repeat protein involved in chloroplast mRNA editing. Mutants display defects in C-U editing of ndhB.
Cluster5	IB09G10140	6.01055	8.75733	14.1497	AT4G23980	ARF9	auxin response factor 9	Encodes auxin response factor 9 (ARF9). The mRNA is cell-to-cell mobile.
Cluster5	IB09G10710	598.167	1331.33	1409.22	AT1G64230	UBC28	ubiquitin-conjugating enzyme 28	ubiquitin-conjugating enzyme 28;(source:Araport11)
Cluster5	IB09G11420	4.06495	8.57898	10.1002	AT1G52500	MMH-2		Encodes one of the splice variants of Arabidopsis thaliana MutM homolog. Encodes a formamidopyrimidine-DNA glycosylase that has abasic lyase activity and is able to nick double- stranded oligonucleotides containing 8-oxo-7,8-dihydroguanine (8-oxoG) in vitro.
Cluster5	IB09G11590	2.32883	5.21976	6.84439	AT1G80700			stress response NST1-like protein;(source:Araport11)
Cluster5	IB09G12670	6.38175	13.5152	14.834	AT2G37280	PDR5	pleiotropic drug resistance 5	Encodes an ATP-binding cassette (ABC) transporter. Expressed in the vascular tissue of primary stem.
Cluster5	IB09G16750	2.34923	6.13799	7.51247	AT2G01050			zinc ion binding / nucleic acid binding protein;(source:Araport11)
Cluster5	IB09G19270	3.79952	7.80843	9.11779	AT4G20930			Encodes a 3-hydroxyisobutyrate dehydrogenase.
Cluster5	IB09G21090	21.5926	45.3611	65.1917	AT2G34510			Protein of unknown function, DUF642. Found in cellulose enriched cell wall fractions.
Cluster5	IB09G21100	16.0887	35.7785	46.294	AT1G29980			choice-of-anchor C domain protein, putative (Protein of unknown function, DUF642);(source:Araport11)
Cluster5	IB09G21310	4.23566	11.3516	13.0782	AT5G46330	FLS2	FLAGELLIN-SENSITIVE 2	Encodes a leucine-rich repeat serine/threonine protein kinase that is expressed ubiquitously. FLS2 is involved in MAP kinase signalling relay involved in innate immunity. Essential in the perception of flagellin, a potent elicitor of the defense response. FLS2 is directed for degradation by the bacterial ubiquitin ligase AvrPtoB. The mRNA is cell-to-cell mobile.
Cluster5	IB09G21320	7.50765	16.1553	25.0504	AT5G46330	FLS2	FLAGELLIN-SENSITIVE 2	Encodes a leucine-rich repeat serine/threonine protein kinase that is expressed ubiquitously. FLS2 is involved in MAP kinase signalling relay involved in innate immunity. Essential in the perception of flagellin, a potent elicitor of the defense response. FLS2 is directed for degradation by the bacterial ubiquitin ligase AvrPtoB. The mRNA is cell-to-cell mobile.
Cluster5	IB09G23410	6.66407	27.701	33.4176	AT2G01050			zinc ion binding / nucleic acid binding protein;(source:Araport11)
Cluster5	IB09G24000	14.4323	25.6858	35.4577	AT1G05205			hexokinase-1 protein;(source:Araport11)
Cluster5	IB09G25430	4.23373	7.92436	10.2998	AT1G42540	GLR3.3	glutamate receptor 3.3	member of Putative ligand-gated ion channel subunit family
Cluster5	IB09G26550	5.92032	9.96587	17.6664	AT3G63420	GG1	Ggamma-subunit 1	heterotrimeric G protein gamma-subunit (AGG1) mRNA,
Cluster5	IB10G02280	1.76135	5.2207	10.4373	AT3G03050	RHD7	ROOT HAIR DEFECTIVE 7	encodes a cellulose synthase like protein. mutations initiate root hairs that rupture at their tip soon after initiation. is required for the synthesis of a noncellulosic wall polysaccharide.
Cluster5	IB10G02840	16.6715	42.2083	46.5626	AT1G31830	PUT2	POLYAMINE UPTAKE TRANSPORTER 2	Encodes POLYAMINE UPTAKE TRANSPORTER 2, an amino acid permease family protein.
Cluster5	IB10G04750	8.82923	20.731	23.0552	AT4G25000	ATAMY1		Predicted to be secreted protein based on signalP prediction. Involved in starch mobilization. Mutants are defective in alpha-amylase activity. (Note: AMY1 has been found in the literature to be referred to as AMY3, which is not to be confused with AMY3/At1g69830).
Cluster5	IB10G05010	2.92464	8.09694	9.03394	AT3G46630			DCL protein (DUF3223);(source:Araport11)
Cluster5	IB10G07790	19.5534	39.2192	44.6995	AT3G24480			Leucine-rich repeat (LRR) family protein;(source:Araport11)
Cluster5	IB10G10410	3.85699	8.41497	10.6099	AT1G64110	DAA1	DUO1-activated ATPase 1	Target promoter of the male germline-specific transcription factor DUO1.
Cluster5	IB10G10620	13.2612	28.3606	31.2005	AT5G41560			Encodes a substrate receptor for CRL4-CDD complexes that provides substrate specificity for CRL4 by interacting with ubiquitination targets. By its interaction and regulation of levels of PYL8 through proteasomal degradation, it negatively regulates ABA-mediated developmental responses, including inhibition of seed germination, seedling establishment, and root growth
Cluster5	IB10G13700	2.53718	3.84952	6.35088	AT3G52870			IQ calmodulin-binding motif family protein;(source:Araport11)
Cluster5	IB10G18200	17.6315	31.3895	39.0657	AT2G41840			Ribosomal protein S5 family protein;(source:Araport11)
Cluster5	IB10G20210	13.0179	26.9532	32.0356	AT2G41840			Ribosomal protein S5 family protein;(source:Araport11)
Cluster5	IB11G02040	434.981	1018.5	1896.74	AT1G75750	GASA1	GAST1 protein homolog 1	GA-responsive GAST1 protein homolog regulated by BR and GA antagonistically. Possibly involved in cell elongation based on expression data The mRNA is cell-to-cell mobile.
Cluster5	IB11G02490	3.91529	8.60008	10.1762	AT1G22100			Inositol-pentakisphosphate 2-kinase family protein;(source:Araport11)
Cluster5	IB11G02660	5.44355	12.9638	15.3248	AT4G34480			O-Glycosyl hydrolases family 17 protein;(source:Araport11)
Cluster5	IB11G03960	3.32629	6.8551	10.099	AT1G47128	RD21A	responsive to dehydration 21A	Cysteine proteinase precursor-like protein/ dehydration stress-responsive gene (RD21). Has been shown to have peptide ligase activity and protease activity in vitro. RD21 is involved in immunity to the necrotrophic fungal pathogen Botrytis cinerea.Activity detected in root, leaf, flower and cell culture.
Cluster5	IB11G05190	48.9945	88.8629	135.124	AT5G49700	AHL17	AT-hook motif nuclear localized protein 17	Putative AT-hook DNA-binding family protein;(source:Araport11)
Cluster5	IB11G05420	7.24327	17.6194	31.1396	AT1G28220	PUP3	purine permease 3	Member of a family of proteins related to PUP1, a purine transporter. May be involved in the transport of purine and purine derivatives such as cytokinins, across the plasma membrane.
Cluster5	IB11G05610	3.54523	20.1983	51.8947	AT4G08950	EXO	EXORDIUM	Phosphate-responsive 1 family protein;(source:Araport11)
Cluster5	IB11G05620	38.3334	156.274	313.01	AT4G08950	EXO	EXORDIUM	Phosphate-responsive 1 family protein;(source:Araport11)
Cluster5	IB11G06060	32.9282	52.0787	78.2909	AT1G35720	OXY5		Encodes a member of the annexin gene family, a diverse, multigene family of calcium-dependent, membrane-binding proteins. The protein was determined to have peroxidase activity. This activity is thought to be dependent on the presence of post-translational modifications (most likely phosphorylation). The protein was shown to be present as a mixture of monomer and homodimer. The homodimerization s…
Cluster5	IB11G08160	5.13397	8.99525	12.6697	AT1G77120	ATADH1		Catalyzes the reduction of acetaldehyde using NADH as reductant. Requires zinc for activity. Dimer. Anaerobic response polypeptide (ANP). Fermentation. The protein undergoes thiolation following treatment with the oxidant tert-butylhydroperoxide. The mRNA is cell-to-cell mobile.
Cluster5	IB11G12030	2.01409	6.6688	7.19245	AT1G03560			Pentatricopeptide repeat (PPR-like) superfamily protein;(source:Araport11)
Cluster5	IB11G13030	6.06985	13.2158	14.1298	AT5G09880			Splicing factor, CC1-like protein;(source:Araport11)
Cluster5	IB11G14020	6.84538	11.5635	16.3137	AT2G41130			Encodes STC8 (salt tolerant callus 8)/bHLH106 (basic helix-loop-helix transcription factor bHLH106). Knockout lines are more sensitive to NaCl, KCl, LiCl, ABA, and low temperatures than the wild-type.
Cluster5	IB11G15200	2.86777	5.71382	6.25726	AT4G10550			Subtilase family protein;(source:Araport11)
Cluster5	IB11G21550	4.32889	10.9339	17.2634	AT5G25280			serine-rich protein-like protein;(source:Araport11)
Cluster5	IB11G21560	16.262	33.1459	44.3809	AT2G12400			plasma membrane fusion protein;(source:Araport11)
Cluster5	IB11G23310	3.31918	14.4192	16.8004	AT5G57850	ADCL	4-amino-4-deoxychorismate lyase	ADCL encodes a protein that acts as a 4-amino-4-deoxychorismate lyase. It catalyzes the production 4-aminobenzoate (pABA) production which is required for folate biosynthesis. The enzyme localizes to chloroplasts based on an import assay and GFP localization experiments. Involved in D-Amino Acid Stimulated Ethylene Production.
Cluster5	IB11G24920	10.7954	25.5774	27.4525	AT2G20830			folic acid binding / transferase;(source:Araport11)
Cluster5	IB11G25240	8.00426	13.631	17.3601	AT2G32030			Acyl-CoA N-acyltransferases (NAT) superfamily protein;(source:Araport11)
Cluster5	IB11G31240	2.42568	4.16383	5.54439	AT4G30810	scpl29	serine carboxypeptidase-like 29	serine carboxypeptidase-like 29;(source:Araport11)
Cluster5	IB11G35750	4.93832	10.2168	11.3524
Cluster5	IB11G37340	11.4221	19.1414	25.5707
Cluster5	IB11G37370	1.75509	4.08036	8.29817	AT1G73260	KTI1	kunitz trypsin inhibitor 1	Encodes a trypsin inhibitor involved in modulating programmed cell death in plant-pathogen interactions.
Cluster5	IB11G38710	5.60636	46.2201	100.719	AT1G03870	FLA9	FASCICLIN-like arabinoogalactan 9	fasciclin-like arabinogalactan-protein 9 (Fla9). Possibly involved in embryogenesis and seed development.
Cluster5	IB11G38870	3.73805	7.54007	9.66311	AT4G20970			basic helix-loop-helix (bHLH) DNA-binding superfamily protein;(source:Araport11)
Cluster5	IB11G38910	3.12278	5.35768	8.29561	AT1G53025			Ubiquitin-conjugating enzyme family protein;(source:Araport11)
Cluster5	IB11G39220	2.52479	6.08151	6.47706	AT1G76660			hydroxyproline-rich glycoprotein family protein;(source:Araport11)
Cluster5	IB11G39270	1.38074	5.83099	7.29699	AT1G73260	KTI1	kunitz trypsin inhibitor 1	Encodes a trypsin inhibitor involved in modulating programmed cell death in plant-pathogen interactions.
Cluster5	IB12G00280	4.24577	9.9691	10.9514	AT1G07410	RABA2b	RAB GTPase homolog A2B	RAB GTPase homolog A2B;(source:Araport11)
Cluster5	IB12G01490	27.596	130.002	167.073
Cluster5	IB12G01790	13.1144	28.1159	29.7318	AT1G59640	ZCW32		A basic helix-loop-helix encoding gene (BIGPETAL, BPE) involved in the control of petal size. BPE is expressed via two mRNAs derived from an alternative splicing event. The BPEub (AT1G59640.1)transcript is expressed ubiquitously, whereas the BPEp (AT1G59640.2) transcript is preferentially expressed in petals. Plants that lack the petal-expressed variant BPEp have larger petals as a result of incr…
Cluster5	IB12G03230	1.91794	4.25432	7.28026	AT1G13740	AFP2	ABI five binding protein 2	Encodes a member of a small plant-specific gene family whose members interact with ABI5 and appear to be involved in mediating stress responses. AFP2 mutants affect a number of ABA mediated processes such as germination and response to osmotic and sugar stress. AFP2 nuclear localization is stress dependent.
Cluster5	IB12G07340	1.54072	2.81561	5.23956	AT3G45230	APAP1	ARABINOXYLAN PECTIN ARABINOGALACTAN PROTEIN 1	Encodes the arabinogalactan protein core of plant cell wall proteoglycan that contains arabinogalactan and cell wall matrix glycan pectin and/or xylan domains.
Cluster5	IB12G09180	66.2038	110.579	145.94
Cluster5	IB12G09870	3.89834	7.21893	8.6786	AT5G58730	Mik	myo-inositol kinase	pfkB-like carbohydrate kinase family protein;(source:Araport11)
Cluster5	IB12G09890	5.15576	10.589	11.5369	AT2G29690	ATHANSYNAB		Encode a functional anthranilate synthase protein. Expressed at a constitutive basal level. Expression was not induced by wounding nor bacterial pathogen infiltration. Involved in aromatic amino acid biosynthesis.
Cluster5	IB12G14240	2.5821	6.77352	7.97637	AT3G63290			2-oxoglutarate (2OG) and Fe(II)-dependent oxygenase superfamily protein;(source:Araport11)
Cluster5	IB12G14280	1.41584	4.49277	5.16237	AT1G03080	NET1D	Networked 1D	kinase interacting (KIP1-like) family protein;(source:Araport11)
Cluster5	IB12G18800	8.70315	34.0401	50.337	AT5G28010			Polyketide cyclase/dehydrase and lipid transport superfamily protein;(source:Araport11)
Cluster5	IB12G20090	6.72391	13.9819	22.1202	AT2G39020	NATA2		Although this locus shares considerable sequence similarity with the adjacent NATA1 gene (At2g39030), they appear to encode genes with different functions. NATA1 is involved in the production of N-delta-acetylornithine, but, overexpression of At2g39020 in tobacco does not lead to the formation of this defense compound. The mRNA is cell-to-cell mobile.
Cluster5	IB12G21170	4.25819	7.38805	9.36041	AT1G60810	ACLA-2	ATP-citrate lyase A-2	One of the three genes encoding subunit A of the trimeric enzyme ATP Citrate lyase
Cluster5	IB12G21180	5.37039	10.9852	12.5819	AT1G60810	ACLA-2	ATP-citrate lyase A-2	One of the three genes encoding subunit A of the trimeric enzyme ATP Citrate lyase
Cluster5	IB12G22490	3.79854	8.02407	10.5613	AT5G17000			Zinc-binding dehydrogenase family protein;(source:Araport11)
Cluster5	IB12G26290	3.49029	6.49789	8.35431	AT3G48480			Cysteine proteinases superfamily protein;(source:Araport11)
Cluster5	IB12G26520	6.80889	13.2796	16.6865	AT5G04885			Encodes a beta-glucosidase involved in xyloglucan metabolism.
Cluster5	IB12G27300	4.47687	9.97091	11.515	AT1G42480			TLR4 regulator/MIR-interacting MSAP protein;(source:Araport11)
Cluster5	IB13G01130	1.28533	5.87648	7.84593	AT5G62200			Embryo-specific protein 3, (ATS3);(source:Araport11)
Cluster5	IB13G12120	2.43792	12.9001	14.6887	AT3G48190	PIG1	pcd in male gametogenesis 1	Encodes a homolog of the human ATM gene, which is mutated in ataxia telangiectasia, a chromosome instability disorder. Suppresses leaf senescence triggered by DNA double-strand break through epigenetic control of senescence-associated genes. Characterization of mutants suggest a role homologous recombination for DNA damage repair in response to ionizing radiation as well as during meiosis. The pr…
Cluster5	IB13G19220	7.0363	15.8439	19.681	AT3G58610			ketol-acid reductoisomerase;(source:Araport11)
Cluster5	IB13G19700	25.4113	49.6136	84.6843	AT1G07650			Leucine-rich repeat receptor-like kinase with extracellular malectin-like domain, which possesses cell death induction activity in plant leaves.
Cluster5	IB13G20000	1.78716	4.15624	7.01062	AT3G01680	SEOR1	Sieve-Element-Occlusion-Related 1	Encodes a protein localized to phloem filaments that is required for phloem filament formation. The mRNA is cell-to-cell mobile.
Cluster5	IB13G20090	6.01167	12.9367	13.8052	AT3G21820	SDG36	SET DOMAIN PROTEIN 36	histone-lysine N-methyltransferase ATXR2;(source:Araport11)
Cluster5	IB13G21840	15.9334	28.8784	47.6557	AT4G39720			VQ motif-containing protein;(source:Araport11)
Cluster5	IB13G24550	11.8049	21.6231	25.6107	AT3G21150	EIP6	EMF1-Interacting Protein 1	Encodes a protein with a B-box domain predicted to act as a transcription factor. Expression of the BBX32 gene is affected by monochromatic red light. Genetic analysis shows BBX32 is under circadian control; it is a morning gene under clock regulation.
Cluster5	IB13G24850	2.96764	6.31796	6.76463	AT3G14360			alpha/beta-Hydrolases superfamily protein;(source:Araport11)
Cluster5	IB13G24920	3.11171	5.7606	8.8713	AT1G53840	PME1	pectin methylesterase 1	encodes a pectin methylesterase
Cluster5	IB13G24930	5.66438	11.6382	13.2566	AT1G53840	PME1	pectin methylesterase 1	encodes a pectin methylesterase
Cluster5	IB13G25030	6.09638	9.89546	15.3965	AT3G14240			Subtilase family protein;(source:Araport11)
Cluster5	IB13G25550	2.61715	4.99922	10.3523	AT1G72790			hydroxyproline-rich glycoprotein family protein;(source:Araport11)
Cluster5	IB13G25910	17.9186	39.6155	44.4009	AT4G33000	SCABP8	SOS3-LIKE CALCIUM BINDING PROTEIN 8	Encodes a member of the calcineurin B-like calcium sensor gene family. Mediates salt tolerance by regulating ion homeostasis in Arabidopsis.
Cluster5	IB13G26010	4.62408	12.6725	14.9988
Cluster5	IB13G26830	1.81314	5.24135	5.67891
Cluster5	IB14G02810	2.18364	4.64734	5.84086	AT4G17980	NAC071	NAC domain containing protein 71	Encodes ANAC071, a transcription factor involved in cell proliferation in incised inflorescence stems.
Cluster5	IB14G03730	4.53504	8.25188	12.6549	AT3G28700			NADH dehydrogenase ubiquinone complex I, assembly factor-like protein (DUF185);(source:Araport11)
Cluster5	IB14G06440	1.70357	4.38127	5.51193	AT2G37025	TRFL8	TRF-like 8	TRF-like 8;(source:Araport11)
Cluster5	IB14G10570	3.3816	14.9182	22.3271	AT2G44480	BGLU17	beta glucosidase 17	beta glucosidase 17;(source:Araport11)
Cluster5	IB14G10590	2.95036	5.88325	9.6954	AT2G44500			O-fucosyltransferase family protein;(source:Araport11)
Cluster5	IB14G10670	4.19541	9.09	16.3932	AT2G44500			O-fucosyltransferase family protein;(source:Araport11)
Cluster5	IB14G10700	2.19756	6.44421	9.36597	AT2G44480	BGLU17	beta glucosidase 17	beta glucosidase 17;(source:Araport11)
Cluster5	IB14G11680	2.74092	6.18952	8.35436	AT1G09480			similar to Eucalyptus gunnii alcohol dehydrogenase of unknown physiological function (GI:1143445), Vigna unguiculata (gi:1854445), NOT a cinnamyl-alcohol dehydrogenase The mRNA is cell-to-cell mobile.
Cluster5	IB14G19060	5.43076	13.9031	15.1209	AT2G39050	EULS3	Euonymus lectin S3	Encodes a nucleocytoplasmic lectin that is capable of binding carbohydrates. It is involved in ABA mediated stomatal movement and increased expression is correlated with increased resistance to Pseudomonas syringae.
Cluster5	IB14G19210	7.66672	21.5467	27.7687	AT5G18210			NAD(P)-binding Rossmann-fold superfamily protein;(source:Araport11)
Cluster5	IB14G19440	2.51975	4.65349	5.49804	AT3G45400			exostosin family protein;(source:Araport11)
Cluster5	IB14G19600	3.06905	6.41098	8.95531	AT2G38660			Amino acid dehydrogenase family protein;(source:Araport11)
Cluster5	IB14G19790	16.2249	30.0555	40.9898	AT3G51550	FER	FERONIA	Encodes a synergid-expressed, plasma-membrane localized receptor-like kinase that accumulates asymetrically in the synergid membrnane at the filiform apparatus and mediates male-female gametophyte interactions during pollen tube reception. Also involved in powdery mildew infection. Mutants show faster root elongation under dim light, the protein is required for intracellular accumulation of AHA2 …
Cluster5	IB14G20050	0.983272	14.9508	22.8145	AT5G05340	PRX52	peroxidase 52	Encodes a protein with sequence similarity to peroxidases that is involved in lignin biosynthesis. Loss of function mutations show abnormal development of xylem fibers and reduced levels of lignin biosynthetic enxymes.
Cluster5	IB14G22320	3.32515	6.98364	9.77966	AT5G48150	PAT1	phytochrome a signal transduction 1	Member of GRAS gene family. Semi-dominant mutant has a reduced response to far-red light and appears to act early in the phytochrome A signaling pathway.
Cluster5	IB14G24960	4.54003	8.3542	11.7286	AT4G05200	CRK25	cysteine-rich RLK (RECEPTOR-like protein kinase) 25	Encodes a cysteine-rich receptor-like protein kinase.
Cluster5	IB14G25050	8.25237	16.7614	31.7474	AT1G11580	PMEPCRA	methylesterase PCR A	methylesterase PCR A;(source:Araport11)
Cluster5	IB14G25060	10.1007	23.1056	48.8819
Cluster5	IB14G25520	1.00756	4.22435	6.20878	AT4G04370			Tetratricopeptide repeat (TPR)-like superfamily protein;(source:Araport11)
Cluster5	IB14G27010	1.50502	3.55227	5.70255	AT1G22360	UGT85A2	UDP-glucosyl transferase 85A2	UDP-glucosyl transferase 85A2;(source:Araport11)
Cluster5	IB14G28400	8.01124	24.2842	32.1085	AT3G19508			complex 1 protein, LYR family protein;(source:Araport11)
Cluster5	IB14G28650	6.34554	35.535	46.4315	AT4G34131	UGT73B3	UDP-glucosyl transferase 73B3	UDP-glucosyl transferase 73B3;(source:Araport11)
Cluster5	IB14G28950	2.05046	6.74748	8.98027	AT1G47480			alpha/beta-Hydrolases superfamily protein;(source:Araport11)
Cluster5	IB14G29050	8.5813	19.1596	21.2626	AT3G19080			SWIB complex BAF60b domain-containing protein;(source:Araport11)
Cluster5	IB14G30080	11.7203	21.3842	26.723	AT2G17840	ERD7	EARLY-RESPONSIVE TO DEHYDRATION 7	Identified as drought-inducible gene by differential hybridization. Upregulated by high light, drought, cold and salt stress determined by microarray analysis.
Cluster5	IB15G00420	1.50739	8.56154	10.7878	AT1G74920	ALDH10A8	aldehyde dehydrogenase 10A8	ALDH10A8 encodes a protein that has not been functionally characterized, but it is similar to an Arabidopsis protein that has betaine aldehyde dehydrogenase and aminoaldehyde dehydrogenase activity. ALDH10A8 localizes to leucoplasts. aldh10a8 mutant plants are more susceptible to NaCl and dehydration stress.
Cluster5	IB15G01610	155.723	395.483	458.743	AT5G09810	AtACT7		Member of Actin gene family.Mutants are defective in germination and root growth. The mRNA is cell-to-cell mobile.
Cluster5	IB15G01820	1.52695	7.44724	8.11295	AT4G08570			Heavy metal transport/detoxification superfamily protein;(source:Araport11)
Cluster5	IB15G03400	5.61934	10.2351	12.2446	AT1G09970	RLK7	receptor-like kinase 7	RLK7 belongs to a leucine-rich repeat class of receptor-likekinase (LRR-RLKs). It is involved in the control of germination speed and the tolerance to oxidant stress. The mRNA is cell-to-cell mobile.
Cluster5	IB15G03410	7.47927	14.8348	19.6287	AT1G09970	RLK7	receptor-like kinase 7	RLK7 belongs to a leucine-rich repeat class of receptor-likekinase (LRR-RLKs). It is involved in the control of germination speed and the tolerance to oxidant stress. The mRNA is cell-to-cell mobile.
Cluster5	IB15G03520	3.35127	7.39014	7.87623	AT1G58370	RXF12		Encodes a protein with xylanase activity.
Cluster5	IB15G04120	5.87037	11.8974	13.6638	AT5G01075			Encodes a small ER-localized protein that is strongly expressed in seeds and regulates both embryo development and accumulation of storage compounds. At the cellular level, TWS1 is responsible for cuticle deposition on epidermal cells and organization of the endomembrane system.
Cluster5	IB15G04270	4.36106	9.27744	10.0682	AT5G10600	CYP81K2	cytochrome P450, family 81, subfamily K, polypeptide 2	member of CYP81K
Cluster5	IB15G04280	1.8375	4.85874	5.67864	AT1G47200	WPP2	WPP domain protein 2	WPP family members contains an NE targeting domain. This domain, called the WPP domain after a highly conserved Trp-Pro-Pro motif, is necessary for NE targeting of WPP1. RNAi suppression of WPP2 resulted in reduced mitotic activity.
Cluster5	IB15G05520	7.59716	14.4558	17.055	AT1G75380	BBD1	bifunctional nuclease in basal defense response 1	Encodes a nuclease involved in ABA-mediated callose deposition. It has been shown to interact with JAZ proteins, binds to a jasmonic acid-responsive element (JARE) and repress AtJMT expression.
Cluster5	IB15G05730	3.25111	6.28575	8.71771	AT2G21300			ATP binding microtubule motor family protein;(source:Araport11)
Cluster5	IB15G09660	23.0729	49.9341	52.8313	AT3G13810	IDD11	indeterminate(ID)-domain 11	indeterminate(ID)-domain 11;(source:Araport11)
Cluster5	IB15G10590	1.46856	10.5288	12.1896	AT4G27280			EF-hand Ca2 + -binding protein, which is a Ca2+-dependent transducer of auxin-regulated gene expression and interacts with ICR1.
Cluster5	IB15G12700	11.8332	22.2082	30.7815	AT5G56260			Ribonuclease E inhibitor RraA/Dimethylmenaquinone methyltransferase;(source:Araport11)
Cluster5	IB15G20510	4.80486	9.13877	10.6264	AT5G11630	NOXY2	nonresponding to oxylipins 2	The mutant is insensitive to oxylipin 9-HOT treatment. Involved in plant defense.
Cluster5	IB15G20730	2.03952	5.24159	5.66368	AT5G25880	NADP-ME3	NADP-malic enzyme 3	The malic enzyme (EC 1.1.1.40) encoded by the ATNADP-ME3 is presumably cytosolic and restricted in its expression by both developmental and cell-specific signals.
Cluster5	IB15G22370	2.53062	6.05451	6.45711	AT4G32700			Encodes a DNA polymerase required for microhomology mediated repair of DNA double strand breaks and is required for T-DNA integration. The protein contains two conserved functional domains: an N-terminal superfamily II DNA/RNA helicase domain and a C-terminal prokaryotic-type DNA polymerase I domain. Required for regulated cell division and differentiation in meristems. Mutant plants show morphol…
Cluster5	IB15G23890	26.2104	68.6229	84.6397	AT3G53140			Nicotinate N-methyltransferase involved in N-methylnicotinate formation.
Cluster5	IB15G24750	4.15551	6.65618	9.4116
Cluster5	IB15G24830	6.13917	40.4147	66.2713	AT1G78860			curculin-like (mannose-binding) lectin family protein, low similarity to Ser/Thr protein kinase (Zea mays) GI:2598067; contains Pfam profile PF01453: Lectin (probable mannose binding) but not the protein kinase domain of the Z. mays protein
Cluster6	IB01G04440	6.448	5.46992	0.851353	AT1G20560	AAE1	acyl activating enzyme 1	acyl activating enzyme 1;(source:Araport11)
Cluster6	IB01G06060	133.612	35.8712	17.1736	AT5G65980			Auxin efflux carrier family protein;(source:Araport11)
Cluster6	IB01G06200	97.665	26.0579	11.1193	AT2G17500			Auxin efflux carrier family protein;(source:Araport11)
Cluster6	IB01G06510	28.1862	26.347	13.3269	AT1G55850	CSLE1	cellulose synthase like E1	encodes a protein similar to cellulose synthase The mRNA is cell-to-cell mobile.
Cluster6	IB01G07410	112.497	73.5489	58.4158	AT5G08650			Critical for chloroplast protein synthesis under suboptimal conditions. Essential translation factor that promotes the efficiency of chloroplast protein synthesis.
Cluster6	IB01G08680	10.2115	7.17851	5.08437	AT3G61850	DAG1	dof affecting germination 1	Zinc finger transcription factor of the Dof family involved in the control of seed germination.
Cluster6	IB01G11570	122.188	47.9454	23.673	AT3G02380	COL2	CONSTANS-like 2	homologous to the flowering-time gene CONSTANS (CO) encoding zinc-finger proteins
Cluster6	IB01G11860	12.7293	9.15283	4.52147	AT5G38970	CYP85A1		Encodes a polypeptide involved in the C-6 oxidation of brassinosteroids. Heterologous expression of the protein in yeast conferred the ability to catalyze multiple reactions in which the C-6 position of 6-deoxocastasterone, 6-deoxotyphasterol, 3-dehydro-6-deoxoteasterone and 6-deoxoteasterone are oxidized.
Cluster6	IB01G14840	13.2347	9.77631	5.74291	AT4G29330	DER1	DERLIN-1	DERLIN-1;(source:Araport11)
Cluster6	IB01G15340	12.7518	9.14463	2.55336	AT4G00750			S-adenosyl-L-methionine-dependent methyltransferases superfamily protein;(source:Araport11)
Cluster6	IB01G15360	7.32356	5.66707	1.77957	AT4G00750			S-adenosyl-L-methionine-dependent methyltransferases superfamily protein;(source:Araport11)
Cluster6	IB01G15370	10.5407	7.17095	2.84297	AT4G00750			S-adenosyl-L-methionine-dependent methyltransferases superfamily protein;(source:Araport11)
Cluster6	IB01G15820	51.7146	29.6868	26.6363	AT3G56290			potassium transporter;(source:Araport11)
Cluster6	IB01G16840	24.9847	15.1049	9.20026	AT4G29330	DER1	DERLIN-1	DERLIN-1;(source:Araport11)
Cluster6	IB01G18230	6.8694	3.51855	1.54549
Cluster6	IB01G18570	11.5236	8.83268	5.82815	AT1G22750			transmembrane protein;(source:Araport11)
Cluster6	IB01G19400	82.178	41.9125	20.2434	AT5G56550	OXS3	OXIDATIVE STRESS 3	Encodes OXIDATIVE STRESS 3 (OXS3)&#65292; involved in tolerance to heavy metals and oxidative stress.
Cluster6	IB01G20700	149.243	32.5231	14.9165	AT1G78780			pathogenesis-related family protein;(source:Araport11)
Cluster6	IB01G22210	107.98	45.3348	24.0345	AT5G56550	OXS3	OXIDATIVE STRESS 3	Encodes OXIDATIVE STRESS 3 (OXS3)&#65292; involved in tolerance to heavy metals and oxidative stress.
Cluster6	IB01G24050	5.10258	1.07414	0.521944	AT2G36010	E2F3	E2F transcription factor 3	Member of the E2F transcription factors, (cell cycle genes), key components of the cyclin D/retinoblastoma/E2F pathway.
Cluster6	IB01G25950	24.8078	19.9554	12.606	AT2G36380	PDR6	pleiotropic drug resistance 6	pleiotropic drug resistance 6;(source:Araport11)
Cluster6	IB01G25960	13.5061	11.12	5.83031	AT2G36380	PDR6	pleiotropic drug resistance 6	pleiotropic drug resistance 6;(source:Araport11)
Cluster6	IB01G29370	16.795	10.3137	8.22004	AT2G39720	RHC2A	RING-H2 finger C2A	Encodes a putative RING-H2 finger protein RHC2a.
Cluster6	IB01G29560	5.45554	2.13095	1.49762	AT3G55580			TCF1 encodes a member of the RCC1 gene family and is required for chromatin based gene regulation of cold responsive genes in a CBF-independent manner. It is expressed in response to cold but not ABA.
Cluster6	IB01G30140	8.74491	4.68786	3.35847	AT1G52950			Nucleic acid-binding, OB-fold-like protein;(source:Araport11)
Cluster6	IB01G30350	362.126	175.029	142.004	AT3G55800	SBPASE	sedoheptulose-bisphosphatase	Encodes the chloroplast enzyme sedoheptulose-1,7-bisphosphatase (SBPase), involved in the carbon reduction of the Calvin cycle. Increase in SBPase activity in transgenic lines accumulate up to 50% more sucrose and starch than wild-type. The mRNA is cell-to-cell mobile.
Cluster6	IB01G31170	309.575	152.856	81.742	AT5G34930			arogenate dehydrogenase;(source:Araport11)
Cluster6	IB01G31360	117.991	63.6783	53.558	AT3G56290			potassium transporter;(source:Araport11)
Cluster6	IB01G31580	249.476	177.076	114.87	AT2G40610	EXPA8	expansin A8	member of Alpha-Expansin Gene Family. Naming convention from the Expansin Working Group (Kende et al, 2004. Plant Mol Bio). Involved in the formation of nematode-induced syncytia in roots of Arabidopsis thaliana.
Cluster6	IB01G31590	299.297	118.188	84.8196	AT2G40610	EXPA8	expansin A8	member of Alpha-Expansin Gene Family. Naming convention from the Expansin Working Group (Kende et al, 2004. Plant Mol Bio). Involved in the formation of nematode-induced syncytia in roots of Arabidopsis thaliana.
Cluster6	IB01G32070	10.6308	8.07459	3.87898	AT5G36110	CYP716A1	cytochrome P450, family 716, subfamily A, polypeptide 1	Encodes a member of the CYP716A subfamily of cytochrome P450 monooxygenases with triterpene oxidizing activity catalyzing C-28 hydroxylation of alpha-amyrin, beta-amyrin, and lupeol, producing uvaol, erythrodiol, and betulin, respectively. Additionally, it shows carboxylation activity for the C-28 position of alpha- and beta-amyrin.
Cluster6	IB01G32340	57.842	33.838	20.2492
Cluster6	IB01G32650	5.3507	4.76137	0.793504
Cluster6	IB01G33380	6.17362	2.61051	1.96984	AT1G21270	WAK2	wall-associated kinase 2	cytoplasmic serine/threonine protein kinase induced by salicylic acid. mutant plants exhibit a loss of cell expansion and dependence on sugars and salts for seedling growth, affecting the expression and activity of vacuolar invertase.
Cluster6	IB01G33850	306.934	194.599	102.489	AT5G23660	SWEET12		Encodes a member of the SWEET sucrose efflux transporter family proteins.
Cluster6	IB02G00480	55.007	24.9387	19.7221	AT2G44300			Bifunctional inhibitor/lipid-transfer protein/seed storage 2S albumin superfamily protein;(source:Araport11)
Cluster6	IB02G01150	58.731	26.3553	21.66	AT4G36250	ALDH3F1	aldehyde dehydrogenase 3F1	Encodes a putative aldehyde dehydrogenase. The gene is not responsive to osmotic stress and is expressed constitutively at a low level in plantlets and root cultures.
Cluster6	IB02G01390	88.1029	59.6266	46.6859	AT3G21090	ABCG15	ATP-binding cassette G15	ABC-2 type transporter family protein;(source:Araport11)
Cluster6	IB02G04190	103.991	57.7805	50.4462	AT5G60710			Zinc finger (C3HC4-type RING finger) family protein;(source:Araport11)
Cluster6	IB02G04200	31.0562	20.1869	14.8405	AT2G28260	CNGC15	cyclic nucleotide-gated channel 15	member of Cyclic nucleotide gated channel family
Cluster6	IB02G04530	10.9385	4.10914	1.52167	AT3G45290	MLO3	MILDEW RESISTANCE LOCUS O 3	A member of a large family of seven-transmembrane domain proteins specific to plants, homologs of the barley mildew resistance locus o (MLO) protein. The Arabidopsis genome contains 15 genes encoding MLO proteins, with localization in plasma membrane. Phylogenetic analysis revealed four clades of closely-related AtMLO genes. ATMLO3 belongs to the clade IV, with AtMLO2, AtMLO6 and AtMLO12. The gen…
Cluster6	IB02G04660	9.28467	5.55485	3.68923
Cluster6	IB02G06000	32.7618	25.9276	11.7775	AT2G29090	CYP707A2	cytochrome P450, family 707, subfamily A, polypeptide 2	Encodes a protein with ABA 8'-hydroxylase activity, involved in ABA catabolism. Member of the CYP707A gene family. This gene predominantly accumulates in dry seeds and is up-regulated immediately following imbibition. CYP707A2 appears to play a major role in the rapid decrease in ABA levels during early seed imbibition.
Cluster6	IB02G06350	188.217	141.584	58.3649	AT1G07350	SR45a	serine/arginine rich-like protein 45a	Encodes a serine/arginine rich-like protein, SR45a. Involved in the regulation of stress-responsive alternative splicing.
Cluster6	IB02G08590	6.56048	4.96565	2.40917	AT5G33370			GDSL-motif esterase/acyltransferase/lipase. Enzyme group with broad substrate specificity that may catalyze acyltransfer or hydrolase reactions with lipid and non-lipid substrates. Mutants are defective in cuticle formation with reduced sepal cuticle ridge formation.
Cluster6	IB02G09550	117.184	66.8819	44.6497	AT5G43700	IAA4	indole-3-acetic acid inducible 4	Auxin inducible protein similar to transcription factors.
Cluster6	IB02G13040	6.71933	3.99363	3.43114
Cluster6	IB02G15740	95.4623	66.789	40.7148	AT1G73500	MKK9	MAP kinase kinase 9	member of MAP Kinase Kinase family. Autophosphorylates and also phosphorylates MPK3 and MPK6. Independently involved in ethylene and calmalexin biosynthesis. Induces transcription of ACS2, ACS6, ERF1, ERF2, ERF5, ERF6, CYP79B2, CYP79B3, CYP71A13 and PAD3.
Cluster6	IB02G15790	44.4748	30.5168	19.9895	AT1G18350	MKK7	MAP KINASE KINASE7	MAP kinase kinase7. Member of plant mitogen-activated protein kinase kinase group D. Negative regulator of polar auxin transport. Overexpression leads to activation of basal and systemic acquired resistance.
Cluster6	IB02G20870	12.0028	4.08427	2.26383	AT1G25390			Protein kinase superfamily protein;(source:Araport11)
Cluster6	IB02G21120	176.575	104.364	76.7953	AT2G43330	INT1	inositol transporter 1	Encodes a tonoplast-localized myo-inositol exporter, involved in efflux of myo-inositol from the vacuole to the cytosol. The gene is ubiquitously expressed. Reduced root growth in knock-out mutants grown on low inositol agar medium.
Cluster6	IB02G22780	20.4591	9.84096	8.3654	AT3G23790	AAE16	acyl activating enzyme 16	AMP-dependent synthetase and ligase family protein;(source:Araport11)
Cluster6	IB02G23100	79.8637	39.5489	34.2081	AT4G13830	J20	DNAJ-like 20	DnaJ-like protein (J20); nuclear gene
Cluster6	IB02G23230	13.7453	5.96019	4.67985	AT4G15880	ESD4	EARLY IN SHORT DAYS 4	EARLY IN SHORT DAYS 4 Arabidopsis mutant shows extreme early flowering and alterations in shoot development. It encodes a SUMO protease, located predominantly at the periphery of the nucleus. Accelerates the transition from vegetative growth to flowering. Probably acts in the same pathway as NUA in affecting flowering time, vegetative and inflorescence development. The mRNA is cell-to-cell mobile.
Cluster6	IB02G24820	56.8536	44.3065	19.4932	AT3G23920	TR-BAMY		Encodes a chloroplast beta-amylase. Is necessary for leaf starch breakdown in the absence of BAM3.Activity of BAM1 increases 4 days after osmotic stress. BAM1 has a higher temperature optimum than BAM3 (PMID:25293962).
Cluster6	IB02G26580	93.2262	49.4568	41.3714	AT3G22970			hypothetical protein (DUF506);(source:Araport11)
Cluster6	IB02G26740	248.238	147.473	89.4303	AT3G22890	APS1	ATP sulfurylase 1	encodes ATP sulfurylase, the first enzyme in the sulfate assimilation pathway of Arabidopsis. It may also participate in selenium metabolism. The mRNA is cell-to-cell mobile.
Cluster6	IB02G27820	75.486	48.3726	38.0687	AT3G19900			hypothetical protein;(source:Araport11)
Cluster6	IB02G28710	72.1177	41.8255	28.9685
Cluster6	IB02G31200	5.3198	2.44697	1.84067	AT2G44580			zinc ion binding protein;(source:Araport11)
Cluster6	IB02G31460	80.8445	30.6865	21.2213	AT4G17670			senescence-associated family protein (DUF581);(source:Araport11)
Cluster6	IB02G33750	74.4748	42.2359	37.6842	AT1G63800	UBC5	ubiquitin-conjugating enzyme 5	ubiquitin-conjugating enzyme 5;(source:Araport11)
Cluster6	IB02G34430	12.5942	10.9252	5.34298	AT1G61720	BAN	BANYULS	Negative regulator of flavonoid biosynthesis, mutants accumulate flavonoid pigments in their seed coat, putative oxidoreductase. It is thought that a ternary complex composed of TT2, TT8 and TTG1 is necessary for correct expression of BAN in seed endothelium.
Cluster6	IB03G00620	15.6363	12.482	6.65064	AT3G50700	IDD2	indeterminate(ID)-domain 2	zinc finger protein, similar to maize Indeterminate1 (ID1)
Cluster6	IB03G00660	46.0414	19.9966	16.3355	AT3G62950			Encodes a member of the CC-type glutaredoxin (ROXY) family that has been shown to interact with the transcription factor TGA2 and suppress ORA59 promoter activity.
Cluster6	IB03G02220	20.3512	6.80181	4.39426
Cluster6	IB03G02350	7.17682	4.07493	2.46736	AT2G33060	RLP27	receptor like protein 27	receptor like protein 27;(source:Araport11)
Cluster6	IB03G02440	5.38291	2.54495	1.71985	AT3G11010	RLP34	receptor like protein 34	receptor like protein 34;(source:Araport11)
Cluster6	IB03G02460	6.09108	3.09281	1.87494	AT3G11010	RLP34	receptor like protein 34	receptor like protein 34;(source:Araport11)
Cluster6	IB03G04650	16.7312	14.5504	4.97572
Cluster6	IB03G05360	21.6984	8.82108	6.57893	AT2G39700	EXPA4	expansin A4	putative expansin. Naming convention from the Expansin Working Group (Kende et al, 2004. Plant Mol Bio). Involved in the formation of nematode-induced syncytia in roots of Arabidopsis thaliana.
Cluster6	IB03G05500	240.204	150.415	95.4965	AT5G02500	HSP70-1	HEAT SHOCK PROTEIN 70-1	Encodes a member of heat shock protein 70 family. Hsc70-1 negatively regulates the expression of Hsp101 through HsfA1d, HsfA1e and HsfA2. During non-HS condition, Hsc70-1 attenuates the activity of HsfAs and finally affects the expression of HsfA2 and Hsp101 genes. hsc70-1 mutant showed thermotolerance phenotype due to higher expression of Hsp101 and other HS inducible genes.
Cluster6	IB03G06470	5.41395	2.51933	2.07661	AT5G48410	GLR1.3	glutamate receptor 1.3	member of Putative ligand-gated ion channel subunit family
Cluster6	IB03G06730	10.079	6.63124	0.916649
Cluster6	IB03G09600	8.59571	5.30861	4.47459	AT2G06025			Acyl-CoA N-acyltransferases (NAT) superfamily protein;(source:Araport11)
Cluster6	IB03G12090	5.59526	1.8579	1.17124	AT2G34930			disease resistance family protein / LRR family protein;(source:Araport11)
Cluster6	IB03G16070	10.564	6.61632	3.38587	AT1G70560	WEI8	WEAK ETHYLENE INSENSITIVE 8	TAA1 is involved in the shade-induced production of indole-3-pyruvate (IPA), a precursor to IAA, a biologically active auxin. It is also involved in regulating many aspects of plant growth and development from embryogenesis to flower formation and plays a role in ethylene-mediated signaling. This enzyme can catalyze the formation of IPA from L-tryptophan. Though L-Trp is expected to be the prefer…
Cluster6	IB03G16080	64.997	41.7558	32.0375	AT1G10740			alpha/beta-Hydrolases superfamily protein;(source:Araport11)
Cluster6	IB03G17130	6.82273	3.78492	2.57926	AT5G37710			alpha/beta-Hydrolases superfamily protein;(source:Araport11)
Cluster6	IB03G18320	62.1733	40.6176	27.0458	AT1G26800			MPSR1 is cytoplasmic E3 ligase that senses misfolded proteins independently of chaperones and targets those proteins for degradation via the 26S proteasome. Involved in the regulation of the homeostasis of sensor NLR immune receptors.
Cluster6	IB03G19500	115.601	43.0237	17.5264	AT1G68840	TEM2	TEMPRANILLO 2	Rav2 is part of a complex that has been named `regulator of the (H+)-ATPase of the vacuolar and endosomal membranes' (RAVE) The mRNA is cell-to-cell mobile.
Cluster6	IB03G22020	46.0897	15.6912	11.6187	AT2G34930			disease resistance family protein / LRR family protein;(source:Araport11)
Cluster6	IB03G22090	33.1607	17.4785	10.6726	AT5G23670	LCB2	long chain base2	Encodes the LCB2 subunit of serine palmitoyltransferase, an enzyme involved in sphingosine biosynthesis. The protein is localized to the endoplasmic reticulum.
Cluster6	IB03G22680	52.9465	27.4259	19.9905	AT5G23670	LCB2	long chain base2	Encodes the LCB2 subunit of serine palmitoyltransferase, an enzyme involved in sphingosine biosynthesis. The protein is localized to the endoplasmic reticulum.
Cluster6	IB03G22710	10.2089	3.56687	2.56358	AT2G34930			disease resistance family protein / LRR family protein;(source:Araport11)
Cluster6	IB04G00390	191.659	127.277	92.1021	AT1G68840	TEM2	TEMPRANILLO 2	Rav2 is part of a complex that has been named `regulator of the (H+)-ATPase of the vacuolar and endosomal membranes' (RAVE) The mRNA is cell-to-cell mobile.
Cluster6	IB04G02560	16.5032	6.14605	2.89876	AT4G28570			Long-chain fatty alcohol dehydrogenase family protein;(source:Araport11)
Cluster6	IB04G02740	7.33832	3.03207	0.843656	AT3G23240	ERF1	ethylene response factor 1	encodes a member of the ERF (ethylene response factor) subfamily B-3 of ERF/AP2 transcription factor family (ERF1). The protein contains one AP2 domain. There are 18 members in this subfamily including ATERF-1, ATERF-2, AND ATERF-5. EREBP like protein that binds GCC box of ethylene regulated promoters such as basic chitinases. Constitutive expression of ERF1 phenocopies ethylene over production. …
Cluster6	IB04G03600	102.3	50.3422	27.8518	AT3G22970			hypothetical protein (DUF506);(source:Araport11)
Cluster6	IB04G04330	5.46786	3.69734	1.80727	AT4G14940	ATAO1	amine oxidase 1	atao1 gene of Arabidopsis thaliana encodes an extracellular copper amine oxidase expressed during early stages of vascular tissue development.
Cluster6	IB04G06880	89.057	50.6359	40.0794	AT1G27290			transmembrane protein;(source:Araport11)
Cluster6	IB04G08140	6.48296	3.83995	3.41101	AT1G71980			RMR2 is a secretory pathway protein localized to the trans-golgi network. It belongs to a family of vacuolar sorting receptors. If forms heterodimers with RMR1.
Cluster6	IB04G11330	9.61375	5.04832	4.43421	AT3G46730			NB-ARC domain-containing disease resistance protein;(source:Araport11)
Cluster6	IB04G12110	7.22013	4.37055	3.51522	AT2G21050	LAX2	like AUXIN RESISTANT 2	Encodes LAX2 (LIKE AUXIN RESISTANT), a member of the AUX1 LAX family of auxin influx carriers. Required for the establishment of embryonic root cell organization.
Cluster6	IB04G12570	6.03108	3.63943	2.10462	AT1G32350	AOX1D	alternative oxidase 1D	alternative oxidase 1D;(source:Araport11)
Cluster6	IB04G13490	7.44241	5.04038	3.9
Cluster6	IB04G15160	9.86972	4.26696	2.89648	AT4G17870	RCAR11	regulatory component of ABA receptor 11	Encodes a member of the PYR (pyrabactin resistance )/PYL(PYR1-like)/RCAR (regulatory components of ABA receptor) family proteins with 14 members. PYR/PYL/RCAR family proteins function as abscisic acid sensors. Mediate ABA-dependent regulation of protein phosphatase 2Cs ABI1 and ABI2.
Cluster6	IB04G15830	9.22586	5.14273	4.21225	AT2G25410			RING/U-box superfamily protein;(source:Araport11)
Cluster6	IB04G15880	6.08677	3.7976	2.92473	AT4G11560			bromo-adjacent homology (BAH) domain-containing protein;(source:Araport11)
Cluster6	IB04G17470	7.2753	3.47404	2.09879	AT4G16640			Matrixin family protein;(source:Araport11)
Cluster6	IB04G19380	11.713	6.47968	4.36271	AT4G22950	GL19		MADS-box protein AGL19
Cluster6	IB04G20020	7.4272	4.24174	1.07322	AT4G11650	OSM34	osmotin 34	osmotin-like protein
Cluster6	IB04G20460	21.3713	9.59805	7.60718	AT1G63410			LURP-one-like protein (DUF567);(source:Araport11)
Cluster6	IB04G22020	12.8588	7.92708	6.41975	AT2G25490	FBL6		Encodes an F-box protein involved in the ubiquitin/proteasome-dependent proteolysis of EIN3. The mRNA is cell-to-cell mobile.
Cluster6	IB04G23010	21.5787	15.067	10.9248	AT4G32060			Encodes an EF-hand protein with homology to constituents of the mitochondrial Ca2+ uniporter machinery in mammals. MICU binds Ca2+ and localizes to the mitochondria in Arabidopsis. It is a negative regulator of mitochondrial calcium uptake. Mutants display elevated matrix calcium at steady state and modified calcium transient kinetics in vivo.
Cluster6	IB05G00040	7.89701	5.27515	4.02943
Cluster6	IB05G00720	224.17	121.655	79.0044	AT2G21970	2025-09-02	stress enhanced protein 2	stress enhanced protein 2 (SEP2) chlorophyll a/b-binding protein
Cluster6	IB05G00870	12.4782	5.96605	3.65348	AT5G65207			hypothetical protein;(source:Araport11)
Cluster6	IB05G00880	7.27732	5.70123	3.60546	AT2G01150	RHA2B	RING-H2 finger protein 2B	Encodes a RING-H2 finger protein that is expressed in vascular tissue, root tips, embryos and pistils.
Cluster6	IB05G02220	413.203	310.597	146.43	AT5G56550	OXS3	OXIDATIVE STRESS 3	Encodes OXIDATIVE STRESS 3 (OXS3)&#65292; involved in tolerance to heavy metals and oxidative stress.
Cluster6	IB05G03050	16.1382	9.12741	7.19943	AT1G11000	MLO4	MILDEW RESISTANCE LOCUS O 4	A member of a large family of seven-transmembrane domain proteins specific to plants, homologs of the barley mildew resistance locus o (MLO) protein. The Arabidopsis genome contains 15 genes encoding MLO proteins, with localization in plasma membrane. Phylogenetic analysis revealed four clades of closely-related AtMLO genes. ATMLO4 belongs to the clade I, with AtMLO11 and AtMLO14. The gene is exp…
Cluster6	IB05G03110	1161.59	845.919	308.765	AT2G17880	DJC24	DNA J protein C24	Chaperone DnaJ-domain superfamily protein;(source:Araport11)
Cluster6	IB05G03230	15.1281	10.4456	4.12419	AT4G34760	SAUR50	SMALL AUXIN UPREGULATED RNA 50	SAUR-like auxin-responsive protein family;(source:Araport11)
Cluster6	IB05G03900	80.4833	46.2122	28.8955	AT1G75170			Sec14p-like phosphatidylinositol transfer family protein;(source:Araport11)
Cluster6	IB05G05400	264.832	99.626	67.8043	AT3G19320			Leucine-rich repeat (LRR) family protein;(source:Araport11)
Cluster6	IB05G06800	18.6792	16.1177	7.68984	AT3G29240			PPR containing protein (DUF179);(source:Araport11)
Cluster6	IB05G08100	25.0258	14.0752	10.3881
Cluster6	IB05G08110	118.607	65.5551	58.6314
Cluster6	IB05G08200	100.644	31.8796	19.7026	AT5G40780	LHT1	lysine histidine transporter 1	Encodes LHT1 (lysine histidine transporter), a high-affinity transporter for cellular amino acid uptake in both root epidermis and leaf mesophyll.
Cluster6	IB05G08550	8.2159	3.28505	1.79443	AT3G05660	RLP33	receptor like protein 33	receptor like protein 33;(source:Araport11)
Cluster6	IB05G08560	13.2023	4.51641	1.54727	AT1G35710			kinase family with leucine-rich repeat domain-containing protein;(source:Araport11)
Cluster6	IB05G09790	5.98204	1.66731	0.715062	AT5G46330	FLS2	FLAGELLIN-SENSITIVE 2	Encodes a leucine-rich repeat serine/threonine protein kinase that is expressed ubiquitously. FLS2 is involved in MAP kinase signalling relay involved in innate immunity. Essential in the perception of flagellin, a potent elicitor of the defense response. FLS2 is directed for degradation by the bacterial ubiquitin ligase AvrPtoB. The mRNA is cell-to-cell mobile.
Cluster6	IB05G09800	15.2815	4.53151	2.7824	AT3G28890	RLP43	receptor like protein 43	receptor like protein 43;(source:Araport11)
Cluster6	IB05G09810	16.3041	3.22382	1.10434	AT5G46330	FLS2	FLAGELLIN-SENSITIVE 2	Encodes a leucine-rich repeat serine/threonine protein kinase that is expressed ubiquitously. FLS2 is involved in MAP kinase signalling relay involved in innate immunity. Essential in the perception of flagellin, a potent elicitor of the defense response. FLS2 is directed for degradation by the bacterial ubiquitin ligase AvrPtoB. The mRNA is cell-to-cell mobile.
Cluster6	IB05G09910	26.7989	10.8529	7.54275	AT2G01950	VH1	VASCULAR HIGHWAY 1	Encodes a leucine rich repeat receptor kinase and associated with provascular/procambial cells. Similar to BRI, brassinosteroid receptor protein.
Cluster6	IB05G10220	6.42197	3.65216	3.29432	AT3G24255			RNA-directed DNA polymerase (reverse transcriptase)-related family protein;(source:Araport11)
Cluster6	IB05G10740	30.2762	20.1971	13.8142	AT5G02230			Haloacid dehalogenase-like hydrolase (HAD) superfamily protein;(source:Araport11)
Cluster6	IB05G11130	21.1233	13.7583	8.61633	AT3G55580			TCF1 encodes a member of the RCC1 gene family and is required for chromatin based gene regulation of cold responsive genes in a CBF-independent manner. It is expressed in response to cold but not ABA.
Cluster6	IB05G11180	11.8447	8.55791	5.1921	AT3G55580			TCF1 encodes a member of the RCC1 gene family and is required for chromatin based gene regulation of cold responsive genes in a CBF-independent manner. It is expressed in response to cold but not ABA.
Cluster6	IB05G12310	12.503	8.1212	6.68762	AT3G53830			Regulator of chromosome condensation (RCC1) family protein;(source:Araport11)
Cluster6	IB05G15050	18.5697	10.4118	9.22738	AT5G06600	UBP12	ubiquitin-specific protease 12	Encodes a ubiquitin-specific protease which together with UBP13 deubiquitinates DA1, DAR1 and DAR2, hence reducing their peptidase activity. Works upstream of DA1, DAR1 and DAR2 to restrict their protease activity and hence fine-tune plant growth and development.
Cluster6	IB05G18490	34.99	17.8351	13.4907	AT5G41800			Transmembrane amino acid transporter family protein;(source:Araport11)
Cluster6	IB05G18660	8.17293	3.17922	2.18405	AT4G23700	CHX17	cation/H+ exchanger 17	member of Putative Na+/H+ antiporter family
Cluster6	IB05G18890	104.825	82.998	47.5049	AT1G01490			Heavy metal transport/detoxification superfamily protein;(source:Araport11)
Cluster6	IB05G18900	12.9765	8.22745	4.0517	AT1G63930	ROH1	from the Czech 'roh' meaning 'corner'	from the Czech roh meaning corner;(source:Araport11)
Cluster6	IB05G19010	87.4102	44.7122	35.5864	AT5G41410	BEL1	BELL 1	Homeodomain protein required for ovule identity.Loss of function mutations show homeotic conversion of integuments to carpels.Forms heterodimers with STM and KNAT1. Interacts with AG-SEP heterodimers is thought to restrict WUS expression. BEL interacts with MADS box dimers composed of SEP1(or SEP3) and AG, SHP1, SHP2 and STK. The interaction of BEL1 with AG-SEP3 is required for proper integument …
Cluster6	IB05G19220	15.0673	8.62247	5.32241	AT3G24503	REF1	REDUCED EPIDERMAL FLUORESCENCE1	Arabidopsis thaliana aldehyde dehydrogenase AtALDH1a mRNA. a sinapaldehyde dehydrogenase catalyzes both the oxidation of coniferylaldehyde and sinapaldehyde forming ferulic acid and sinapic acid, respectively
Cluster6	IB05G22160	16.2063	7.14514	4.3158	AT5G36930			Disease resistance protein (TIR-NBS-LRR class) family;(source:Araport11)
Cluster6	IB05G22540	5.82173	2.75904	1.97619	AT2G25100			Polynucleotidyl transferase, ribonuclease H-like superfamily protein;(source:Araport11)
Cluster6	IB05G24610	8.34695	5.4506	4.28767	AT5G05570			transducin family protein / WD-40 repeat family protein;(source:Araport11)
Cluster6	IB05G24860	12.2693	4.95755	3.08687	AT2G38310	RCAR10	regulatory components of ABA receptor 10	Encodes a member of the PYR (pyrabactin resistance )/PYL(PYR1-like)/RCAR (regulatory components of ABA receptor) family proteins with 14 members. PYR/PYL/RCAR family proteins function as abscisic acid sensors. Mediate ABA-dependent regulation of protein phosphatase 2Cs ABI1 and ABI2. The mRNA is cell-to-cell mobile.
Cluster6	IB05G25500	298.265	169.79	47.1351	AT5G07580			encodes a member of the ERF (ethylene response factor) subfamily B-3 of ERF/AP2 transcription factor family. The protein contains one AP2 domain. There are 18 members in this subfamily including ATERF-1, ATERF-2, AND ATERF-5.
Cluster6	IB05G26270	56.6424	51.3407	18.6891	AT5G62020	HSFB2A	heat shock transcription factor B2A	member of Heat Stress Transcription Factor (Hsf) family The mRNA is cell-to-cell mobile.
Cluster6	IB05G28050	14.8284	11.9007	7.69732	AT2G23910			NAD(P)-binding Rossmann-fold superfamily protein;(source:Araport11)
Cluster6	IB05G28410	126.574	99.7979	49.7645
Cluster6	IB06G01370	9.07439	4.89002	1.33447	AT2G25625			Histone deacetylase-like protein;(source:Araport11). Induced by senescence and abiotic stresses.
Cluster6	IB06G01420	6.43233	4.0741	1.26931	AT4G21690	GA3OX3	gibberellin 3-oxidase 3	gibberellin 3-oxidase 3;(source:Araport11)
Cluster6	IB06G01670	33.3347	18.2974	7.65718	AT1G15550	GA4	GA REQUIRING 4	Involved in later steps of the gibberellic acid biosynthetic pathway. Activated by AGAMOUS in a cal-1, ap1-1 background. Deletion of 208 bp from -1016 to -809 (&#916;-808) resulted in loss of GA-negative feedback (this sequence, which contains a 43-bp sequence GNFEI, was shown to be sufficient for GA-negative feedback).
Cluster6	IB06G03030	11.6941	5.48131	4.11766	AT5G11620			SWIM zinc finger family protein / mitogen-activated protein kinase kinase kinase (MAPKKK)-like protein;(source:Araport11)
Cluster6	IB06G03290	8.68849	3.17916	2.36448	AT3G05660	RLP33	receptor like protein 33	receptor like protein 33;(source:Araport11)
Cluster6	IB06G06120	8.70779	3.3781	2.03001	AT5G35450			Disease resistance protein (CC-NBS-LRR class) family;(source:Araport11)
Cluster6	IB06G11170	23.3876	10.1467	6.98541
Cluster6	IB06G11280	79.1622	51.8012	41.9703	AT1G56560	A/N-InvA	alkaline/neutral invertase A	A/N-InvA is a neutral invertase that breaks sucrose down into fructose and glucose. It is member of the larger family of alkaline/neutral invertases (GH100). GFP-tagged A/N-InvA localizes to the mitochondria. atinva mutants have reduced root growth, reduced invertase activity, and increased expression of antioxidant genes under basal conditions. The levels of A/N-InvA transcripts rise in response…
Cluster6	IB06G11520	108.533	59.2673	52.7305	AT1G56500	SOQ1	suppressor of quenching 1	Encodes a thylakoid membrane protein with thioredoxin-like and beta-propeller domains located in the lumen and a haloacid-dehalogenase domain exposed to the chloroplast stroma. The protein's role may be to prevent formation of a slowly reversible form of antenna quenching, thereby maintaining the efficiency of light harvesting. The mRNA is cell-to-cell mobile.
Cluster6	IB06G12930	144.615	127.248	59.0616	AT3G22400	LOX5		Encodes lipoxygenase5 (LOX5). LOX5 activity in roots facilitates green peach aphid colonization of Arabidopsis foliage by promoting green peach aphid feeding from sieve element and water consumption from xylem.
Cluster6	IB06G12950	479.716	448.84	195.913	AT1G55020	LOX1	lipoxygenase 1	lipoxygenase, a defense gene conferring resistance Xanthomonas campestris The mRNA is cell-to-cell mobile.
Cluster6	IB06G12970	49.0324	42.83	23.1994	AT5G42650	DDE2	DELAYED DEHISCENCE 2	Encodes a member of the cytochrome p450 CYP74 gene family that functions as an allene oxide synthase. This enzyme catalyzes dehydration of the hydroperoxide to an unstable allene oxide in the JA biosynthetic pathway. It shows a dual catalytic activity, the major one being a 13-AOS but also expressing a 9-AOS activity. CFA-Leu, CFA-Val, CFA-Met and CFA-Ala can induce the expression of AOS.
Cluster6	IB06G14260	19.9415	11.7545	10.6562	AT3G50150			transmembrane protein, putative (DUF247);(source:Araport11)
Cluster6	IB06G14590	345.46	163.598	111.343	AT5G28050	GSDA	guanosine deaminase	Cytidine/deoxycytidylate deaminase family protein;(source:Araport11)
Cluster6	IB06G15260	83.7844	66.7395	39.3524	AT1G42430			Novel plant specific, chloroplast localized protein that is involved in regulation of starch degradation.
Cluster6	IB06G15350	45.3223	19.8922	14.5687	AT4G38350			Patched family protein;(source:Araport11)
Cluster6	IB06G15360	94.056	35.7775	24.293	AT1G42470			Patched family protein;(source:Araport11)
Cluster6	IB06G15370	87.9161	38.8437	28.7388	AT1G42470			Patched family protein;(source:Araport11)
Cluster6	IB06G16230	85.1584	45.973	31.5037	AT1G21000			PLATZ transcription factor family protein;(source:Araport11)
Cluster6	IB06G16380	276.599	201.498	74.6055	AT2G44130	KMD3	KISS ME DEADLY 3	Encodes a member of a family of F-box proteins, called the KISS ME DEADLY (KMD) family. Component of SCF ubiquitin protein ligase, interacts with phenylalanine ammonia-lyase. AtKFB39 is a homolog of previously identified AtKFB50 (At3g59940) and specifically interacts with Arabidopsis PAL3 and PAL4 in vitro. In planta, together with AtKFB01, KFB20 and KFB50, it regulates PAL protein stability thus…
Cluster6	IB06G17250	5.97334	1.5217	0.746429	AT2G37440			DNAse I-like superfamily protein;(source:Araport11)
Cluster6	IB06G18100	37.7721	23.241	18.733	AT5G02090			hypothetical protein;(source:Araport11)
Cluster6	IB06G18890	7.90327	5.51532	3.74394	AT5G01270	CPL2	carboxyl-terminal domain (ctd) phosphatase-like 2	Encodes CPL2, a carboxyl-terminal domain (CTD) phosphatase that dephosphorylates CTD Ser5-PO4 of the RNA polymerase II complex. Regulates plant growth, stress and auxin responses.
Cluster6	IB06G19170	5.27891	1.76686	1.14507	AT1G21250	WAK1	cell wall-associated kinase 1	Encodes a cell wall-associated kinase that interacts with AtGRP3 and may function as a signaling receptor of extracellular matrix component such as oligogalacturonides. The mRNA is cell-to-cell mobile.
Cluster6	IB06G19220	9.92663	3.37582	1.94697	AT1G21270	WAK2	wall-associated kinase 2	cytoplasmic serine/threonine protein kinase induced by salicylic acid. mutant plants exhibit a loss of cell expansion and dependence on sugars and salts for seedling growth, affecting the expression and activity of vacuolar invertase.
Cluster6	IB06G19440	12.6625	7.82082	3.63456	AT3G51760			hypothetical protein (DUF688);(source:Araport11)
Cluster6	IB06G19500	23.0143	10.51	8.31244	AT2G38310	RCAR10	regulatory components of ABA receptor 10	Encodes a member of the PYR (pyrabactin resistance )/PYL(PYR1-like)/RCAR (regulatory components of ABA receptor) family proteins with 14 members. PYR/PYL/RCAR family proteins function as abscisic acid sensors. Mediate ABA-dependent regulation of protein phosphatase 2Cs ABI1 and ABI2. The mRNA is cell-to-cell mobile.
Cluster6	IB06G19550	5.18391	1.4923	0.403603	AT5G45280			Pectin acetylesterase involved in pectin remodelling.
Cluster6	IB06G20630	37.3929	20.1183	17.6172	AT1G08810	MYB60	myb domain protein 60	putative transcription factor of the R2R3-MYB gene family. Transcript increases under conditions that promote stomatal opening (white and blue light, abi1-1 mutation) and decreases under conditions that trigger stomatal closure (ABA, desiccation, darkness), with the exception of elevated CO2. Expressed exclusively in guard cells of all tissues. It is required for light-induced opening of stomata.…
Cluster6	IB06G22110	49.246	25.858	19.1083	AT5G04040	SDP1	SUGAR-DEPENDENT1	Encodes a triacylglycerol lipase that is involved in storage lipid breakdown during seed germination. The mutant plant exhibits a much slower rate of postgerminative growth than the wild type.
Cluster6	IB06G22880	117.89	67.3204	57.2092	AT5G13650	SVR3	SUPPRESSOR OF VARIEGATION 3	Encodes SVR3, a putative chloroplast TypA translation elongation GTPase. Loss of SVR3 suppresses variegation mediated by var2. SVR3 is essential for plants? ability to develop functional chloroplasts under chilling stress (8C), but not at normal temperature (22C).
Cluster6	IB06G24890	43.632	20.7172	16.5671	AT5G04820	OFP13	ovate family protein 13	ovate family protein 13;(source:Araport11)
Cluster6	IB06G25490	117.702	45.58	35.4308	AT1G66950	PDR11	pleiotropic drug resistance 11	Encodes a plasma membrane-localized ABC transporter. Confers tolerance to herbicide paraquat.
Cluster6	IB06G26410	103.733	62.5276	49.8562	AT2G36895			D-tagatose-1,6-bisphosphate aldolase subunit;(source:Araport11)
Cluster6	IB07G00370	9.67088	2.73705	0.398642	AT3G52790			peptidoglycan-binding LysM domain-containing protein;(source:Araport11)
Cluster6	IB07G01480	23.1208	9.60957	5.55483	AT3G08720	S6K2	serine/threonine protein kinase 2	Encodes a ribosomal-protein S6 kinase. Gene expression is induced by cold and salt (NaCl). Activation of AtS6k is regulated by 1-naphthylacetic acid and kinetin, at least in part, via a lipid kinase-dependent pathway. Phosphorylates specifically mammalian and plant S6 at 25 degrees C but not at 37 degrees C. Involved in translational up-regulation of ribosomal proteins.
Cluster6	IB07G02160	219.644	164.419	118.119	AT5G05580	FAD8	fatty acid desaturase 8	Encodes a temperature sensitive plastidic fatty acid desaturase.
Cluster6	IB07G03700	116.851	82.399	51.1459	AT5G04530	KCS19	3-ketoacyl-CoA synthase 19	Encodes KCS19, a member of the 3-ketoacyl-CoA synthase family involved in the biosynthesis of VLCFA (very long chain fatty acids).
Cluster6	IB07G05190	261.861	126.414	106.211	AT5G57040			Vicinal oxygen chelate (VOC) superfamily member. Responds to NaCl,drought and high light stress.
Cluster6	IB07G05640	1197.98	700.5	347.777	AT4G26140	BGAL12	beta-galactosidase 12	putative beta-galactosidase
Cluster6	IB07G06350	171.206	126.057	88.2067	AT1G77210	STP14	sugar transport protein 14	AtSTP14 belongs to the family of sugar transport proteins (AtSTPs)in volved in monosaccharide transport. Heterologous expression in yeast revealed that AtSTP14 is the transporter specifc for galactose and does not transport other monosaccharides such as glucose or fructose.
Cluster6	IB07G06380	6.87719	5.92644	3.55699	AT4G28890			RING/U-box superfamily protein;(source:Araport11)
Cluster6	IB07G06430	7.86101	6.10128	2.68316	AT4G28940			Phosphorylase superfamily protein;(source:Araport11)
Cluster6	IB07G07720	10.6764	5.28049	3.18353	AT1G80170			Pectin lyase-like superfamily protein;(source:Araport11)
Cluster6	IB07G12210	23.3706	18.426	12.5444	AT1G13700	PGL1	6-phosphogluconolactonase 1	Encodes a cytosolic 6-phosphogluconolactonase (PGL) thought to be involved in the oxidative pentose-phosphate pathway (OPPP).
Cluster6	IB07G14020	78.2627	35.732	24.3553	AT3G06860	MFP2	multifunctional protein 2	Encodes a multifunctional protein. Involved in peroxisomal fatty acid beta oxidation. Loss-of-function mutant lacks hydroxyacyl-CoA dehydrogenase activity and have reduced levels of long-chain enoyl-CoA hydratase activity. The mutant has fewer but larger peroxisomes. The mRNA is cell-to-cell mobile.
Cluster6	IB07G19510	6.8883	4.04565	3.61735	AT2G05642			Nucleic acid-binding, OB-fold-like protein;(source:Araport11)
Cluster6	IB07G19730	27.8992	17.5493	14.4779
Cluster6	IB07G21020	20.1624	11.5144	4.11042	AT5G67140			F-box/RNI-like superfamily protein;(source:Araport11)
Cluster6	IB07G22640	1545.41	875.183	779.22	AT4G37930	STM	SERINE TRANSHYDROXYMETHYLTRANSFERASE	Encodes a protein with mitochondrial serine hydroxymethyltransferase activity, which functions in the photorespiratory pathway, catalyzes the conversion of serine and tetrahydrofolate to glycine and 5,10-methylene tetrahydrofolate. Involved in controlling cell damage caused by abiotic stress, such as high light and salt and the hypersensitive defense response of plants.
Cluster6	IB07G23720	60.4262	49.2816	29.839	AT1G68530	POP1	POLLEN-PISTIL INCOMPATIBILITY 1	Encodes KCS6, a member of the 3-ketoacyl-CoA synthase family involved in the biosynthesis of VLCFA (very long chain fatty acids).
Cluster6	IB07G24510	6.90123	4.53128	3.43411	AT4G36360	BGAL3	beta-galactosidase 3	putative beta-galactosidase (BGAL3 gene)
Cluster6	IB07G25270	59.1451	34.7151	30.2381	AT4G35780	STY17	serine/threonine/tyrosine kinase 17	ACT-like protein tyrosine kinase family protein;(source:Araport11)
Cluster6	IB07G25790	5.09517	2.48983	2.1363	AT4G35560	DAW1	DUO1-activated WD40 1	Target promoter of the male germline-specific transcription factor DUO1. The mRNA is cell-to-cell mobile.
Cluster6	IB07G26150	26.8792	14.7033	12.7779	AT1G76490	MAD3	miRNA action deficient 3	Encodes a 3-hydroxy-3-methylglutaryl coenzyme A reductase, which is involved in melavonate biosynthesis and performs the first committed step in isoprenoid biosynthesis. Expression is activated in dark in leaf tissue but not controlled by light in the root (confine The mRNA is cell-to-cell mobile.
Cluster6	IB07G27370	17.7276	13.6159	6.36143	AT1G56120			Leucine-rich repeat transmembrane protein kinase;(source:Araport11)
Cluster6	IB07G28590	14.0097	4.22471	2.46052	AT3G51480	GLR3.6	glutamate receptor 3.6	member of Putative ligand-gated ion channel subunit family
Cluster6	IB07G31020	18.0129	6.95169	4.38169	AT5G14940			Major facilitator superfamily protein;(source:Araport11)
Cluster6	IB07G31130	23.4885	11.9157	9.79491	AT3G28180	CSLC4	CELLULOSE-SYNTHASE LIKE C4	encodes a gene similar to cellulose synthase The mRNA is cell-to-cell mobile.
Cluster6	IB07G31620	20.3212	17.4066	9.84977	AT5G14410			hypothetical protein;(source:Araport11)
Cluster6	IB07G31910	236.788	145.678	114.045	AT3G27110			PGM48 is a member of a plant specific clade of metallo-endopeptidase proteins. It is found in plastoglobules. Analysis of over-expression and loss of function phenotypes suggests PGM48 may have a role in positively regulating senescence.
Cluster6	IB08G02070	183.59	55.8536	12.924	AT5G13710	SMT1	sterol methyltransferase 1	SMT1 controls the level of cholesterol in plants
Cluster6	IB08G02080	32.8787	24.1076	3.86192	AT5G13710	SMT1	sterol methyltransferase 1	SMT1 controls the level of cholesterol in plants
Cluster6	IB08G02190	8.71148	4.97383	4.4655	AT5G13710	SMT1	sterol methyltransferase 1	SMT1 controls the level of cholesterol in plants
Cluster6	IB08G02200	144.168	46.9199	8.20178	AT5G13710	SMT1	sterol methyltransferase 1	SMT1 controls the level of cholesterol in plants
Cluster6	IB08G03570	73.8056	25.8906	12.8649	AT3G20180			Copper transport protein family;(source:Araport11)
Cluster6	IB08G03580	88.3065	77.4971	37.6031	AT5G48290			Heavy metal transport/detoxification superfamily protein;(source:Araport11)
Cluster6	IB08G05280	52.1876	27.3286	16.1495	AT1G03940			HXXXD-type acyl-transferase family protein;(source:Araport11)
Cluster6	IB08G05780	1358.35	1254.22	496.69	AT1G01380	ETC1	ENHANCER OF TRY AND CPC 1	ETC1 is involved in trichome and root hair patterning in Arabidopsis.
Cluster6	IB08G06500	658.257	373.338	249.374	AT5G03860	MLS	malate synthase	Encodes a protein with malate synthase activity.
Cluster6	IB08G06630	18.4524	10.4597	7.10593	AT5G50640			CBS/octicosapeptide/phox/Bemp1 domain protein;(source:Araport11)
Cluster6	IB08G07900	96.942	44.6684	36.2121	AT3G10420	SPD1	SEEDLING PLASTID DEVELOPMENT 1	P-loop containing nucleoside triphosphate hydrolases superfamily protein;(source:Araport11)
Cluster6	IB08G09630	12.1456	6.25272	3.96122	AT3G21250	MRP6	multidrug resistance-associated protein 6	member of MRP subfamily
Cluster6	IB08G09840	1097.71	530.315	213.565	AT5G56550	OXS3	OXIDATIVE STRESS 3	Encodes OXIDATIVE STRESS 3 (OXS3)&#65292; involved in tolerance to heavy metals and oxidative stress.
Cluster6	IB08G09950	147.307	92.534	60.7467	AT5G25840			DUF1677 family protein (DUF1677);(source:Araport11)
Cluster6	IB08G10410	26.1659	19.2122	12.3975	AT1G15550	GA4	GA REQUIRING 4	Involved in later steps of the gibberellic acid biosynthetic pathway. Activated by AGAMOUS in a cal-1, ap1-1 background. Deletion of 208 bp from -1016 to -809 (&#916;-808) resulted in loss of GA-negative feedback (this sequence, which contains a 43-bp sequence GNFEI, was shown to be sufficient for GA-negative feedback).
Cluster6	IB08G11250	1612.36	867.794	604.331	AT1G80920	Toc12	translocon at the outer envelope membrane of chloroplasts 12	A nuclear encoded soluble protein found in the chloroplast stroma. Negatively regulated by light and has rapid turnover in darkness.
Cluster6	IB08G12650	35.5363	11.6097	6.95528	AT2G34930			disease resistance family protein / LRR family protein;(source:Araport11)
Cluster6	IB08G12660	20.7465	5.99961	3.46052	AT2G34930			disease resistance family protein / LRR family protein;(source:Araport11)
Cluster6	IB08G12790	78.4235	24.715	13.2871	AT2G25470	RLP21	receptor like protein 21	receptor like protein 21;(source:Araport11)
Cluster6	IB08G12850	9.1232	2.58623	1.23468	AT1G07390	RLP1	receptor like protein 1	receptor like protein 1;(source:Araport11)
Cluster6	IB08G12860	12.834	4.17016	2.11113	AT5G49290	RLP56	receptor like protein 56	receptor like protein 56;(source:Araport11)
Cluster6	IB08G12870	15.796	4.15997	2.18318	AT2G34930			disease resistance family protein / LRR family protein;(source:Araport11)
Cluster6	IB08G12900	18.8654	8.33041	5.89594	AT2G25470	RLP21	receptor like protein 21	receptor like protein 21;(source:Araport11)
Cluster6	IB08G12920	11.4318	3.43199	2.36023	AT2G34930			disease resistance family protein / LRR family protein;(source:Araport11)
Cluster6	IB08G13010	19.2056	4.95775	2.97022	AT2G34930			disease resistance family protein / LRR family protein;(source:Araport11)
Cluster6	IB08G13790	8.72446	6.95736	4.56273	AT5G60910	FUL	FRUITFULL	MADS box gene negatively regulated by APETALA1
Cluster6	IB08G16560	6.57913	3.43004	1.69535	AT4G17090	CT-BMY	chloroplast beta-amylase	Encodes a beta-amylase targeted to the chloroplast. Transgenic BMY8 RNAi lines fail to accumulate maltose during cold shock suggesting that maltose accumulation coincides with BMY8 expression. Apart from maltose, the sugar content of the RNAi lines were similar to wildtype (glucose and sucrose unaffected).BAM3 activity declines 2 and 4 days after start of cold stress despite an increase in transc…
Cluster6	IB08G17580	9.18263	5.07617	4.45928	AT5G38640			NagB/RpiA/CoA transferase-like superfamily protein;(source:Araport11)
Cluster6	IB08G19080	6.7865	2.19805	1.09784	AT5G08350			Mutants have decreased tolerance to cold and oxidative stress. Gene expression induced by drought and ABA.
Cluster6	IB08G20680	103.812	52.8637	30.5302
Cluster6	IB08G20690	48.6653	21.1329	13.9089	AT2G26300	GPA1	G PROTEIN ALPHA SUBUNIT 1	Encodes an alpha subunit of a heterotrimeric GTP-binding protein. The active GTP-bound form of GPA1 binds to the GTG1 and GTG2 abscisic acid (ABA) receptors and appears to affect their GTPase and GTP-binding activity, and hence, ABA binding abilities. GPA1 is a positive regulator in ABA-mediated inhibition of stomatal opening. Plants with recessive mutant alleles have complex phenotypes including…
Cluster6	IB08G21010	22.8136	13.0546	11.0618	AT5G50210	SUFE3	SULFUR E 3	Encodes an Fe-S binding protein with quinolinate synthase (QS) activity and cysteine desulfurase activator activity. The QS activity was demonstrated by functional complementation of corresponding E. coli mutants and complementation of embryo-lethal phenotypes of the QS homozygous null allele in Arabidopsis. The SufE domain of the protein also stimulates the cysteine desulfurase activity of CpNif…
Cluster6	IB08G21060	15.1152	11.4963	7.26085	AT3G48280	CYP71A25	cytochrome P450, family 71, subfamily A, polypeptide 25	putative cytochrome P450
Cluster6	IB08G21140	26.2915	15.3535	10.4238	AT3G48270	CYP71A26	cytochrome P450, family 71, subfamily A, polypeptide 26	putative cytochrome P450
Cluster6	IB08G23850	327.459	149.795	120.355	AT2G46830	CCA1	circadian clock associated 1	Encodes a transcriptional repressor that performs overlapping functions with LHY in a regulatory feedback loop that is closely associated with the circadian oscillator of Arabidopsis. Binds to the evening element in the promoter of TOC1 and represses TOC1 transcription. CCA1 and LHY colocalize in the nucleus and form heterodimers in vivo. CCA1 and LHY function synergistically in regulating circad…
Cluster6	IB09G00610	7.47582	4.59938	4.00305	AT4G34860	A/N-InvB	alkaline/neutral invertase B	Plant neutral invertase family protein;(source:Araport11)
Cluster6	IB09G00860	9.15296	6.21474	4.36805	AT4G39050			Kinesin motor family protein;(source:Araport11)
Cluster6	IB09G01050	22.0991	12.5307	9.26957	AT4G39210	APL3		Encodes the large subunit of ADP-Glucose Pyrophosphorylase which catalyzes the first, rate limiting step in starch biosynthesis. The large subunit plays a regulatory role whereas the small subunit (ApS) is the catalytic isoform. Four isoforms (ApL1-4) have been identified. ApL3 is the major large subunit isoform present in inflorescences, fruits and roots.
Cluster6	IB09G02490	23.3228	17.3568	12.3698	AT4G37880			LisH/CRA/RING-U-box domains-containing protein;(source:Araport11)
Cluster6	IB09G02850	127.582	92.5225	59.6054	AT4G33580	BCA5	beta carbonic anhydrase 5	beta carbonic anhydrase 5;(source:Araport11)
Cluster6	IB09G04240	119.434	43.8035	30.1691	AT3G51970	ATSAT1	ARABIDOPSIS THALIANA STEROL O-ACYLTRANSFERASE 1	acyl-CoA sterol acyl transferase 1;(source:Araport11)
Cluster6	IB09G04810	15.7017	6.98815	5.35872	AT4G21200	GA2OX8	gibberellin 2-oxidase 8	Encodes a protein with gibberellin 2-oxidase activity which acts specifically on C-20 gibberellins.
Cluster6	IB09G05010	66.8748	32.1497	26.7998	AT1G11340			G-type lectin S-receptor-like Serine/Threonine-kinase;(source:Araport11)
Cluster6	IB09G05080	9.56337	5.92343	4.13083	AT1G11410			S-locus lectin protein kinase family protein;(source:Araport11)
Cluster6	IB09G05130	6.69964	3.62207	3.18965	AT4G21390	B120		S-locus lectin protein kinase family protein;(source:Araport11)
[truncated: 1,399 more rows]
