# Supplementary material for: Melatonin-Induced Transcriptome Variation of Sweet Potato Under Heat Stress
Source: Plants (Basel). 2025 Feb 1;14(3):430. doi: 10.3390/plants14030430 (PMC11820355; doi:10.3390/plants14030430)
Supplement: Supplementary file 1 [file plants-14-00430-s001.zip › Table S6.xlsx]

## Sheet: Sheet1
Table S6. Primers of selected in sweet potato and reference genes.
Gene name	Primer_F(5' to 3')	Primer_R(5' to 3')
IbARF	TCTAGATGCAGCTGGTAAGACCAC	AAAGATAAGCCCTTGCGTATTCTG
IbWRKY33	GCGACTTTGCCCATTTC	GGCAGCCCTACTTTGGA
IbMPK3	TCCACGCCAGCAGTTAG	TCATTGCCAGTGCCTCC
IbHSP21	GGACCCATTCGCATTCA	TCCTCAACCCAGACTTTA
IbWRKY7	GGAACGGGCACTGGATG	CGATTAGAGTAGACGCTTTG
IbHSA32	CTCGCACTTCGCAGGAC	CAGCCCATCAACAAACT
IbWRKY40	CACCACATCAAAGCCAACA	TTCACTGGGCAGGTAGGAG
